# Supplementary material for: Both fallopian tube and ovarian surface epithelium are cells-of-origin for high-grade serous ovarian carcinoma
Source: Nat Commun. 2019 Nov 26;10:5367. doi: 10.1038/s41467-019-13116-2 (PMC6879755; doi:10.1038/s41467-019-13116-2)
Supplement: Supplementary file 4 — Source Data [file 41467_2019_13116_MOESM4_ESM.xlsx]

## Sheet: Fig.2f, h, i
Fig.2f % EdU positive cells in organoids established from the indicated mice.
wild type	Tp53R172H/-	T121(Cre)	Tp53R172H/-;T121 (Cre)
8	18	20	23.5
6	11	23.5	25.3
9	10	24.3	26.3
7	14	21.4	24.5
8	12	22.2	24.6
Fig.2h % ciliated cells (aceylated-α-tubulin+) in organoids established from the indicated mice.
wild type	Tp53R172H/+	T121(Cre)	Tp53R172H/-;T121 (Cre)
24	26	5	1
28	28	4	2
31	24	7	1.5
30	25	6	2.8
29	27	7	2.5
Fig.2i Quantification of invasive cells
wild type	Tp53R172H/+	T121(Cre)	Tp53R172H/-;T121 (Cre)
35	102	102	204
50	173	87	302
64	193	65	293
26	89	73	374
18	165	58	327
57	82	64	286

## Sheet: Fig.3c
Genotype	months	#1	#2	#3	#4	#5	#6	#7	#8	#9	#10
Wild type	0	0	0	0	0	0	0	0	0	0	0
	1	0.000726	0.0004455	0.0007865	0.000652667	0.000652667	0.000649403	0.000655897	0.000651361	0.000640919	0.000639613
	2	0.000864	0.0006	0.000352	0.000605333	0.000605333	0.000602307	0.00060833	0.000604123	0.000594437	0.000593227
	3	0.0009295	0.0004	0.0007865	0.000705333	0.000705333	0.000701807	0.000708825	0.000703923	0.000692637	0.000691227
	4	0.0006655	0.00035	0.000726	0.0005805	0.0005805	0.000577597	0.000583373	0.000579339	0.000570051	0.00056889
	5	0.000792	0.000324	0.0005	0.000538667	0.000538667	0.000535973	0.000541333	0.000537589	0.000528971	0.000527893
PTP(Dox)		#1	#2	#3	#4	#5	#6	#7	#8	#9	#10
	0	0	0	0	0	0	0	0	0	0	0
	1	0.000288	0.000486	5.4e-05	0.001792	0.001525	0.000651725	0.00036155	0.00052369	0.0006157	0.00142588
	2	0.0012	0.0011	0.00324	0.003564	0.002276	0.00226462	0.00229876	0.00227145	0.00213944	0.00212806
	3	0.0016	0.001584	0.003384	0.0017745	0.00208562	0.0020752	0.00210648	0.00208145	0.00196049	0.00195006
	4	0.007	0.002016	0.0065025	0.00144	0.00423962	0.00421843	0.00428202	0.00423115	0.00398525	0.00396405
	5	0.011907	0.003136	0.0147735	0.001584	0.00785012	0.00781087	0.00792863	0.00783442	0.00737912	0.00733987
TPT (Dox)		#1	#2	#3	#4	#5	#6	#7	#8	#9	#10
	0	0	0	0	0	0	0	0	0	0	0
	1	0.0012705	0.001656	0.000384	0.00121	0.00113013	0.00112786	0.00114143	0.00106232	0.00108266	0.00118663
	2	0.072111	0.11774	0.07875	0.013456	0.0705143	0.0703732	0.0712194	0.0662834	0.0675527	0.07404
	3	0.443576	0.33282	0.283024	0.0234135	0.270708	0.270167	0.273415	0.254466	0.259339	0.284244
	4	0.9504	0.571256	0.443784	0.078498	0.510985	0.509963	0.516094	0.480325	0.489523	0.536534
	5	1.99326	1.49495	0.689816	0.204403	1.09561	1.15342	0.656547	0.987281	1.04959	1.15039
PTPT(Dox)		#1	#2	#3	#4	#5	#6	#7	#8	#9	#10
	0	0	0	0	0	0	0	0	0	0	0
	1	0.0001125	0.001584	0.003726	0.0056	0.00275563	0.00330675	0.00231473	0.00316897	0.00245251	0.00303119
	2	0.726	0.324	0.200434	0.385112	0.408887	0.490664	0.343465	0.47022	0.363909	0.449775
	3	2.81882	0.9075	0.486	0.6171	1.20735	1.44882	1.01418	1.38846	1.07455	1.32809
	4	3.58996	2.295	0.743886	1.63863	2.06687	2.48024	1.73617	2.3769	1.83951	2.27356
	5	6.20978	3.8332	1.0726	2.94547	3.51526	4.21832	2.95282	4.04255	3.12858	3.86679

## Sheet: Fig.5e,f
Fig.5e: relative tdTomato+ clone area (%)
mouse/month	3m	6m	9m
mouse#1	20	68	89
mouse#2	15	75	93
mouse#3	32	63	95
mouse#4	28	57	100
mouse#5	24	52	87
Fig.5f: Hyperplasia clone size (μm)
ovary 1	3m	6m	9m
ovary 2	83	1944	29644
ovary 3	432	2500	6085
ovary 4	368	3042	11007
ovary 5	142	4338	11007
ovary 6	712	4659	11456
ovary 7	201	4686	7525
ovary 8	316	2123	9201
ovary 9	345	2292	1243
ovary 10	126	1894	1960
ovary 11	969	671	6442
ovary 12	833	2887	7174
ovary 13	1018	6598	2326
ovary 14	590	20826	12809
ovary 15	621	3707	27480
ovary 16	987	2891	32111
ovary 17	3154	2399	31244
ovary 18	445	3421	21456
ovary 19	1071	5932	8553
ovary 20	2059	7321	3521
ovary 21	1066	3421
ovary 22	3175

## Sheet: Fig.6c,d, f, g
Fig.6c: OSE organoid forming ratio (%)								Fig.6d: Representative immunoblot for T121 in LPT organoids
GFPneg	GFPhi
0.3	2.2
0.2	2.5
0.1	3
0.05	2.1
0.03	1.8
0.02	0.9
0.02	1.2
0.01	1.5
0.01	2.8
Fig.6f: Relative organoid-forming efficiency of OSE cells from mice of the indicated genotypes.
wild type	LP(4-OHT)	LT(4-OHT)	LPT(4-OHT)
1	1.12	0.94	1.13
1	1.08	0.89	1.06
1	1.05	1.09	1.12
Fig.6g. Cells per well were counted at each passage from P1-P3 and P4-P6.
Exp#1	Passages	Wild type			LP (4-OHT)			LT (4-OHT)			LPT (4-OHT)
	P0	5000	5000	5000	5000	5000	5000	5000	5000	5000	5000	5000	5000
	P1	10600	12600	11530	12000	13000	15030	15500	17500	14500	18000	20420	19420
	P2	31800	37800	34590	62400	67600	78156	85250	96250	79750	99000	112310	106810
	P3	101760	120960	110688	386880	419120	484567	511500	577500	478500	712800	808632	969032
	P3	5000	5000	5000	5000	5000	5000	5000	5000	5000	5000	5000	5000
	P4	15421	13825	12985	20100	20108	22113	23024	23924	22914	30120	31120	32149
	P5	47805	42857	40253	84420	84453	92874	103608	107658	103113	153612	158712	163959
	P6	152976	137144	128811	506520	506721	92874	642369	667479	639300	921672	931628	865739
Exp#2	Passages	Wild type			LP (4-OHT)			LT (4-OHT)			LPT (4-OHT)
	P0	5000	5000	5000	5000	5000	5000	5000	5000	5000	5000	5000	5000
	P1	9600	13500	12030	12500	13000	15830	15500	17400	13500	18520	21430	20500
	P2	29500	36500	37500	58500	65400	80200	84550	95450	80550	95500	110500	116510
	P3	102530	122400	110650	386880	419120	484567	509500	580500	505500	755000	905632	1009035
	P3	5000	5000	5000	5000	5000	5000	5000	5000	5000	5000	5000	5000
	P4	14820	13505	13050	19580	21000	22500	24050	24100	23500	30500	31500	33050
	P5	48025	43050	41550	85050	84560	93054	10400	107550	105110	155000	160020	165800
	P6	155075	130500	128050	510000	500500	509000	650000	645500	650500	920500	925800	885000
Exp#3	Passages	Wild type			LP (4-OHT)			LT (4-OHT)			LPT (4-OHT)
	P0	5000	5000	5000	5000	5000	5000	5000	5000	5000	5000	5000	5000
	P1	10500	11800	10950	12000	13000	15000	14900	18000	15000	18050	20520	20500
	P2	30500	38000	35500	62500	68000	80000	85050	95850	80550	95000	105010	105000
	P3	105000	121000	110500	378000	420520	500000	515500	580500	480500	720800	808000	1005000
	P3	5000	5000	5000	5000	5000	5000	5000	5000	5000	5000	5000	5000
	P4	15000	14025	13080	21000	20000	22050	23050	24000	23050	30500	31525	33000
	P5	48000	42500	40155	85000	85500	95000	105000	108000	105053	155500	158000	163500
	P6	152975	140000	130500	505500	506725	555435	645000	665000	640500	920000	950528	965000

## Sheet: Fig.7e
P value of multiple comparisons among T-FT and T-O enriched HGSOC subtypes
gene_cutoff	signature	group1	group1_n	group1_mean	group2	group2_n	group2_mean	p_val
50	diff_FT_OT	Differentiated	66	0.03	Immunoreactive	79	-0.02	0.3297
50	diff_FT_OT	Proliferative	78	-0.3	Immunoreactive	79	-0.02	7.89744e-07
50	diff_FT_OT	Mesenchymal	71	0.33	Immunoreactive	79	-0.02	1.84105e-09
50	diff_FT_OT	Proliferative	78	-0.3	Differentiated	66	0.03	1.70719e-08
50	diff_FT_OT	Mesenchymal	71	0.33	Differentiated	66	0.03	2.60613e-07
50	diff_FT_OT	Mesenchymal	71	0.33	Proliferative	78	-0.3	2.92094e-19
dge.coding.signal.top50						dge.coding.signal.top100						dge.coding.signal.top250						dge.coding.signal.top500
enriched_group	gene_m	gene_h	log2FoldChange_min	padj_max		enriched_group	gene_m	gene_h	log2FoldChange_min	padj_max		enriched_group	gene_m	gene_h	log2FoldChange_min	padj_max		enriched_group	gene_m	gene_h	log2FoldChange_min	padj_max
FN	Bcas1	BCAS1	4.86	2.92329e-72		FN	Bcas1	BCAS1	4.86	2.92329e-72		FN	Bcas1	BCAS1	4.86	2.92329e-72		FN	Bcas1	BCAS1	4.86	2.92329e-72
FN	Catip	CATIP	5.54	3.12356e-64		FN	Catip	CATIP	5.54	3.12356e-64		FN	Catip	CATIP	5.54	3.12356e-64		FN	Catip	CATIP	5.54	3.12356e-64
FN	Gnal	GNAL	4.39	6.25495e-63		FN	Gnal	GNAL	4.39	6.25495e-63		FN	Gnal	GNAL	4.39	6.25495e-63		FN	Gnal	GNAL	4.39	6.25495e-63
FN	Casc1	CASC1	4.34	3.4247e-58		FN	Casc1	CASC1	4.34	3.4247e-58		FN	Casc1	CASC1	4.34	3.4247e-58		FN	Casc1	CASC1	4.34	3.4247e-58
FN	Tctn3	TCTN3	3.18	4.11618e-58		FN	Tctn3	TCTN3	3.18	4.11618e-58		FN	Tctn3	TCTN3	3.18	4.11618e-58		FN	Tctn3	TCTN3	3.18	4.11618e-58
FN	Traf3ip1	TRAF3IP1	2.45	7.17477e-58		FN	Traf3ip1	TRAF3IP1	2.45	7.17477e-58		FN	Traf3ip1	TRAF3IP1	2.45	7.17477e-58		FN	Traf3ip1	TRAF3IP1	2.45	7.17477e-58
FN	Cfap65	CFAP65	5.98	2.04861e-48		FN	Cfap65	CFAP65	5.98	2.04861e-48		FN	Cfap65	CFAP65	5.98	2.04861e-48		FN	Cfap65	CFAP65	5.98	2.04861e-48
FN	Dnah6	DNAH6	6.38	2.0564e-47		FN	Dnah6	DNAH6	6.38	2.0564e-47		FN	Dnah6	DNAH6	6.38	2.0564e-47		FN	Dnah6	DNAH6	6.38	2.0564e-47
FN	Emb	EMB	3.14	8.19442e-47		FN	Emb	EMB	3.14	8.19442e-47		FN	Emb	EMB	3.14	8.19442e-47		FN	Emb	EMB	3.14	8.19442e-47
FN	BC049715	C12orf60	3.84	4.81469e-45		FN	BC049715	C12orf60	3.84	4.81469e-45		FN	BC049715	C12orf60	3.84	4.81469e-45		FN	BC049715	C12orf60	3.84	4.81469e-45
FN	6820408C15Rik	C20orf96	3.43	5.56365e-45		FN	6820408C15Rik	C20orf96	3.43	5.56365e-45		FN	6820408C15Rik	C20orf96	3.43	5.56365e-45		FN	6820408C15Rik	C20orf96	3.43	5.56365e-45
FN	Fam161a	FAM161A	3.15	3.67381e-44		FN	Fam161a	FAM161A	3.15	3.67381e-44		FN	Fam161a	FAM161A	3.15	3.67381e-44		FN	Fam161a	FAM161A	3.15	3.67381e-44
FN	Adgb	ADGB	6.52	2.21492e-43		FN	Adgb	ADGB	6.52	2.21492e-43		FN	Adgb	ADGB	6.52	2.21492e-43		FN	Adgb	ADGB	6.52	2.21492e-43
FN	Ttc16	TTC16	6.32	1.8797e-42		FN	Ttc16	TTC16	6.32	1.8797e-42		FN	Ttc16	TTC16	6.32	1.8797e-42		FN	Ttc16	TTC16	6.32	1.8797e-42
FN	Dnal1	DNAL1	1.93	5.42385e-42		FN	Dnal1	DNAL1	1.93	5.42385e-42		FN	Dnal1	DNAL1	1.93	5.42385e-42		FN	Dnal1	DNAL1	1.93	5.42385e-42
FN	Bmp2k	BMP2K	1.5	1.09832e-41		FN	Bmp2k	BMP2K	1.5	1.09832e-41		FN	Bmp2k	BMP2K	1.5	1.09832e-41		FN	Bmp2k	BMP2K	1.5	1.09832e-41
FN	Dnaic1	DNAI1	6.33	3.90522e-41		FN	Dnaic1	DNAI1	6.33	3.90522e-41		FN	Dnaic1	DNAI1	6.33	3.90522e-41		FN	Dnaic1	DNAI1	6.33	3.90522e-41
FN	1700029J07Rik	C4orf47	3.47	9.70186e-41		FN	1700029J07Rik	C4orf47	3.47	9.70186e-41		FN	1700029J07Rik	C4orf47	3.47	9.70186e-41		FN	1700029J07Rik	C4orf47	3.47	9.70186e-41
FN	Tmem232	TMEM232	5.63	8.43616e-40		FN	Tmem232	TMEM232	5.63	8.43616e-40		FN	Tmem232	TMEM232	5.63	8.43616e-40		FN	Tmem232	TMEM232	5.63	8.43616e-40
FN	Agbl4	AGBL4	6.65	1.53263e-38		FN	Agbl4	AGBL4	6.65	1.53263e-38		FN	Agbl4	AGBL4	6.65	1.53263e-38		FN	Agbl4	AGBL4	6.65	1.53263e-38
FN	Cfap46	CFAP46	6.18	1.21177e-37		FN	Cfap46	CFAP46	6.18	1.21177e-37		FN	Cfap46	CFAP46	6.18	1.21177e-37		FN	Cfap46	CFAP46	6.18	1.21177e-37
FN	Spag8	SPAG8	5.8	1.33598e-37		FN	Spag8	SPAG8	5.8	1.33598e-37		FN	Spag8	SPAG8	5.8	1.33598e-37		FN	Spag8	SPAG8	5.8	1.33598e-37
FN	Phtf1	PHTF1	1.43	7.90182e-37		FN	Phtf1	PHTF1	1.43	7.90182e-37		FN	Phtf1	PHTF1	1.43	7.90182e-37		FN	Phtf1	PHTF1	1.43	7.90182e-37
FN	Ccdc74a	CCDC74A	3.67	1.80182e-36		FN	Ccdc74a	CCDC74A	3.67	1.80182e-36		FN	Ccdc74a	CCDC74A	3.67	1.80182e-36		FN	Ccdc74a	CCDC74A	3.67	1.80182e-36
FN	Rsph10b	RSPH10B2	5.61	5.19074e-36		FN	Rsph10b	RSPH10B2	5.61	5.19074e-36		FN	Rsph10b	RSPH10B2	5.61	5.19074e-36		FN	Rsph10b	RSPH10B2	5.61	5.19074e-36
FN	D130043K22Rik	KIAA0319	4.83	7.65362e-36		FN	D130043K22Rik	KIAA0319	4.83	7.65362e-36		FN	D130043K22Rik	KIAA0319	4.83	7.65362e-36		FN	D130043K22Rik	KIAA0319	4.83	7.65362e-36
FN	Hddc2	HDDC2	2.27	1.01212e-32		FN	Hddc2	HDDC2	2.27	1.01212e-32		FN	Hddc2	HDDC2	2.27	1.01212e-32		FN	Hddc2	HDDC2	2.27	1.01212e-32
FN	Cfap100	CFAP100	6.39	1.16265e-32		FN	Cfap100	CFAP100	6.39	1.16265e-32		FN	Cfap100	CFAP100	6.39	1.16265e-32		FN	Cfap100	CFAP100	6.39	1.16265e-32
FN	Cdhr4	CDHR4	6.7	1.46202e-32		FN	Cdhr4	CDHR4	6.7	1.46202e-32		FN	Cdhr4	CDHR4	6.7	1.46202e-32		FN	Cdhr4	CDHR4	6.7	1.46202e-32
FN	Ccdc60	CCDC60	4.9	2.26952e-32		FN	Ccdc60	CCDC60	4.9	2.26952e-32		FN	Ccdc60	CCDC60	4.9	2.26952e-32		FN	Ccdc60	CCDC60	4.9	2.26952e-32
FN	Riiad1	RIIAD1	4.34	6.04812e-32		FN	Riiad1	RIIAD1	4.34	6.04812e-32		FN	Riiad1	RIIAD1	4.34	6.04812e-32		FN	Riiad1	RIIAD1	4.34	6.04812e-32
FN	Fbxl13	FBXL13	4.28	7.84941e-32		FN	Fbxl13	FBXL13	4.28	7.84941e-32		FN	Fbxl13	FBXL13	4.28	7.84941e-32		FN	Fbxl13	FBXL13	4.28	7.84941e-32
FN	Ccdc17	CCDC17	5.12	1.13365e-31		FN	Ccdc17	CCDC17	5.12	1.13365e-31		FN	Ccdc17	CCDC17	5.12	1.13365e-31		FN	Ccdc17	CCDC17	5.12	1.13365e-31
FN	Fbxo36	FBXO36	3.74	1.15685e-31		FN	Fbxo36	FBXO36	3.74	1.15685e-31		FN	Fbxo36	FBXO36	3.74	1.15685e-31		FN	Fbxo36	FBXO36	3.74	1.15685e-31
FN	Dcdc2b	DCDC2B	3.47	2.17198e-31		FN	Dcdc2b	DCDC2B	3.47	2.17198e-31		FN	Dcdc2b	DCDC2B	3.47	2.17198e-31		FN	Dcdc2b	DCDC2B	3.47	2.17198e-31
FN	Uhrf1bp1	UHRF1BP1	1.89	7.10578e-31		FN	Uhrf1bp1	UHRF1BP1	1.89	7.10578e-31		FN	Uhrf1bp1	UHRF1BP1	1.89	7.10578e-31		FN	Uhrf1bp1	UHRF1BP1	1.89	7.10578e-31
FN	Nwd1	NWD1	6.08	8.80107e-31		FN	Nwd1	NWD1	6.08	8.80107e-31		FN	Nwd1	NWD1	6.08	8.80107e-31		FN	Nwd1	NWD1	6.08	8.80107e-31
FN	Lrrc71	LRRC71	6.17	8.98491e-31		FN	Lrrc71	LRRC71	6.17	8.98491e-31		FN	Lrrc71	LRRC71	6.17	8.98491e-31		FN	Lrrc71	LRRC71	6.17	8.98491e-31
FN	Ttll13	TTLL13P	3.66	1.00885e-30		FN	Ttll13	TTLL13P	3.66	1.00885e-30		FN	Ttll13	TTLL13P	3.66	1.00885e-30		FN	Ttll13	TTLL13P	3.66	1.00885e-30
FN	Crocc2	CROCC2	5.61	1.10525e-30		FN	Crocc2	CROCC2	5.61	1.10525e-30		FN	Crocc2	CROCC2	5.61	1.10525e-30		FN	Crocc2	CROCC2	5.61	1.10525e-30
FN	Tekt2	TEKT2	2.8	2.67355e-30		FN	Tekt2	TEKT2	2.8	2.67355e-30		FN	Tekt2	TEKT2	2.8	2.67355e-30		FN	Tekt2	TEKT2	2.8	2.67355e-30
FN	Ankfn1	ANKFN1	6.09	8.1372e-30		FN	Ankfn1	ANKFN1	6.09	8.1372e-30		FN	Ankfn1	ANKFN1	6.09	8.1372e-30		FN	Ankfn1	ANKFN1	6.09	8.1372e-30
FN	Gm867	C22orf15	6.03	9.05051e-30		FN	Gm867	C22orf15	6.03	9.05051e-30		FN	Gm867	C22orf15	6.03	9.05051e-30		FN	Gm867	C22orf15	6.03	9.05051e-30
FN	Akap14	AKAP14	6.31	1.16906e-29		FN	Akap14	AKAP14	6.31	1.16906e-29		FN	Akap14	AKAP14	6.31	1.16906e-29		FN	Akap14	AKAP14	6.31	1.16906e-29
FN	Tymp	TYMP	4.42	1.50123e-29		FN	Tymp	TYMP	4.42	1.50123e-29		FN	Tymp	TYMP	4.42	1.50123e-29		FN	Tymp	TYMP	4.42	1.50123e-29
FN	Tsga10	TSGA10	3.36	2.47103e-29		FN	Tsga10	TSGA10	3.36	2.47103e-29		FN	Tsga10	TSGA10	3.36	2.47103e-29		FN	Tsga10	TSGA10	3.36	2.47103e-29
FN	Dnaaf5	DNAAF5	1.09	2.68042e-29		FN	Dnaaf5	DNAAF5	1.09	2.68042e-29		FN	Dnaaf5	DNAAF5	1.09	2.68042e-29		FN	Dnaaf5	DNAAF5	1.09	2.68042e-29
FN	Styxl1	STYXL1	4.39	4.4036e-29		FN	Styxl1	STYXL1	4.39	4.4036e-29		FN	Styxl1	STYXL1	4.39	4.4036e-29		FN	Styxl1	STYXL1	4.39	4.4036e-29
FN	Agr3	AGR3	6.05	1.04453e-28		FN	Agr3	AGR3	6.05	1.04453e-28		FN	Agr3	AGR3	6.05	1.04453e-28		FN	Agr3	AGR3	6.05	1.04453e-28
FN	Nek1	NEK1	1.83	3.75881e-28		FN	Nek1	NEK1	1.83	3.75881e-28		FN	Nek1	NEK1	1.83	3.75881e-28		FN	Nek1	NEK1	1.83	3.75881e-28
FT	Cd276	CD276	3.79	4.68723e-43		FN	Dnaic2	DNAI2	5.63	4.89876e-28		FN	Dnaic2	DNAI2	5.63	4.89876e-28		FN	Dnaic2	DNAI2	5.63	4.89876e-28
FT	Sdcbp2	SDCBP2	4.26	4.8175e-41		FN	Saxo2	SAXO2	4.78	2.05666e-27		FN	Saxo2	SAXO2	4.78	2.05666e-27		FN	Saxo2	SAXO2	4.78	2.05666e-27
FT	Fmnl3	FMNL3	1.66	1.55551e-37		FN	B3galt5	B3GALT5	3.41	1.47131e-26		FN	B3galt5	B3GALT5	3.41	1.47131e-26		FN	B3galt5	B3GALT5	3.41	1.47131e-26
FT	Lrrc15	LRRC15	8.39	8.26212e-36		FN	Frmpd2	FRMPD2	6.65	3.05912e-26		FN	Frmpd2	FRMPD2	6.65	3.05912e-26		FN	Frmpd2	FRMPD2	6.65	3.05912e-26
FT	Tbx15	TBX15	4.83	2.56045e-34		FN	Zdhhc1	ZDHHC1	1.82	3.54023e-26		FN	Zdhhc1	ZDHHC1	1.82	3.54023e-26		FN	Zdhhc1	ZDHHC1	1.82	3.54023e-26
FT	Col7a1	COL7A1	6.33	2.73289e-34		FN	Cfap53	CFAP53	5	6.53731e-26		FN	Cfap53	CFAP53	5	6.53731e-26		FN	Cfap53	CFAP53	5	6.53731e-26
FT	Il18rap	IL18RAP	5.4	4.94373e-28		FN	Jhy	JHY	5.18	6.63877e-26		FN	Jhy	JHY	5.18	6.63877e-26		FN	Jhy	JHY	5.18	6.63877e-26
FT	Lad1	LAD1	4.5	9.33767e-28		FN	Bpifa3	BPIFA3	8.24	6.82229e-26		FN	Bpifa3	BPIFA3	8.24	6.82229e-26		FN	Bpifa3	BPIFA3	8.24	6.82229e-26
FT	Has2	HAS2	7.19	8.1117e-27		FN	Tmem269	TMEM269	5.57	8.34436e-26		FN	Tmem269	TMEM269	5.57	8.34436e-26		FN	Tmem269	TMEM269	5.57	8.34436e-26
FT	Nfkbiz	NFKBIZ	2.65	9.00456e-26		FN	Cdc42se2	CDC42SE2	1.57	8.94242e-26		FN	Cdc42se2	CDC42SE2	1.57	8.94242e-26		FN	Cdc42se2	CDC42SE2	1.57	8.94242e-26
FT	Piezo2	PIEZO2	4.35	8.11722e-25		FN	Spaca9	SPACA9	5.37	9.48932e-26		FN	Spaca9	SPACA9	5.37	9.48932e-26		FN	Spaca9	SPACA9	5.37	9.48932e-26
FT	Gm14137	C15orf62	6.71	4.46762e-24		FN	Ldlrad1	LDLRAD1	6.15	2.12576e-25		FN	Ldlrad1	LDLRAD1	6.15	2.12576e-25		FN	Ldlrad1	LDLRAD1	6.15	2.12576e-25
FT	Itgb4	ITGB4	2.69	1.73024e-22		FN	Ankub1	ANKUB1	6.92	5.58854e-25		FN	Ankub1	ANKUB1	6.92	5.58854e-25		FN	Ankub1	ANKUB1	6.92	5.58854e-25
FT	Slco4a1	SLCO4A1	6.06	2.26883e-22		FN	Hydin	HYDIN	6.1	6.90547e-25		FN	Hydin	HYDIN	6.1	6.90547e-25		FN	Hydin	HYDIN	6.1	6.90547e-25
FT	Atg9b	ATG9B	5.01	3.04497e-22		FN	Wdr38	WDR38	3.67	1.05165e-24		FN	Wdr38	WDR38	3.67	1.05165e-24		FN	Wdr38	WDR38	3.67	1.05165e-24
FT	E2f3	E2F3	1.95	7.14026e-22		FN	B3gnt4	B3GNT4	4.62	2.12473e-24		FN	B3gnt4	B3GNT4	4.62	2.12473e-24		FN	B3gnt4	B3GNT4	4.62	2.12473e-24
FT	Prss22	PRSS22	7.86	2.42461e-21		FN	Wdr63	WDR63	6.25	2.85899e-24		FN	Wdr63	WDR63	6.25	2.85899e-24		FN	Wdr63	WDR63	6.25	2.85899e-24
FT	Ammecr1	AMMECR1	2.27	9.60556e-21		FN	Rd3	RD3	4.88	2.96098e-24		FN	Rd3	RD3	4.88	2.96098e-24		FN	Rd3	RD3	4.88	2.96098e-24
FT	Arntl2	ARNTL2	2.44	1.04914e-20		FN	Wdr54	WDR54	2.62	3.32795e-24		FN	Wdr54	WDR54	2.62	3.32795e-24		FN	Wdr54	WDR54	2.62	3.32795e-24
FT	Trpa1	TRPA1	7.91	2.34727e-20		FN	Daw1	DAW1	6.32	3.67884e-24		FN	Daw1	DAW1	6.32	3.67884e-24		FN	Daw1	DAW1	6.32	3.67884e-24
FT	Tnfrsf21	TNFRSF21	2.45	5.69715e-20		FN	Pde6h	PDE6H	6	4.98372e-24		FN	Pde6h	PDE6H	6	4.98372e-24		FN	Pde6h	PDE6H	6	4.98372e-24
FT	Ptprs	PTPRS	1.54	2.56685e-19		FN	Ccdc87	CCDC87	5.43	6.30047e-24		FN	Ccdc87	CCDC87	5.43	6.30047e-24		FN	Ccdc87	CCDC87	5.43	6.30047e-24
FT	Sprr1a	SPRR1A	7.34	3.4027e-19		FN	Spag16	SPAG16	6.09	9.65935e-24		FN	Spag16	SPAG16	6.09	9.65935e-24		FN	Spag16	SPAG16	6.09	9.65935e-24
FT	Klhl1	KLHL1	8.45	3.91072e-19		FN	Dydc2	DYDC2	5.42	1.777e-23		FN	Dydc2	DYDC2	5.42	1.777e-23		FN	Dydc2	DYDC2	5.42	1.777e-23
FT	Hmga2	HMGA2	6.62	6.3863e-19		FN	Iqcd	IQCD	3.64	5.55607e-23		FN	Iqcd	IQCD	3.64	5.55607e-23		FN	Iqcd	IQCD	3.64	5.55607e-23
FT	Myh9	MYH9	2.12	1.62078e-18		FN	Calcoco2	CALCOCO2	6.06	6.3612e-23		FN	Calcoco2	CALCOCO2	6.06	6.3612e-23		FN	Calcoco2	CALCOCO2	6.06	6.3612e-23
FT	Syt8	SYT8	6.85	1.81207e-18		FN	Spef2	SPEF2	5.46	9.17279e-23		FN	Spef2	SPEF2	5.46	9.17279e-23		FN	Spef2	SPEF2	5.46	9.17279e-23
FT	Add2	ADD2	6.77	3.55192e-18		FN	Endog	ENDOG	2.58	1.2748e-22		FN	Endog	ENDOG	2.58	1.2748e-22		FN	Endog	ENDOG	2.58	1.2748e-22
FT	Itga2	ITGA2	3.84	9.92521e-18		FN	Ak8	AK8	5.31	2.5548e-22		FN	Ak8	AK8	5.31	2.5548e-22		FN	Ak8	AK8	5.31	2.5548e-22
FT	Jak3	JAK3	2.92	5.46817e-17		FN	Ccdc157	CCDC157	2.12	3.08805e-22		FN	Ccdc157	CCDC157	2.12	3.08805e-22		FN	Ccdc157	CCDC157	2.12	3.08805e-22
FT	Irx2	IRX2	6.81	8.44452e-17		FN	Nek10	NEK10	5.59	4.58129e-22		FN	Nek10	NEK10	5.59	4.58129e-22		FN	Nek10	NEK10	5.59	4.58129e-22
FT	Dgkk	DGKK	8.14	9.33403e-17		FN	Kcnrg	KCNRG	5.73	5.95806e-22		FN	Kcnrg	KCNRG	5.73	5.95806e-22		FN	Kcnrg	KCNRG	5.73	5.95806e-22
FT	Gadd45g	GADD45G	1.97	1.02929e-16		FN	Ccdc24	CCDC24	4.14	9.41126e-22		FN	Ccdc24	CCDC24	4.14	9.41126e-22		FN	Ccdc24	CCDC24	4.14	9.41126e-22
FT	Cttnbp2nl	CTTNBP2NL	1.59	1.28166e-16		FN	Gck	GCK	5.08	1.0708e-21		FN	Gck	GCK	5.08	1.0708e-21		FN	Gck	GCK	5.08	1.0708e-21
FT	Padi4	PADI4	4.42	1.40583e-16		FN	4933434E20Rik	C1orf43	2.05	1.31451e-21		FN	4933434E20Rik	C1orf43	2.05	1.31451e-21		FN	4933434E20Rik	C1orf43	2.05	1.31451e-21
FT	Sbno2	SBNO2	1.91	1.54336e-16		FN	Dnaaf2	DNAAF2	1.95	2.46763e-21		FN	Dnaaf2	DNAAF2	1.95	2.46763e-21		FN	Dnaaf2	DNAAF2	1.95	2.46763e-21
FT	Gprc5a	GPRC5A	5.05	1.6302e-16		FN	Rab37	RAB37	5.54	2.76972e-21		FN	Rab37	RAB37	5.54	2.76972e-21		FN	Rab37	RAB37	5.54	2.76972e-21
FT	Edil3	EDIL3	5.41	1.86351e-16		FN	5430419D17Rik	DMBT1P1	6.42	4.2901e-21		FN	5430419D17Rik	DMBT1P1	6.42	4.2901e-21		FN	5430419D17Rik	DMBT1P1	6.42	4.2901e-21
FT	Zbtb1	ZBTB1	0.85	3.44792e-16		FN	Ankrd42	ANKRD42	3.29	8.17206e-21		FN	Ankrd42	ANKRD42	3.29	8.17206e-21		FN	Ankrd42	ANKRD42	3.29	8.17206e-21
FT	Hal	HAL	5.68	3.46338e-16		FN	Dthd1	DTHD1	7.35	9.53555e-21		FN	Dthd1	DTHD1	7.35	9.53555e-21		FN	Dthd1	DTHD1	7.35	9.53555e-21
FT	Ptgfrn	PTGFRN	1.05	3.47951e-16		FN	Ppp1r42	PPP1R42	5.91	1.09031e-20		FN	Ppp1r42	PPP1R42	5.91	1.09031e-20		FN	Ppp1r42	PPP1R42	5.91	1.09031e-20
FT	Sema4f	SEMA4F	6.41	3.97021e-16		FN	Enkur	ENKUR	4.84	1.15963e-20		FN	Enkur	ENKUR	4.84	1.15963e-20		FN	Enkur	ENKUR	4.84	1.15963e-20
FT	Gad2	GAD2	7.29	4.15687e-16		FN	Myb	MYB	4.98	1.16596e-20		FN	Myb	MYB	4.98	1.16596e-20		FN	Myb	MYB	4.98	1.16596e-20
FT	Runx3	RUNX3	4.17	5.56819e-16		FN	Ift172	IFT172	1.92	1.48574e-20		FN	Ift172	IFT172	1.92	1.48574e-20		FN	Ift172	IFT172	1.92	1.48574e-20
FT	Flt1	FLT1	2.91	5.82037e-16		FN	Rmdn1	RMDN1	1.51	1.55269e-20		FN	Rmdn1	RMDN1	1.51	1.55269e-20		FN	Rmdn1	RMDN1	1.51	1.55269e-20
FT	Col5a2	COL5A2	2.84	5.87812e-16		FN	Rprm	RPRM	5.45	1.56866e-20		FN	Rprm	RPRM	5.45	1.56866e-20		FN	Rprm	RPRM	5.45	1.56866e-20
FT	Synj2	SYNJ2	1.56	6.02388e-16		FN	Ppp1r32	PPP1R32	6.32	1.978e-20		FN	Ppp1r32	PPP1R32	6.32	1.978e-20		FN	Ppp1r32	PPP1R32	6.32	1.978e-20
FT	Tnc	TNC	4.98	9.19783e-16		FN	Kcnk12	KCNK12	6.12	2.77496e-20		FN	Kcnk12	KCNK12	6.12	2.77496e-20		FN	Kcnk12	KCNK12	6.12	2.77496e-20
FT	Actr2	ACTR2	1.47	1.24148e-15		FN	Ap3m2	AP3M2	1.7	3.50093e-20		FN	Ap3m2	AP3M2	1.7	3.50093e-20		FN	Ap3m2	AP3M2	1.7	3.50093e-20
FT	Gzmc	GZMH	6.06	1.26826e-15		FN	2410004P03Rik	C2orf50	6.07	3.65794e-20		FN	2410004P03Rik	C2orf50	6.07	3.65794e-20		FN	2410004P03Rik	C2orf50	6.07	3.65794e-20
ON	Hsd17b1	HSD17B1	5.27	6.84297e-35		FT	Cd276	CD276	3.79	4.68723e-43		FN	Ttc41	TTC41P	2.64	4.90436e-20		FN	Ttc41	TTC41P	2.64	4.90436e-20
ON	Rps14	RPS14	2.18	7.21905e-32		FT	Sdcbp2	SDCBP2	4.26	4.8175e-41		FN	Fank1	FANK1	5.12	5.03981e-20		FN	Fank1	FANK1	5.12	5.03981e-20
ON	Rps15a	RPS15A	1.79	3.23386e-29		FT	Fmnl3	FMNL3	1.66	1.55551e-37		FN	H2-Ob	HLA-DOB	5.31	5.16542e-20		FN	H2-Ob	HLA-DOB	5.31	5.16542e-20
ON	Rps27a	RPS27A	1.41	7.79315e-27		FT	Lrrc15	LRRC15	8.39	8.26212e-36		FN	Ccdc78	CCDC78	6.14	5.64372e-20		FN	Ccdc78	CCDC78	6.14	5.64372e-20
ON	Rps10	RPS10	1.9	1.33869e-23		FT	Tbx15	TBX15	4.83	2.56045e-34		FN	Spef1	SPEF1	2.74	1.61601e-19		FN	Spef1	SPEF1	2.74	1.61601e-19
ON	Rpl39	RPL39	1.77	7.9589e-23		FT	Col7a1	COL7A1	6.33	2.73289e-34		FN	Stk36	STK36	2.86	1.68656e-19		FN	Stk36	STK36	2.86	1.68656e-19
ON	Rps19	RPS19	1.64	7.72795e-22		FT	Il18rap	IL18RAP	5.4	4.94373e-28		FN	Stoml3	STOML3	6.51	1.7406e-19		FN	Stoml3	STOML3	6.51	1.7406e-19
ON	Rpl9	RPL9	1.97	1.18051e-21		FT	Lad1	LAD1	4.5	9.33767e-28		FN	Lrrc51	AP000812.5	3.72	2.1764e-19		FN	Lrrc51	AP000812.5	3.72	2.1764e-19
ON	Rps3	RPS3	1.78	3.89111e-20		FT	Has2	HAS2	7.19	8.1117e-27		FN	Tekt3	TEKT3	5.69	2.63256e-19		FN	Tekt3	TEKT3	5.69	2.63256e-19
ON	Prkra	PRKRA	1.07	5.38574e-20		FT	Nfkbiz	NFKBIZ	2.65	9.00456e-26		FN	Tmem67	TMEM67	2.23	2.6379e-19		FN	Tmem67	TMEM67	2.23	2.6379e-19
ON	Apoa4	APOA4	6.13	6.54317e-20		FT	Piezo2	PIEZO2	4.35	8.11722e-25		FN	Rpgr	RPGR	2.34	2.74009e-19		FN	Rpgr	RPGR	2.34	2.74009e-19
ON	Rpl17	RPL17	1.83	8.19017e-20		FT	Gm14137	C15orf62	6.71	4.46762e-24		FN	Dnaja4	DNAJA4	3.11	3.07802e-19		FN	Dnaja4	DNAJA4	3.11	3.07802e-19
ON	Rack1	RACK1	1.46	5.24854e-19		FT	Itgb4	ITGB4	2.69	1.73024e-22		FN	Wdr27	WDR27	4.96	3.21869e-19		FN	Wdr27	WDR27	4.96	3.21869e-19
ON	Hao2	HAO2	7.21	1.95384e-18		FT	Slco4a1	SLCO4A1	6.06	2.26883e-22		FN	Crocc	CROCC	2.06	3.51531e-19		FN	Crocc	CROCC	2.06	3.51531e-19
ON	Rpl12	RPL12	1.45	2.32395e-18		FT	Atg9b	ATG9B	5.01	3.04497e-22		FN	Drc1	DRC1	6	4.90384e-19		FN	Drc1	DRC1	6	4.90384e-19
ON	Tdrd5	TDRD5	4.07	2.87515e-18		FT	E2f3	E2F3	1.95	7.14026e-22		FN	Cfap70	CFAP70	5.32	1.59154e-18		FN	Cfap70	CFAP70	5.32	1.59154e-18
ON	Fbll1	FBLL1	5.68	4.29525e-18		FT	Prss22	PRSS22	7.86	2.42461e-21		FN	Plk5	PLK5	6.26	1.59154e-18		FN	Plk5	PLK5	6.26	1.59154e-18
ON	Rpl36a	RPL36A	1.59	5.13839e-18		FT	Ammecr1	AMMECR1	2.27	9.60556e-21		FN	Zbbx	ZBBX	6.16	1.59659e-18		FN	Zbbx	ZBBX	6.16	1.59659e-18
ON	Rps25	RPS25	1.64	6.10521e-18		FT	Arntl2	ARNTL2	2.44	1.04914e-20		FN	Cdc42ep4	CDC42EP4	1.31	1.73164e-18		FN	Cdc42ep4	CDC42EP4	1.31	1.73164e-18
ON	Eif3m	EIF3M	1.34	6.21747e-18		FT	Trpa1	TRPA1	7.91	2.34727e-20		FN	Rfx3	RFX3	1.82	1.86427e-18		FN	Rfx3	RFX3	1.82	1.86427e-18
ON	Rpl10a	RPL10A	1.49	8.41861e-18		FT	Tnfrsf21	TNFRSF21	2.45	5.69715e-20		FN	Lrrc43	LRRC43	6.02	2.72956e-18		FN	Lrrc43	LRRC43	6.02	2.72956e-18
ON	Rpl38	RPL38	1.53	2.07555e-17		FT	Ptprs	PTPRS	1.54	2.56685e-19		FN	Lrrc36	LRRC36	5.71	2.81181e-18		FN	Lrrc36	LRRC36	5.71	2.81181e-18
ON	Rps7	RPS7	1.98	4.49729e-17		FT	Sprr1a	SPRR1A	7.34	3.4027e-19		FN	Pih1d2	PIH1D2	4.07	3.10137e-18		FN	Pih1d2	PIH1D2	4.07	3.10137e-18
ON	Fmc1	FMC1	1.52	5.87533e-17		FT	Klhl1	KLHL1	8.45	3.91072e-19		FN	Ccdc170	CCDC170	5.27	3.23446e-18		FN	Ccdc170	CCDC170	5.27	3.23446e-18
ON	Rpl26	RPL26	1.8	6.57551e-17		FT	Hmga2	HMGA2	6.62	6.3863e-19		FN	Ccdc150	CCDC150	3.94	3.7305e-18		FN	Ccdc150	CCDC150	3.94	3.7305e-18
ON	Fdx1	FDX1	3.36	1.02187e-16		FT	Myh9	MYH9	2.12	1.62078e-18		FN	Iqch	IQCH	4.6	4.44669e-18		FN	Iqch	IQCH	4.6	4.44669e-18
ON	Klk1	KLK1	5.39	2.64517e-16		FT	Syt8	SYT8	6.85	1.81207e-18		FN	Cfap221	CFAP221	6.19	4.45472e-18		FN	Cfap221	CFAP221	6.19	4.45472e-18
ON	Rps13	RPS13	1.54	7.74582e-16		FT	Add2	ADD2	6.77	3.55192e-18		FN	Agbl2	AGBL2	2.93	6.2183e-18		FN	Agbl2	AGBL2	2.93	6.2183e-18
ON	Zp2	ZP2	5.5	1.51168e-15		FT	Itga2	ITGA2	3.84	9.92521e-18		FN	Ccdc189	CCDC189	3.44	8.75397e-18		FN	Ccdc189	CCDC189	3.44	8.75397e-18
ON	Eci2	ECI2	1.17	1.5411e-15		FT	Jak3	JAK3	2.92	5.46817e-17		FN	Wdr19	WDR19	1.66	9.05259e-18		FN	Wdr19	WDR19	1.66	9.05259e-18
ON	Rps27l	RPS27L	1.57	3.37854e-15		FT	Irx2	IRX2	6.81	8.44452e-17		FN	Fam149a	FAM149A	2.55	9.60237e-18		FN	Fam149a	FAM149A	2.55	9.60237e-18
ON	Rps5	RPS5	1.6	3.60341e-15		FT	Dgkk	DGKK	8.14	9.33403e-17		FN	Wdr78	WDR78	4.1	9.74496e-18		FN	Wdr78	WDR78	4.1	9.74496e-18
ON	Rps9	RPS9	1.46	4.74769e-15		FT	Gadd45g	GADD45G	1.97	1.02929e-16		FN	1700003E16Rik	C2orf81	4.98	9.90007e-18		FN	1700003E16Rik	C2orf81	4.98	9.90007e-18
ON	Hsd3b1	HSD3B2	6.72	6.01728e-15		FT	Cttnbp2nl	CTTNBP2NL	1.59	1.28166e-16		FN	Atp6v1c1	ATP6V1C1	2.32	1.25841e-17		FN	Atp6v1c1	ATP6V1C1	2.32	1.25841e-17
ON	Fshr	FSHR	6.45	7.07139e-15		FT	Padi4	PADI4	4.42	1.40583e-16		FN	Ghrh	GHRH	5.53	1.64645e-17		FN	Ghrh	GHRH	5.53	1.64645e-17
ON	Rps8	RPS8	1.59	7.12738e-15		FT	Sbno2	SBNO2	1.91	1.54336e-16		FN	Zmynd10	ZMYND10	6.02	1.81159e-17		FN	Zmynd10	ZMYND10	6.02	1.81159e-17
ON	Rplp1	RPLP1	1.26	1.3122e-14		FT	Gprc5a	GPRC5A	5.05	1.6302e-16		FN	Lca5l	LCA5L	3.56	1.93857e-17		FN	Lca5l	LCA5L	3.56	1.93857e-17
ON	Susd3	SUSD3	4.17	2.80249e-14		FT	Edil3	EDIL3	5.41	1.86351e-16		FN	Tcaim	TCAIM	1.53	2.01082e-17		FN	Tcaim	TCAIM	1.53	2.01082e-17
ON	Rpl3	RPL3	1.11	2.86177e-14		FT	Zbtb1	ZBTB1	0.85	3.44792e-16		FN	Efhc1	EFHC1	3.57	2.37965e-17		FN	Efhc1	EFHC1	3.57	2.37965e-17
ON	Eif3e	EIF3E	1.22	1.02435e-13		FT	Hal	HAL	5.68	3.46338e-16		FN	4833427G06Rik	C11orf88	5.83	2.72771e-17		FN	4833427G06Rik	C11orf88	5.83	2.72771e-17
ON	Rps20	RPS20	1.31	2.41841e-13		FT	Ptgfrn	PTGFRN	1.05	3.47951e-16		FN	Sys1	SYS1	1.01	3.29781e-17		FN	Sys1	SYS1	1.01	3.29781e-17
ON	Slc18a2	SLC18A2	4.35	2.90621e-13		FT	Sema4f	SEMA4F	6.41	3.97021e-16		FN	Gm28729	LINC02618	5.76	3.9588e-17		FN	Gm28729	LINC02618	5.76	3.9588e-17
ON	Rps18	RPS18	1.78	3.83776e-13		FT	Gad2	GAD2	7.29	4.15687e-16		FN	Sh3glb2	SH3GLB2	1.56	5.78956e-17		FN	Sh3glb2	SH3GLB2	1.56	5.78956e-17
ON	Rps21	RPS21	1.52	4.00784e-13		FT	Runx3	RUNX3	4.17	5.56819e-16		FN	Ankrd65	ANKRD65	5.6	6.76028e-17		FN	Ankrd65	ANKRD65	5.6	6.76028e-17
ON	Rpl35a	RPL35A	1.69	4.03599e-13		FT	Flt1	FLT1	2.91	5.82037e-16		FN	Ropn1l	ROPN1L	3.01	7.61401e-17		FN	Ropn1l	ROPN1L	3.01	7.61401e-17
ON	Rnf166	RNF166	0.69	4.91961e-13		FT	Col5a2	COL5A2	2.84	5.87812e-16		FN	Lrrc73	LRRC73	3.61	9.60761e-17		FN	Lrrc73	LRRC73	3.61	9.60761e-17
ON	Rps17	RPS17	1.49	1.24917e-12		FT	Synj2	SYNJ2	1.56	6.02388e-16		FN	Mapre3	MAPRE3	1.4	1.13043e-16		FN	Mapre3	MAPRE3	1.4	1.13043e-16
ON	Rpl37	RPL37	1.43	1.4663e-12		FT	Tnc	TNC	4.98	9.19783e-16		FN	Tubb4b	TUBB4B	2.1	1.33746e-16		FN	Tubb4b	TUBB4B	2.1	1.33746e-16
ON	Prdm6	PRDM6	3.56	2.14252e-12		FT	Actr2	ACTR2	1.47	1.24148e-15		FN	Ttc29	TTC29	6.17	1.34029e-16		FN	Ttc29	TTC29	6.17	1.34029e-16
ON	Tsc22d1	TSC22D1	1.42	2.22073e-12		FT	Gzmc	GZMH	6.06	1.26826e-15		FN	Klkb1	KLKB1	3.37	1.44756e-16		FN	Klkb1	KLKB1	3.37	1.44756e-16
OT	Hist3h2ba	HIST3H2BA	7.09	2.69832e-30		FT	Zdhhc15	ZDHHC15	1.64	2.44055e-15		FN	Cfap69	CFAP69	2.87	1.50098e-16		FN	Cfap69	CFAP69	2.87	1.50098e-16
OT	Usp29	USP29	5.18	7.30101e-26		FT	Nrarp	NRARP	2.28	2.68051e-15		FN	Gfod2	GFOD2	1.47	1.58313e-16		FN	Gfod2	GFOD2	1.47	1.58313e-16
OT	Xpr1	XPR1	1.06	4.42068e-25		FT	Thbs2	THBS2	3.83	2.74675e-15		FN	Ttc34	TTC34	5.56	2.00849e-16		FN	Ttc34	TTC34	5.56	2.00849e-16
OT	Aard	AARD	3.41	1.63347e-23		FT	F2r	F2R	3.82	3.09858e-15		FN	Cfap157	CFAP157	5.6	2.57653e-16		FN	Cfap157	CFAP157	5.6	2.57653e-16
OT	Hist1h2bp	HIST1H2BO	2.72	7.84078e-22		FT	Tirap	TIRAP	1.13	3.80623e-15		FN	Gcnt3	GCNT3	3.81	3.12284e-16		FN	Gcnt3	GCNT3	3.81	3.12284e-16
OT	Ppfia4	PPFIA4	4.96	1.29465e-21		FT	Frrs1	FRRS1	0.92	4.83297e-15		FN	Creld2	CRELD2	2.23	3.42088e-16		FN	Creld2	CRELD2	2.23	3.42088e-16
OT	Agap1	AGAP1	1.61	1.68874e-21		FT	Apobr	APOBR	4.27	5.9419e-15		FN	Cfap43	CFAP43	2.29	3.4358e-16		FN	Cfap43	CFAP43	2.29	3.4358e-16
OT	Ubr5	UBR5	1.36	7.93149e-21		FT	Sh3rf1	SH3RF1	1.78	9.7653e-15		FN	Bdkrb1	BDKRB1	2.66	3.52378e-16		FN	Bdkrb1	BDKRB1	2.66	3.52378e-16
OT	Txk	TXK	2.84	4.24925e-20		FT	Lamb3	LAMB3	6.52	1.11183e-14		FN	Mzf1	MZF1	2.39	3.58777e-16		FN	Mzf1	MZF1	2.39	3.58777e-16
OT	Gbp7	GBP7	1.59	6.4848e-20		FT	Pthlh	PTHLH	5.68	1.43678e-14		FN	Sntn	SNTN	6.17	3.77684e-16		FN	Sntn	SNTN	6.17	3.77684e-16
OT	Gria4	GRIA4	5.21	2.7462e-18		FT	Ppm1j	PPM1J	2.83	1.43782e-14		FN	Fam181a	FAM181A	5.4	3.95152e-16		FN	Fam181a	FAM181A	5.4	3.95152e-16
OT	Pbx3	PBX3	1.83	5.29884e-18		FT	Emp1	EMP1	2.95	1.59396e-14		FN	Iqca	IQCA1	6.02	5.13505e-16		FN	Iqca	IQCA1	6.02	5.13505e-16
OT	Tmem215	TMEM215	6.45	1.56545e-17		FT	Pmepa1	PMEPA1	3.58	1.89192e-14		FN	Chad	CHAD	6.55	6.04953e-16		FN	Chad	CHAD	6.55	6.04953e-16
OT	H2afx	H2AFX	1.51	6.36998e-17		FT	Chrna1	CHRNA1	7.21	1.97323e-14		FN	4930444P10Rik	C8orf89	5.64	9.0857e-16		FN	4930444P10Rik	C8orf89	5.64	9.0857e-16
OT	Gbp5	GBP5	2.6	7.1306e-17		FT	Card14	CARD14	4.59	2.42532e-14		FN	1110017D15Rik	C9orf24	5.8	9.83542e-16		FN	1110017D15Rik	C9orf24	5.8	9.83542e-16
OT	BC052040	C15orf41	1.06	1.41295e-16		FT	Il1rl1	IL1RL1	2.64	2.57775e-14		FN	Spata18	SPATA18	5.81	1.22492e-15		FN	Spata18	SPATA18	5.81	1.22492e-15
OT	Trpm7	TRPM7	0.81	1.74793e-16		FT	Ier2	IER2	1.98	2.62774e-14		FN	Mlc1	MLC1	6.4	1.33007e-15		FN	Mlc1	MLC1	6.4	1.33007e-15
OT	Aspm	ASPM	2.13	2.5977e-16		FT	Gpr171	GPR171	5.2	3.60815e-14		FN	Vipr1	VIPR1	3.57	1.4131e-15		FN	Vipr1	VIPR1	3.57	1.4131e-15
OT	Mybl1	MYBL1	1.5	1.45101e-15		FT	Rdh10	RDH10	1.64	3.79575e-14		FN	Adra1b	ADRA1B	4.03	1.43429e-15		FN	Adra1b	ADRA1B	4.03	1.43429e-15
OT	Hsf4	HSF4	1.63	1.96202e-14		FT	Tnn	TNN	5.84	5.94957e-14		FN	Ccdc96	CCDC96	4.13	1.47683e-15		FN	Ccdc96	CCDC96	4.13	1.47683e-15
OT	Ccdc93	CCDC93	0.78	2.18461e-14		FT	Prdm8	PRDM8	7.58	8.206e-14		FN	Iyd	IYD	4.48	1.59412e-15		FN	Iyd	IYD	4.48	1.59412e-15
OT	Peg3	PEG3	3.28	2.92397e-14		FT	Adgrg5	ADGRG5	4.72	8.71513e-14		FN	Ect2l	ECT2L	6.36	1.64059e-15		FN	Ect2l	ECT2L	6.36	1.64059e-15
OT	Cntrob	CNTROB	1.27	6.60809e-14		FT	Eif4g1	EIF4G1	1.02	9.59932e-14		FN	Plekha8	PLEKHA8	1.11	1.7395e-15		FN	Plekha8	PLEKHA8	1.11	1.7395e-15
OT	Sorcs1	SORCS1	2.69	9.77219e-14		FT	Myof	MYOF	2.39	9.82713e-14		FN	Gm5737	SDR42E2	4.91	2.2576e-15		FN	Gm5737	SDR42E2	4.91	2.2576e-15
OT	Usp37	USP37	1.12	7.55523e-13		FT	Itgax	ITGAX	4.23	1.10152e-13		FN	Dynlt1c	DYNLT1	1.92	2.37998e-15		FN	Dynlt1c	DYNLT1	1.92	2.37998e-15
OT	Mdc1	MDC1	0.8	7.6881e-13		FT	Midn	MIDN	1.35	1.82577e-13		FN	Fam216b	FAM216B	6.23	2.47095e-15		FN	Fam216b	FAM216B	6.23	2.47095e-15
OT	Zfp445	ZNF445	1.04	1.13703e-12		FT	Trim3	TRIM3	1.11	1.98326e-13		FN	Fgf12	FGF12	3.02	2.50105e-15		FN	Fgf12	FGF12	3.02	2.50105e-15
OT	Gpcpd1	GPCPD1	1.83	1.18942e-12		FT	Klhdc8a	KLHDC8A	5.05	2.1028e-13		FN	Eno4	ENO4	5.81	3.60341e-15		FN	Eno4	ENO4	5.81	3.60341e-15
OT	Mcm6	MCM6	1.31	8.7401e-12		FT	Trim29	TRIM29	8.33	3.09776e-13		FN	Lrrc46	LRRC46	4.96	4.69228e-15		FN	Lrrc46	LRRC46	4.96	4.69228e-15
OT	Mcm3	MCM3	1.19	9.55534e-12		FT	Arhgef37	ARHGEF37	3.57	3.49784e-13		FN	Il20rb	IL20RB	2.93	4.80905e-15		FN	Il20rb	IL20RB	2.93	4.80905e-15
OT	Rpa2	RPA2	1.19	1.01143e-11		FT	Ivl	IVL	5.1	3.54934e-13		FN	Eml6	EML6	2.25	5.08984e-15		FN	Eml6	EML6	2.25	5.08984e-15
OT	Trmt2a	TRMT2A	0.68	2.68049e-11		FT	Mboat1	MBOAT1	1.89	4.14492e-13		FN	Ccdc13	CCDC13	5.12	5.16132e-15		FN	Ccdc13	CCDC13	5.12	5.16132e-15
OT	H1f0	H1F0	2.71	3.00707e-11		FT	Erfe	ERFE	4.16	4.7441e-13		FN	Stt3b	STT3B	0.82	6.63342e-15		FN	Stt3b	STT3B	0.82	6.63342e-15
OT	Gigyf2	GIGYF2	1	5.24134e-11		FT	Pdgfb	PDGFB	2.83	4.91854e-13		FN	Dnajc3	DNAJC3	1.31	6.74715e-15		FN	Dnajc3	DNAJC3	1.31	6.74715e-15
OT	E130308A19Rik	KIAA1958	1.08	5.48483e-11		FT	Il1b	IL1B	4.85	6.52004e-13		FN	Mia3	MIA3	0.69	6.90327e-15		FN	Mia3	MIA3	0.69	6.90327e-15
OT	Dtl	DTL	1.29	5.74093e-11		FT	Tmprss11e	TMPRSS11E	8.33	6.96496e-13		FN	Slc35a5	SLC35A5	0.91	8.51795e-15		FN	Slc35a5	SLC35A5	0.91	8.51795e-15
OT	Hmgn5	HMGN5	1.69	6.82655e-11		FT	Dynap	DYNAP	8.16	7.86375e-13		FN	Gas2l2	GAS2L2	6.44	8.85011e-15		FN	Gas2l2	GAS2L2	6.44	8.85011e-15
OT	Sf3b1	SF3B1	0.9	7.26101e-11		FT	Tbc1d1	TBC1D1	1.34	7.9967e-13		FN	Qrich2	QRICH2	3.93	9.92059e-15		FN	Qrich2	QRICH2	3.93	9.92059e-15
OT	Zfp292	ZNF292	1.37	7.92606e-11		FT	Ccl24	CCL24	5.99	8.23932e-13		FN	Ptpn20	PTPN20	5.39	1.00694e-14		FN	Ptpn20	PTPN20	5.39	1.00694e-14
OT	Pign	PIGN	0.9	1.87377e-10		FT	Zbed4	ZBED4	0.84	8.44789e-13		FN	Sec14l3	SEC14L3	6.17	1.15904e-14		FN	Sec14l3	SEC14L3	6.17	1.15904e-14
OT	Spc24	SPC24	1.55	2.12455e-10		FT	Srd5a1	SRD5A1	2.94	9.54158e-13		FN	Cckbr	CCKBR	4.4	1.32274e-14		FN	Cckbr	CCKBR	4.4	1.32274e-14
OT	Abcc5	ABCC5	1.39	2.3398e-10		FT	Tacr1	TACR1	4.01	1.00968e-12		FN	Spata24	SPATA24	2.01	1.90716e-14		FN	Spata24	SPATA24	2.01	1.90716e-14
OT	Pcdh15	PCDH15	4.36	4.56399e-10		FT	Krt5	KRT5	8.81	1.02746e-12		FN	Pnma1	PNMA1	2.9	1.94558e-14		FN	Pnma1	PNMA1	2.9	1.94558e-14
OT	Tigd3	TIGD3	1.91	5.02943e-10		FT	Col12a1	COL12A1	4.24	1.11059e-12		FN	Ift74	IFT74	1.64	2.08195e-14		FN	Ift74	IFT74	1.64	2.08195e-14
OT	Gpr19	GPR19	1.69	5.59671e-10		FT	Tubb2b	TUBB2B	2.65	1.11889e-12		FN	Smim14	SMIM14	1.27	2.17313e-14		FN	Smim14	SMIM14	1.27	2.17313e-14
OT	Pcdhb19	PCDHB12	1.71	6.12161e-10		FT	Kcnj10	KCNJ10	2.49	1.16809e-12		FN	Dynlrb2	DYNLRB2	5.77	2.47874e-14		FN	Dynlrb2	DYNLRB2	5.77	2.47874e-14
OT	Ppp2r5a	PPP2R5A	0.82	6.71807e-10		FT	Dip2b	DIP2B	1.25	1.35071e-12		FN	Prr18	PRR18	5.12	2.80083e-14		FN	Prr18	PRR18	5.12	2.80083e-14
OT	Atad2	ATAD2	1.16	1.03606e-09		FT	Fhl3	FHL3	3.07	1.49791e-12		FN	Gsap	GSAP	1.06	3.49294e-14		FN	Gsap	GSAP	1.06	3.49294e-14
OT	Tmem88b	TMEM88B	2.72	1.13984e-09		FT	Dennd3	DENND3	1.31	2.06382e-12		FN	Dnah10	DNAH10	5.68	3.50073e-14		FN	Dnah10	DNAH10	5.68	3.50073e-14
OT	Nemp2	NEMP2	1.88	1.22473e-09		FT	Junb	JUNB	2.84	2.13391e-12		FN	Elof1	ELOF1	1.83	3.53964e-14		FN	Elof1	ELOF1	1.83	3.53964e-14
						ON	Hsd17b1	HSD17B1	5.27	6.84297e-35		FN	Wdr77	WDR77	1.76	3.87589e-14		FN	Wdr77	WDR77	1.76	3.87589e-14
						ON	Rps14	RPS14	2.18	7.21905e-32		FN	Dnah1	DNAH1	4.09	4.51478e-14		FN	Dnah1	DNAH1	4.09	4.51478e-14
						ON	Rps15a	RPS15A	1.79	3.23386e-29		FN	Dnah9	DNAH9	6.08	4.78848e-14		FN	Dnah9	DNAH9	6.08	4.78848e-14
						ON	Rps27a	RPS27A	1.41	7.79315e-27		FN	Tmem212	TMEM212	6.32	5.10466e-14		FN	Tmem212	TMEM212	6.32	5.10466e-14
						ON	Rps10	RPS10	1.9	1.33869e-23		FN	Rsph14	RSPH14	6.17	5.44157e-14		FN	Rsph14	RSPH14	6.17	5.44157e-14
						ON	Rpl39	RPL39	1.77	7.9589e-23		FN	Ribc1	RIBC1	2.22	5.85663e-14		FN	Ribc1	RIBC1	2.22	5.85663e-14
						ON	Rps19	RPS19	1.64	7.72795e-22		FN	Tecpr2	TECPR2	0.88	6.12139e-14		FN	Tecpr2	TECPR2	0.88	6.12139e-14
						ON	Rpl9	RPL9	1.97	1.18051e-21		FN	Agrp	AGRP	4.05	6.24368e-14		FN	Agrp	AGRP	4.05	6.24368e-14
						ON	Rps3	RPS3	1.78	3.89111e-20		FN	Iqck	IQCK	1.75	7.96214e-14		FN	Iqck	IQCK	1.75	7.96214e-14
						ON	Prkra	PRKRA	1.07	5.38574e-20		FN	Ankmy1	ANKMY1	3.54	8.21668e-14		FN	Ankmy1	ANKMY1	3.54	8.21668e-14
						ON	Apoa4	APOA4	6.13	6.54317e-20		FN	Ccdc190	CCDC190	4.86	8.30166e-14		FN	Ccdc190	CCDC190	4.86	8.30166e-14
						ON	Rpl17	RPL17	1.83	8.19017e-20		FN	Zcchc12	ZCCHC12	3.11	8.56234e-14		FN	Zcchc12	ZCCHC12	3.11	8.56234e-14
						ON	Rack1	RACK1	1.46	5.24854e-19		FN	Hspa4l	HSPA4L	1.9	1.01842e-13		FN	Hspa4l	HSPA4L	1.9	1.01842e-13
						ON	Hao2	HAO2	7.21	1.95384e-18		FN	Ccdc180	CCDC180	6.02	1.07701e-13		FN	Ccdc180	CCDC180	6.02	1.07701e-13
						ON	Rpl12	RPL12	1.45	2.32395e-18		FN	Cdkl4	CDKL4	5.82	1.07701e-13		FN	Cdkl4	CDKL4	5.82	1.07701e-13
						ON	Tdrd5	TDRD5	4.07	2.87515e-18		FN	Fam131a	FAM131A	1.73	1.27297e-13		FN	Fam131a	FAM131A	1.73	1.27297e-13
						ON	Fbll1	FBLL1	5.68	4.29525e-18		FN	Ttc21a	TTC21A	6.13	1.30931e-13		FN	Ttc21a	TTC21A	6.13	1.30931e-13
						ON	Rpl36a	RPL36A	1.59	5.13839e-18		FN	Dnah3	DNAH3	6.43	1.33475e-13		FN	Dnah3	DNAH3	6.43	1.33475e-13
						ON	Rps25	RPS25	1.64	6.10521e-18		FN	Wdr49	WDR49	6.07	1.38787e-13		FN	Wdr49	WDR49	6.07	1.38787e-13
						ON	Eif3m	EIF3M	1.34	6.21747e-18		FN	Dnah12	DNAH12	6.82	1.47042e-13		FN	Dnah12	DNAH12	6.82	1.47042e-13
						ON	Rpl10a	RPL10A	1.49	8.41861e-18		FN	Map3k19	MAP3K19	5.81	1.53037e-13		FN	Map3k19	MAP3K19	5.81	1.53037e-13
						ON	Rpl38	RPL38	1.53	2.07555e-17		FN	Zap70	ZAP70	2.46	1.74808e-13		FN	Zap70	ZAP70	2.46	1.74808e-13
						ON	Rps7	RPS7	1.98	4.49729e-17		FN	Spata33	SPATA33	2.49	2.1822e-13		FN	Spata33	SPATA33	2.49	2.1822e-13
						ON	Fmc1	FMC1	1.52	5.87533e-17		FN	Spa17	SPA17	3.24	2.23046e-13		FN	Spa17	SPA17	3.24	2.23046e-13
						ON	Rpl26	RPL26	1.8	6.57551e-17		FN	Dync2h1	DYNC2H1	1.63	2.24095e-13		FN	Dync2h1	DYNC2H1	1.63	2.24095e-13
						ON	Fdx1	FDX1	3.36	1.02187e-16		FN	Fam183b	FAM183A	5.39	2.26932e-13		FN	Fam183b	FAM183A	5.39	2.26932e-13
						ON	Klk1	KLK1	5.39	2.64517e-16		FN	4933427D14Rik	KIAA0753	1.48	2.6227e-13		FN	4933427D14Rik	KIAA0753	1.48	2.6227e-13
						ON	Rps13	RPS13	1.54	7.74582e-16		FN	Armc3	ARMC3	5.19	2.74081e-13		FN	Armc3	ARMC3	5.19	2.74081e-13
						ON	Zp2	ZP2	5.5	1.51168e-15		FN	Ccdc65	CCDC65	4.75	3.53693e-13		FN	Ccdc65	CCDC65	4.75	3.53693e-13
						ON	Eci2	ECI2	1.17	1.5411e-15		FN	Ermap	ERMAP	3.6	3.53693e-13		FN	Ermap	ERMAP	3.6	3.53693e-13
						ON	Rps27l	RPS27L	1.57	3.37854e-15		FN	Ulk4	ULK4	3.09	3.75014e-13		FN	Ulk4	ULK4	3.09	3.75014e-13
						ON	Rps5	RPS5	1.6	3.60341e-15		FN	Lekr1	LEKR1	1.94	4.05641e-13		FN	Lekr1	LEKR1	1.94	4.05641e-13
						ON	Rps9	RPS9	1.46	4.74769e-15		FN	Iqcg	IQCG	4.66	4.27033e-13		FN	Iqcg	IQCG	4.66	4.27033e-13
						ON	Hsd3b1	HSD3B2	6.72	6.01728e-15		FN	Dach2	DACH2	2.8	4.28942e-13		FN	Dach2	DACH2	2.8	4.28942e-13
						ON	Fshr	FSHR	6.45	7.07139e-15		FN	Slc2a3	SLC2A3	2.3	4.60265e-13		FN	Slc2a3	SLC2A3	2.3	4.60265e-13
						ON	Rps8	RPS8	1.59	7.12738e-15		FN	Ccdc151	CCDC151	5.92	4.61831e-13		FN	Ccdc151	CCDC151	5.92	4.61831e-13
						ON	Rplp1	RPLP1	1.26	1.3122e-14		FN	Zfp474	ZNF474	6.12	4.73195e-13		FN	Zfp474	ZNF474	6.12	4.73195e-13
						ON	Susd3	SUSD3	4.17	2.80249e-14		FN	Myo1h	MYO1H	4.37	5.23343e-13		FN	Myo1h	MYO1H	4.37	5.23343e-13
						ON	Rpl3	RPL3	1.11	2.86177e-14		FN	Ndp	NDP	5.11	5.28986e-13		FN	Ndp	NDP	5.11	5.28986e-13
						ON	Eif3e	EIF3E	1.22	1.02435e-13		FN	Csmd3	CSMD3	4.43	5.34509e-13		FN	Csmd3	CSMD3	4.43	5.34509e-13
						ON	Rps20	RPS20	1.31	2.41841e-13		FN	Magix	MAGIX	3.05	6.13054e-13		FN	Magix	MAGIX	3.05	6.13054e-13
						ON	Slc18a2	SLC18A2	4.35	2.90621e-13		FN	Vpreb3	VPREB3	5.34	7.69804e-13		FN	Vpreb3	VPREB3	5.34	7.69804e-13
						ON	Rps18	RPS18	1.78	3.83776e-13		FN	Pdzd3	PDZD3	3.88	7.89501e-13		FN	Pdzd3	PDZD3	3.88	7.89501e-13
						ON	Rps21	RPS21	1.52	4.00784e-13		FN	Kcnmb3	KCNMB3	4.81	7.96791e-13		FN	Kcnmb3	KCNMB3	4.81	7.96791e-13
						ON	Rpl35a	RPL35A	1.69	4.03599e-13		FN	Cfap77	CFAP77	3.65	8.17826e-13		FN	Cfap77	CFAP77	3.65	8.17826e-13
						ON	Rnf166	RNF166	0.69	4.91961e-13		FN	Spata17	SPATA17	5.16	8.41574e-13		FN	Spata17	SPATA17	5.16	8.41574e-13
						ON	Rps17	RPS17	1.49	1.24917e-12		FN	Abhd12	ABHD12	1.49	8.51714e-13		FN	Abhd12	ABHD12	1.49	8.51714e-13
						ON	Rpl37	RPL37	1.43	1.4663e-12		FN	Fitm2	FITM2	2.19	9.82488e-13		FN	Fitm2	FITM2	2.19	9.82488e-13
						ON	Prdm6	PRDM6	3.56	2.14252e-12		FN	Hspa2	HSPA2	1.99	1.04753e-12		FN	Hspa2	HSPA2	1.99	1.04753e-12
						ON	Tsc22d1	TSC22D1	1.42	2.22073e-12		FN	Ttll9	TTLL9	4.3	1.1121e-12		FN	Ttll9	TTLL9	4.3	1.1121e-12
						ON	Rpl36	RPL36	1.75	3.31641e-12		FT	Cd276	CD276	3.79	4.68723e-43		FN	Rwdd3	RWDD3	2.03	1.16554e-12
						ON	Tomm5	TOMM5	1.45	7.14966e-12		FT	Sdcbp2	SDCBP2	4.26	4.8175e-41		FN	Lrrc34	LRRC34	5.73	1.18998e-12
						ON	C1qtnf12	C1QTNF12	1.98	7.24257e-12		FT	Fmnl3	FMNL3	1.66	1.55551e-37		FN	Got1l1	GOT1L1	4.79	1.27721e-12
						ON	Rpl22	RPL22	1.29	7.97386e-12		FT	Lrrc15	LRRC15	8.39	8.26212e-36		FN	Ppef2	PPEF2	2.38	1.28894e-12
						ON	Rpl15	RPL15	1.32	8.34674e-12		FT	Tbx15	TBX15	4.83	2.56045e-34		FN	4430402I18Rik	SPATA6L	3.69	1.3471e-12
						ON	Cox7c	COX7C	1.33	1.00002e-11		FT	Col7a1	COL7A1	6.33	2.73289e-34		FN	Fam107a	FAM107A	5.06	1.58479e-12
						ON	Rps12	RPS12	1.58	1.71643e-11		FT	Il18rap	IL18RAP	5.4	4.94373e-28		FN	Hpgds	HPGDS	3.8	1.6026e-12
						ON	Rpl18	RPL18	1.35	1.89051e-11		FT	Lad1	LAD1	4.5	9.33767e-28		FN	Mycbp	MYCBP	1.47	1.61879e-12
						ON	Rps15	RPS15	1.42	2.16606e-11		FT	Has2	HAS2	7.19	8.1117e-27		FN	Cetn4	CETN4P	2.95	1.64338e-12
						ON	Rpl32	RPL32	1.64	2.47707e-11		FT	Nfkbiz	NFKBIZ	2.65	9.00456e-26		FN	Klrb1a	KLRB1	2.75	1.72362e-12
						ON	Star	STAR	3.3	2.83474e-11		FT	Piezo2	PIEZO2	4.35	8.11722e-25		FN	Jam3	JAM3	3.43	2.02832e-12
						ON	Mgat4c	MGAT4C	6.27	3.48468e-11		FT	Gm14137	C15orf62	6.71	4.46762e-24		FN	1700013F07Rik	C1orf194	6.07	2.16689e-12
						ON	Rpl41	RPL41	1.49	5.16835e-11		FT	Itgb4	ITGB4	2.69	1.73024e-22		FN	Ovgp1	OVGP1	6.26	2.4956e-12
						ON	H1foo	H1FOO	5	6.06265e-11		FT	Slco4a1	SLCO4A1	6.06	2.26883e-22		FN	Dnali1	DNALI1	5.8	2.52504e-12
						ON	Rgs13	RGS13	5.75	9.233e-11		FT	Atg9b	ATG9B	5.01	3.04497e-22		FN	Ttll3	TTLL3	2.85	2.61938e-12
						ON	Tmem242	TMEM242	1.28	1.46215e-10		FT	E2f3	E2F3	1.95	7.14026e-22		FN	Tmem107	TMEM107	2.71	2.66743e-12
						ON	Bmp15	BMP15	4.26	1.59078e-10		FT	Prss22	PRSS22	7.86	2.42461e-21		FN	Kif19a	KIF19	2.62	2.75345e-12
						ON	Apoa1	APOA1	4.66	1.63556e-10		FT	Ammecr1	AMMECR1	2.27	9.60556e-21		FN	Morn3	MORN3	6.31	2.84793e-12
						ON	Mrps11	MRPS11	1.04	1.67792e-10		FT	Arntl2	ARNTL2	2.44	1.04914e-20		FN	Fhad1	FHAD1	5.54	2.94512e-12
						ON	Ccnd2	CCND2	2.31	2.05355e-10		FT	Trpa1	TRPA1	7.91	2.34727e-20		FN	Kif9	KIF9	4.33	3.00634e-12
						ON	Kcnj3	KCNJ3	5.48	2.23129e-10		FT	Tnfrsf21	TNFRSF21	2.45	5.69715e-20		FN	Lrpap1	LRPAP1	1.77	3.31641e-12
						ON	Actr3b	ACTR3B	3.57	2.24416e-10		FT	Ptprs	PTPRS	1.54	2.56685e-19		FN	S100b	S100B	5.37	3.3319e-12
						ON	Ccdc107	CCDC107	1.07	2.70027e-10		FT	Sprr1a	SPRR1A	7.34	3.4027e-19		FN	Deup1	DEUP1	2.67	3.68537e-12
						ON	Rpl34	RPL34	2.02	2.81465e-10		FT	Klhl1	KLHL1	8.45	3.91072e-19		FN	Ift81	IFT81	1.84	3.69687e-12
						ON	Chchd1	CHCHD1	1.1	2.89058e-10		FT	Hmga2	HMGA2	6.62	6.3863e-19		FN	Cfap58	CFAP58	6.06	3.71109e-12
						ON	Oca2	OCA2	7.07	3.27053e-10		FT	Myh9	MYH9	2.12	1.62078e-18		FN	Ift57	IFT57	1.31	4.0248e-12
						ON	Cops9	COPS9	1.67	4.12516e-10		FT	Syt8	SYT8	6.85	1.81207e-18		FN	Adam22	ADAM22	4.14	4.20869e-12
						ON	Zar1	ZAR1	4.9	4.47106e-10		FT	Add2	ADD2	6.77	3.55192e-18		FN	Prnp	PRNP	1.88	4.97556e-12
						ON	Echs1	ECHS1	0.93	5.27294e-10		FT	Itga2	ITGA2	3.84	9.92521e-18		FN	Wdr66	WDR66	4.52	6.40012e-12
						ON	Paqr9	PAQR9	4.24	6.43382e-10		FT	Jak3	JAK3	2.92	5.46817e-17		FN	Apobec1	APOBEC1	2.14	6.44623e-12
						ON	Oosp1	OOSP1	7.04	7.87219e-10		FT	Irx2	IRX2	6.81	8.44452e-17		FN	G6pc3	G6PC3	1.12	6.4573e-12
						ON	Slc38a5	SLC38A5	3.91	7.9054e-10		FT	Dgkk	DGKK	8.14	9.33403e-17		FN	2210408I21Rik	KIAA0825	1.81	7.33513e-12
						ON	Rpl35	RPL35	1.35	8.11402e-10		FT	Gadd45g	GADD45G	1.97	1.02929e-16		FN	Dytn	DYTN	6.8	7.83987e-12
						ON	Znhit3	ZNHIT3	1.01	8.67825e-10		FT	Cttnbp2nl	CTTNBP2NL	1.59	1.28166e-16		FN	Dusp14	DUSP14	2.7	9.3615e-12
						ON	Tprgl	TPRG1L	0.85	8.75447e-10		FT	Padi4	PADI4	4.42	1.40583e-16		FN	Plxnb3	PLXNB3	4.85	9.45489e-12
						ON	Gemin7	GEMIN7	1.19	9.88449e-10		FT	Sbno2	SBNO2	1.91	1.54336e-16		FN	Xrra1	XRRA1	4.01	9.9553e-12
						ON	Map3k10	MAP3K10	0.97	1.00343e-09		FT	Gprc5a	GPRC5A	5.05	1.6302e-16		FN	Spag1	SPAG1	2	1.08725e-11
						ON	Dnajc15	DNAJC15	1.6	1.18761e-09		FT	Edil3	EDIL3	5.41	1.86351e-16		FN	4930404N11Rik	C19orf71	3.2	1.14917e-11
						ON	Immp1l	IMMP1L	1.2	1.46966e-09		FT	Zbtb1	ZBTB1	0.85	3.44792e-16		FN	Dpy19l2	DPY19L2	6.22	1.22861e-11
						ON	Rims4	RIMS4	5.17	1.49266e-09		FT	Hal	HAL	5.68	3.46338e-16		FN	Maats1	MAATS1	5.77	1.23817e-11
						ON	Ankrd63	ANKRD63	3.99	1.85042e-09		FT	Ptgfrn	PTGFRN	1.05	3.47951e-16		FN	Tex2	TEX2	1.65	1.25926e-11
						ON	Igfbp5	IGFBP5	2.23	1.85156e-09		FT	Sema4f	SEMA4F	6.41	3.97021e-16		FN	Stmnd1	STMND1	6.1	1.4224e-11
						ON	Rpl30	RPL30	1.2	2.02461e-09		FT	Gad2	GAD2	7.29	4.15687e-16		FN	Acox2	ACOX2	4.44	1.48111e-11
						ON	Tmem204	TMEM204	1.55	2.49655e-09		FT	Runx3	RUNX3	4.17	5.56819e-16		FN	Dydc1	DYDC1	4.24	1.84387e-11
						ON	Ndufs4	NDUFS4	1.03	2.65382e-09		FT	Flt1	FLT1	2.91	5.82037e-16		FN	Lrrc23	LRRC23	5.76	1.94787e-11
						ON	Angpt2	ANGPT2	2.02	2.71568e-09		FT	Col5a2	COL5A2	2.84	5.87812e-16		FN	Caly	CALY	6.48	2.01246e-11
						ON	Zp1	ZP1	5.62	3.00022e-09		FT	Synj2	SYNJ2	1.56	6.02388e-16		FN	Mdh1b	MDH1B	5.97	2.05685e-11
						ON	Dppa3	DPPA3	4.7	3.39149e-09		FT	Tnc	TNC	4.98	9.19783e-16		FN	Gm973	KIAA2012	5.75	2.61433e-11
						ON	Mettl23	METTL23	1.23	3.51826e-09		FT	Actr2	ACTR2	1.47	1.24148e-15		FN	Ccdc173	CCDC173	2.42	2.91319e-11
						ON	Cyp11a1	CYP11A1	6.07	3.71343e-09		FT	Gzmc	GZMH	6.06	1.26826e-15		FN	Bhlha15	BHLHA15	3.94	3.23827e-11
						OT	Hist3h2ba	HIST3H2BA	7.09	2.69832e-30		FT	Zdhhc15	ZDHHC15	1.64	2.44055e-15		FN	Cdhr3	CDHR3	6.58	3.92061e-11
						OT	Usp29	USP29	5.18	7.30101e-26		FT	Nrarp	NRARP	2.28	2.68051e-15		FN	Dnajb2	DNAJB2	1.2	4.16697e-11
						OT	Xpr1	XPR1	1.06	4.42068e-25		FT	Thbs2	THBS2	3.83	2.74675e-15		FN	Ttc25	TTC25	5.15	4.38799e-11
						OT	Aard	AARD	3.41	1.63347e-23		FT	F2r	F2R	3.82	3.09858e-15		FN	Rimbp2	RIMBP2	4.48	6.06277e-11
						OT	Hist1h2bp	HIST1H2BO	2.72	7.84078e-22		FT	Tirap	TIRAP	1.13	3.80623e-15		FN	Ift122	IFT122	1.51	7.81735e-11
						OT	Ppfia4	PPFIA4	4.96	1.29465e-21		FT	Frrs1	FRRS1	0.92	4.83297e-15		FN	Olfr1507	OR4E1	7.55	8.31587e-11
						OT	Agap1	AGAP1	1.61	1.68874e-21		FT	Apobr	APOBR	4.27	5.9419e-15		FN	Kcne3	KCNE3	3.48	8.48647e-11
						OT	Ubr5	UBR5	1.36	7.93149e-21		FT	Sh3rf1	SH3RF1	1.78	9.7653e-15		FN	Aldh18a1	ALDH18A1	1.78	9.01547e-11
						OT	Txk	TXK	2.84	4.24925e-20		FT	Lamb3	LAMB3	6.52	1.11183e-14		FN	Tmem266	TMEM266	4.36	9.61289e-11
						OT	Gbp7	GBP7	1.59	6.4848e-20		FT	Pthlh	PTHLH	5.68	1.43678e-14		FN	Rsbn1	RSBN1	1.03	1.09023e-10
						OT	Gria4	GRIA4	5.21	2.7462e-18		FT	Ppm1j	PPM1J	2.83	1.43782e-14		FN	Ccdc134	CCDC134	1.34	1.15772e-10
						OT	Pbx3	PBX3	1.83	5.29884e-18		FT	Emp1	EMP1	2.95	1.59396e-14		FN	Iqce	IQCE	0.99	1.18721e-10
						OT	Tmem215	TMEM215	6.45	1.56545e-17		FT	Pmepa1	PMEPA1	3.58	1.89192e-14		FN	Dbndd2	DBNDD2	2.85	1.24002e-10
						OT	H2afx	H2AFX	1.51	6.36998e-17		FT	Chrna1	CHRNA1	7.21	1.97323e-14		FN	Bbs7	BBS7	1.5	1.25136e-10
						OT	Gbp5	GBP5	2.6	7.1306e-17		FT	Card14	CARD14	4.59	2.42532e-14		FN	Tctex1d4	TCTEX1D4	5.58	1.29775e-10
						OT	BC052040	C15orf41	1.06	1.41295e-16		FT	Il1rl1	IL1RL1	2.64	2.57775e-14		FN	Wdr60	WDR60	1.65	1.29997e-10
						OT	Trpm7	TRPM7	0.81	1.74793e-16		FT	Ier2	IER2	1.98	2.62774e-14		FN	Sdf2l1	SDF2L1	2.28	1.30677e-10
						OT	Aspm	ASPM	2.13	2.5977e-16		FT	Gpr171	GPR171	5.2	3.60815e-14		FN	Wdr7	WDR7	0.79	1.32746e-10
						OT	Mybl1	MYBL1	1.5	1.45101e-15		FT	Rdh10	RDH10	1.64	3.79575e-14		FN	Nat9	NAT9	1.58	1.35456e-10
						OT	Hsf4	HSF4	1.63	1.96202e-14		FT	Tnn	TNN	5.84	5.94957e-14		FN	Prepl	PREPL	0.83	1.39756e-10
						OT	Ccdc93	CCDC93	0.78	2.18461e-14		FT	Prdm8	PRDM8	7.58	8.206e-14		FN	Wfs1	WFS1	2.08	1.41061e-10
						OT	Peg3	PEG3	3.28	2.92397e-14		FT	Adgrg5	ADGRG5	4.72	8.71513e-14		FN	Cfap99	CFAP99	5.85	1.46545e-10
						OT	Cntrob	CNTROB	1.27	6.60809e-14		FT	Eif4g1	EIF4G1	1.02	9.59932e-14		FN	Fam81b	FAM81B	5.99	1.55891e-10
						OT	Sorcs1	SORCS1	2.69	9.77219e-14		FT	Myof	MYOF	2.39	9.82713e-14		FN	Tppp3	TPPP3	3.93	1.69809e-10
						OT	Usp37	USP37	1.12	7.55523e-13		FT	Itgax	ITGAX	4.23	1.10152e-13		FN	Cldn22	CLDN22	6.25	1.76423e-10
						OT	Mdc1	MDC1	0.8	7.6881e-13		FT	Midn	MIDN	1.35	1.82577e-13		FN	Efcab1	EFCAB1	5.24	1.77284e-10
						OT	Zfp445	ZNF445	1.04	1.13703e-12		FT	Trim3	TRIM3	1.11	1.98326e-13		FN	Ccdc39	CCDC39	5.23	1.95282e-10
						OT	Gpcpd1	GPCPD1	1.83	1.18942e-12		FT	Klhdc8a	KLHDC8A	5.05	2.1028e-13		FN	Grik4	GRIK4	3.94	1.98244e-10
						OT	Mcm6	MCM6	1.31	8.7401e-12		FT	Trim29	TRIM29	8.33	3.09776e-13		FN	Lrrtm4	LRRTM4	6.79	2.01075e-10
						OT	Mcm3	MCM3	1.19	9.55534e-12		FT	Arhgef37	ARHGEF37	3.57	3.49784e-13		FN	Rnf112	RNF112	6.34	2.10587e-10
						OT	Rpa2	RPA2	1.19	1.01143e-11		FT	Ivl	IVL	5.1	3.54934e-13		FN	Drc3	DRC3	4.8	2.17688e-10
						OT	Trmt2a	TRMT2A	0.68	2.68049e-11		FT	Mboat1	MBOAT1	1.89	4.14492e-13		FN	1700001C02Rik	FAM166C	5.83	2.28226e-10
						OT	H1f0	H1F0	2.71	3.00707e-11		FT	Erfe	ERFE	4.16	4.7441e-13		FN	Ccdc81	CCDC81	5.64	2.29478e-10
						OT	Gigyf2	GIGYF2	1	5.24134e-11		FT	Pdgfb	PDGFB	2.83	4.91854e-13		FN	Slc33a1	SLC33A1	1.08	2.39289e-10
						OT	E130308A19Rik	KIAA1958	1.08	5.48483e-11		FT	Il1b	IL1B	4.85	6.52004e-13		FN	1700024G13Rik	C10orf53	5.49	2.55181e-10
						OT	Dtl	DTL	1.29	5.74093e-11		FT	Tmprss11e	TMPRSS11E	8.33	6.96496e-13		FN	Rpgrip1l	RPGRIP1L	1.7	2.91575e-10
						OT	Hmgn5	HMGN5	1.69	6.82655e-11		FT	Dynap	DYNAP	8.16	7.86375e-13		FN	Poln	POLN	2.96	3.17263e-10
						OT	Sf3b1	SF3B1	0.9	7.26101e-11		FT	Tbc1d1	TBC1D1	1.34	7.9967e-13		FN	Ift88	IFT88	2.5	3.2919e-10
						OT	Zfp292	ZNF292	1.37	7.92606e-11		FT	Ccl24	CCL24	5.99	8.23932e-13		FN	Tgm4	TGM4	3.1	3.42987e-10
						OT	Pign	PIGN	0.9	1.87377e-10		FT	Zbed4	ZBED4	0.84	8.44789e-13		FN	Hs3st6	HS3ST6	5.08	3.82464e-10
						OT	Spc24	SPC24	1.55	2.12455e-10		FT	Srd5a1	SRD5A1	2.94	9.54158e-13		FN	Usp35	USP35	1.44	3.88662e-10
						OT	Abcc5	ABCC5	1.39	2.3398e-10		FT	Tacr1	TACR1	4.01	1.00968e-12		FN	Cep63	CEP63	0.93	3.94827e-10
						OT	Pcdh15	PCDH15	4.36	4.56399e-10		FT	Krt5	KRT5	8.81	1.02746e-12		FN	Nek11	NEK11	5.14	3.96245e-10
						OT	Tigd3	TIGD3	1.91	5.02943e-10		FT	Col12a1	COL12A1	4.24	1.11059e-12		FN	Ube2u	UBE2U	4.16	4.7463e-10
						OT	Gpr19	GPR19	1.69	5.59671e-10		FT	Tubb2b	TUBB2B	2.65	1.11889e-12		FN	Rabl2	RABL2B	2.18	4.78927e-10
						OT	Pcdhb19	PCDHB12	1.71	6.12161e-10		FT	Kcnj10	KCNJ10	2.49	1.16809e-12		FN	Ttc26	TTC26	1.87	4.83058e-10
						OT	Ppp2r5a	PPP2R5A	0.82	6.71807e-10		FT	Dip2b	DIP2B	1.25	1.35071e-12		FN	Slc35a2	SLC35A2	1	5.91457e-10
						OT	Atad2	ATAD2	1.16	1.03606e-09		FT	Fhl3	FHL3	3.07	1.49791e-12		FN	Majin	MAJIN	4.2	6.33759e-10
						OT	Tmem88b	TMEM88B	2.72	1.13984e-09		FT	Dennd3	DENND3	1.31	2.06382e-12		FN	1700030J22Rik	C16orf46	3.16	6.99205e-10
						OT	Nemp2	NEMP2	1.88	1.22473e-09		FT	Junb	JUNB	2.84	2.13391e-12		FN	Sec23b	SEC23B	1.1	7.17796e-10
						OT	Mat1a	MAT1A	2.82	1.46817e-09		FT	Omp	OMP	2.86	2.23627e-12		FN	Klhdc10	KLHDC10	0.99	7.90415e-10
						OT	Lvrn	LVRN	2.56	1.68536e-09		FT	Sh3kbp1	SH3KBP1	2.6	2.28682e-12		FN	Drc7	DRC7	5.81	8.06074e-10
						OT	Exosc8	EXOSC8	1.03	2.05267e-09		FT	Klf13	KLF13	1.13	2.3097e-12		FN	Cfap126	CFAP126	5.18	9.34199e-10
						OT	Mcm2	MCM2	1.15	2.07169e-09		FT	Acap1	ACAP1	3.72	2.44425e-12		FN	Armc2	ARMC2	4.99	9.90888e-10
						OT	Cenpf	CENPF	1.38	5.79399e-09		FT	Tfpi2	TFPI2	3.8	2.51528e-12		FN	Vwa3b	VWA3B	5.37	1.0104e-09
						OT	Gabrq	GABRQ	3.51	5.87333e-09		FT	Ifi44l	IFI44L	5.37	2.84256e-12		FN	Lca5	LCA5	2.2	1.02369e-09
						OT	Insig2	INSIG2	1.71	5.88869e-09		FT	Klk6	KLK6	8.04	3.1216e-12		FN	Fbxw10	CDRT1	2.76	1.05134e-09
						OT	Ube2t	UBE2T	1.37	7.47153e-09		FT	Iqgap1	IQGAP1	1.75	3.17201e-12		FN	Enho	ENHO	2.98	1.15357e-09
						OT	Usf1	USF1	0.93	9.06484e-09		FT	Sgms2	SGMS2	1.45	4.34444e-12		FN	Cdc20b	CDC20B	5.18	1.20516e-09
						OT	BC055324	C1orf112	1.02	9.7761e-09		FT	Fes	FES	1.79	4.96238e-12		FN	Gpr137	GPR137	1.25	1.22406e-09
						OT	Casp4	CASP4	1.16	1.38348e-08		FT	Inpp4b	INPP4B	2.97	5.03062e-12		FN	Slc25a11	SLC25A11	0.97	1.27122e-09
						OT	Cep57l1	CEP57L1	1.88	1.57043e-08		FT	Rnf152	RNF152	4.16	5.2061e-12		FN	Syt5	SYT5	2.87	1.29034e-09
						OT	Sema4c	SEMA4C	0.75	1.82017e-08		FT	Cd40	CD40	3.47	5.2107e-12		FN	BC051019	C11orf16	5.56	1.29269e-09
						OT	Oprd1	OPRD1	3.54	1.87363e-08		FT	Egr3	EGR3	4.66	5.23483e-12		FN	Eml2	EML2	1.41	1.4426e-09
						OT	Terf1	TERF1	1.18	2.07732e-08		FT	Il24	IL24	6.2	5.62149e-12		FN	Thegl	THEGL	5.68	1.45713e-09
						OT	Sp3	SP3	1.05	2.18169e-08		FT	Mmp14	MMP14	1.79	6.15367e-12		FN	Nr1i2	NR1I2	5.73	1.63053e-09
						OT	Fcho1	FCHO1	1.78	2.26011e-08		FT	Ier5l	IER5L	2.12	7.12672e-12		FN	Iqcc	IQCC	0.86	1.81667e-09
						OT	Pcdhb18	PCDHB10	1.37	2.26709e-08		FT	Sp6	SP6	3.59	8.3962e-12		FN	Sox3	SOX3	5.63	1.86698e-09
						OT	Fbxo5	FBXO5	1.42	3.12867e-08		FT	Prdm1	PRDM1	2.43	8.89453e-12		FN	2310034G01Rik	C10orf95	3.95	1.89299e-09
						OT	Zbtb41	ZBTB41	1.22	3.1953e-08		FT	Tmem63b	TMEM63B	1.52	8.94548e-12		FN	Acsf2	ACSF2	1.73	1.93415e-09
						OT	Cdc20	CDC20	1.78	3.35377e-08		FT	Six1	SIX1	5.33	1.02994e-11		FN	Fsd1l	FSD1L	1.67	2.0923e-09
						OT	Gpr55	GPR55	2.69	3.38301e-08		FT	Aldh1a3	ALDH1A3	4.49	1.08346e-11		FN	Trpm3	TRPM3	4.78	2.22269e-09
						OT	Bub1b	BUB1B	1.03	3.51358e-08		FT	Hbegf	HBEGF	4.32	1.16902e-11		FN	Cfap52	CFAP52	5.84	2.65382e-09
						OT	Ilkap	ILKAP	0.83	3.52982e-08		FT	Smurf1	SMURF1	1.81	1.17256e-11		FN	Meig1	MEIG1	5.55	2.7397e-09
						OT	Dsn1	DSN1	0.94	3.99635e-08		FT	Btg1	BTG1	1.62	1.3685e-11		FN	Vwa3a	VWA3A	3.42	2.75476e-09
						OT	Ttc14	TTC14	1.07	4.99559e-08		FT	Csf2	CSF2	7.81	1.67216e-11		FN	Rgs9	RGS9	1.63	2.84322e-09
						OT	Etaa1	ETAA1	1.06	5.25677e-08		FT	Itga6	ITGA6	1.75	1.70175e-11		FN	Tcte1	TCTE1	5.94	3.0317e-09
						OT	Mtcl1	MTCL1	1.6	7.31568e-08		FT	Cldn4	CLDN4	3.08	2.24886e-11		FN	Sv2b	SV2B	3.98	3.04266e-09
						OT	Dock3	DOCK3	2.81	7.38111e-08		FT	Tmprss11b	TMPRSS11B	7.9	2.27562e-11		FN	Nbas	NBAS	1.13	3.24509e-09
						OT	Dcaf6	DCAF6	0.89	9.00908e-08		FT	Csn3	CSN3	5.99	2.36634e-11		FN	Slc9c1	SLC9C1	6.85	3.29327e-09
						OT	Cdkn2c	CDKN2C	1.94	9.35043e-08		FT	Krt1	KRT1	8.76	2.50261e-11		FN	Tm6sf2	TM6SF2	2.06	3.31301e-09
						OT	Ints7	INTS7	0.73	1.21897e-07		FT	2019-09-11	SEPTIN11	1.84	2.67081e-11		FN	Pgm2l1	PGM2L1	2.63	3.38782e-09
						OT	Oip5	OIP5	1.19	1.28097e-07		FT	Shc4	SHC4	2.87	2.69392e-11		FN	Lztfl1	LZTFL1	1.03	3.53703e-09
						OT	Trmt10a	TRMT10A	0.94	1.46068e-07		FT	Mtss1	MTSS1	1.89	2.84118e-11		FN	Erich6	ERICH6	3.87	3.61895e-09
						OT	Dcun1d1	DCUN1D1	0.87	1.76352e-07		FT	Cmip	CMIP	1.51	3.67131e-11		FN	4921536K21Rik	C5orf52	1.96	3.62966e-09
						OT	Kdm3a	KDM3A	1.68	1.80185e-07		FT	Dusp4	DUSP4	5.14	3.67601e-11		FN	Ttc30b	TTC30B	2.17	3.83733e-09
						OT	Cox20	COX20	1.02	1.82948e-07		FT	Sh3bp2	SH3BP2	1.54	3.89361e-11		FN	AU040320	KIAA0319L	0.97	3.88154e-09
						OT	Ppm1d	PPM1D	0.79	1.96644e-07		FT	Cd44	CD44	3.14	4.75446e-11		FN	Zfand4	ZFAND4	1.76	4.10669e-09
						OT	Ppip5k2	PPIP5K2	0.84	1.96909e-07		FT	Dpp9	DPP9	1.11	5.27442e-11		FN	Amph	AMPH	2.45	4.37761e-09
						OT	Exo1	EXO1	1.49	2.14791e-07		FT	Nav3	NAV3	3.24	5.2903e-11		FN	Kcna2	KCNA2	4.49	4.37761e-09
						OT	Fam204a	FAM204A	1.5	2.1772e-07		FT	Il11	IL11	4.02	5.62019e-11		FN	Wdyhv1	WDYHV1	1.44	4.42855e-09
						OT	Mrps9	MRPS9	0.76	2.2705e-07		FT	Acan	ACAN	6.28	5.77565e-11		FN	D5Ertd579e	KIAA0232	0.57	4.65722e-09
						OT	Tbc1d31	TBC1D31	0.86	2.28429e-07		FT	Rnf157	RNF157	1.95	6.81357e-11		FN	Nek4	NEK4	1.14	4.8672e-09
						OT	Plgrkt	PLGRKT	0.86	2.30993e-07		FT	Dusp6	DUSP6	3.62	6.87364e-11		FN	Galnt11	GALNT11	1.05	4.8781e-09
						OT	Prph	PRPH	3.39	2.31348e-07		FT	Tfap2a	TFAP2A	6.8	7.57324e-11		FN	Erich2	ERICH2	2.63	5.68162e-09
						OT	Ndufs1	NDUFS1	0.54	2.37565e-07		FT	Dkk2	DKK2	2.62	7.60516e-11		FN	Tigd4	TIGD4	3.11	5.80111e-09
						OT	4933430I17Rik	C9orf43	1.57	2.5011e-07		FT	Plek2	PLEK2	2.96	7.96722e-11		FN	Lipf	LIPF	7.35	5.89928e-09
						OT	Rbbp8	RBBP8	1.22	2.62964e-07		FT	Itln1	ITLN1	6.19	8.2683e-11		FN	Lrrc27	LRRC27	1.75	5.89928e-09
						OT	Nkx6-2	NKX6-2	3.11	2.6742e-07		FT	Myo3b	MYO3B	3.07	9.12096e-11		FN	Rp1	RP1	6.28	6.5058e-09
						OT	Bend4	BEND4	2.58	2.93787e-07		FT	Nes	NES	3.2	9.73206e-11		FN	Ppil6	PPIL6	5.12	6.6867e-09
												FT	Skil	SKIL	1.74	1.02763e-10		FN	Mfsd13b	MFSD13B	2.7	6.97239e-09
												FT	Grb2	GRB2	0.82	1.04076e-10		FN	Tekt1	TEKT1	5.53	7.19931e-09
												FT	Specc1	SPECC1	2.22	1.04869e-10		FN	Ccdc177	CCDC177	4.61	7.38709e-09
												FT	Irx1	IRX1	5.63	1.16905e-10		FN	Cfap73	CFAP73	5.94	7.84613e-09
												FT	Steap2	STEAP2	1.63	1.31323e-10		FN	Rpn2	RPN2	1.17	8.16992e-09
												FT	Fn1	FN1	4.22	1.34597e-10		FN	1700001L19Rik	C5orf49	5.13	8.20394e-09
												FT	Map2k3	MAP2K3	0.88	1.40716e-10		FN	Dscaml1	DSCAML1	4.55	8.72397e-09
												FT	Dsg1a	DSG1	8.75	1.81968e-10		FN	Dhrs11	DHRS11	1.05	8.85053e-09
												FT	Zfhx3	ZFHX3	2.38	2.05505e-10		FN	Drd1	DRD1	3.89	9.03297e-09
												FT	Hhipl1	HHIPL1	3.14	2.22809e-10		FN	Fmo4	FMO4	3.26	9.63059e-09
												FT	Ankrd9	ANKRD9	1.03	2.75165e-10		FN	1700012B09Rik	C11orf97	5.29	9.66372e-09
												FT	Ndst3	NDST3	3.92	2.75794e-10		FN	1110032A03Rik	C11orf1	1.68	9.8893e-09
												FT	Gper1	GPER1	2.59	3.07475e-10		FN	Ribc2	RIBC2	4.96	1.16698e-08
												FT	Shox2	SHOX2	4.42	3.5288e-10		FN	Sec14l1	SEC14L1	0.91	1.16984e-08
												FT	Lif	LIF	3.46	3.80933e-10		FN	Plet1	PLET1	2.92	1.19845e-08
												FT	Ocstamp	OCSTAMP	6.42	3.80933e-10		FN	Ccdc162	CCDC162P	5.05	1.23343e-08
												FT	Wnt7a	WNT7A	5.18	4.26e-10		FN	Slitrk3	SLITRK3	3.45	1.3195e-08
												FT	Trim47	TRIM47	1.46	4.44135e-10		FN	Atp2a2	ATP2A2	0.71	1.32566e-08
												FT	Shmt2	SHMT2	1.04	4.65659e-10		FN	Gdf5	GDF5	4.6	1.39137e-08
												FT	Taok3	TAOK3	1.33	4.69574e-10		FN	Rsph4a	RSPH4A	5.19	1.4206e-08
												FT	Klf5	KLF5	2.41	5.026e-10		FN	F11	F11	5.89	1.44301e-08
												FT	Nod2	NOD2	3.36	5.15733e-10		FN	Erich3	ERICH3	6.21	1.57106e-08
												FT	Pdcd6ip	PDCD6IP	0.79	5.65873e-10		FN	Aoc1	AOC1	5.14	1.57563e-08
												FT	Krt6a	KRT6A	9.79	5.94226e-10		FN	Morn5	MORN5	5.24	1.78796e-08
												FT	Pkp1	PKP1	3.8	6.19357e-10		FN	Nat14	NAT14	1.36	1.8005e-08
												FT	Nfatc2	NFATC2	2.36	6.75657e-10		FN	2610028H24Rik	C21orf58	5.79	1.91473e-08
												FT	Als2cl	ALS2CL	1.28	7.08548e-10		FN	Ptprt	PTPRT	3.47	1.97623e-08
												FT	Col8a1	COL8A1	4.71	7.74331e-10		FN	Zmynd12	ZMYND12	4.21	2.10399e-08
												FT	Fcrlb	FCRLB	4.19	7.75652e-10		FN	Cdc14a	CDC14A	1.97	2.23131e-08
												FT	Brinp3	BRINP3	3.02	8.40684e-10		FN	Tex26	TEX26	3.72	2.36966e-08
												FT	Pip5k1c	PIP5K1C	1.17	9.26948e-10		FN	Oscp1	OSCP1	2.68	2.37059e-08
												FT	Iffo2	IFFO2	1.83	9.47922e-10		FN	Mapkbp1	MAPKBP1	1.34	2.45446e-08
												FT	Htr7	HTR7	4.12	1.13715e-09		FN	Fsip1	FSIP1	5.08	2.49461e-08
												FT	Mmp10	MMP10	5.51	1.15526e-09		FN	Sfxn5	SFXN5	1.65	2.56161e-08
												FT	Rhbdl2	RHBDL2	2.85	1.16556e-09		FN	Fam161b	FAM161B	3.16	2.76884e-08
												FT	Epop	EPOP	2.06	1.25376e-09		FN	Gtf2a1	GTF2A1	1.01	2.79141e-08
												FT	Vash2	VASH2	2.55	1.38709e-09		FN	Dnah14	DNAH14	4.22	2.84074e-08
												FT	Ski	SKI	1.12	1.49273e-09		FN	Cnga4	CNGA4	3.71	2.90935e-08
												FT	Tnf	TNF	3.19	1.61988e-09		FN	Slc35b1	SLC35B1	1.08	2.97017e-08
												FT	Pdlim7	PDLIM7	2.02	2.04744e-09		FN	Tmco3	TMCO3	1.19	3.40686e-08
												FT	Ptpn1	PTPN1	1.43	2.17622e-09		FN	Gstt2	GSTT2B	2.16	3.77012e-08
												FT	Arhgef40	ARHGEF40	2.27	2.26496e-09		FN	Olig3	OLIG3	6	3.79222e-08
												FT	Zdhhc5	ZDHHC5	0.93	2.54668e-09		FN	Ccdc40	CCDC40	5.52	3.83598e-08
												FT	Kynu	KYNU	3.87	2.85361e-09		FN	Bbs5	BBS5	1.52	4.35153e-08
												FT	Plec	PLEC	1.59	2.92523e-09		FN	Gtsf1l	GTSF1L	6.66	4.96485e-08
												FT	Mmp13	MMP13	6.33	3.05817e-09		FN	Creb3l4	CREB3L4	3.86	5.1539e-08
												FT	Slit1	SLIT1	4	3.05817e-09		FN	Ift43	IFT43	1.27	5.20381e-08
												FT	Sox11	SOX11	4.84	3.17064e-09		FN	Arhgap39	ARHGAP39	1.79	5.45633e-08
												FT	Ank	ANKH	3.12	3.27494e-09		FN	Klhdc9	KLHDC9	3.58	5.50366e-08
												FT	Rin1	RIN1	2.46	3.27515e-09		FN	Acoxl	ACOXL	4.52	5.54686e-08
												FT	Nras	NRAS	1.07	3.54486e-09		FN	Arhgef33	ARHGEF33	3.51	5.55229e-08
												FT	Pitpnm1	PITPNM1	1.84	4.00786e-09		FN	Abhd6	ABHD6	1.47	5.60232e-08
												FT	Bid	BID	1.22	4.0704e-09		FN	Efcab6	EFCAB6	5.04	5.64015e-08
												FT	Upp1	UPP1	3.08	4.10901e-09		FN	Cyb5d1	CYB5D1	1	5.992e-08
												FT	Runx1	RUNX1	2.05	4.11819e-09		FN	Unc79	UNC79	3.45	6.07081e-08
												FT	Tuba8	TUBA8	3.93	4.34056e-09		FN	Pla2g3	PLA2G3	2.56	6.97877e-08
												FT	Scimp	SCIMP	3.78	4.3442e-09		FN	1700028P14Rik	C9orf135	3.19	7.31488e-08
												FT	Larp1	LARP1	0.9	4.37082e-09		FN	Ift46	IFT46	0.97	7.41645e-08
												FT	Ptgs2	PTGS2	4.29	4.91758e-09		FN	Lrrc45	LRRC45	1.57	7.44146e-08
												FT	Zmiz1	ZMIZ1	2.18	4.97312e-09		FN	Prr29	PRR29	5.76	7.4612e-08
												FT	Map7d1	MAP7D1	1.48	5.17606e-09		FN	Gramd2	GRAMD2A	2.73	7.80517e-08
												FT	Furin	FURIN	2.1	5.55755e-09		FN	Apobec4	APOBEC4	5.74	7.88027e-08
												FT	Dsc1	DSC1	7.27	5.65529e-09		FN	Dnah5	DNAH5	6.4	8.17388e-08
												FT	L1cam	L1CAM	2.94	5.82797e-09		FN	Lrrc18	LRRC18	1.76	8.6135e-08
												FT	Pitpna	PITPNA	0.79	5.95463e-09		FN	Bag2	BAG2	1.41	8.99026e-08
												FT	Pgs1	PGS1	1.19	6.45725e-09		FN	Syt4	SYT4	3.35	9.01984e-08
												FT	Klf3	KLF3	0.74	7.13975e-09		FN	Kndc1	KNDC1	5.79	1.01906e-07
												FT	Tgif1	TGIF1	1.4	7.20655e-09		FN	Ccnc	CCNC	0.74	1.18808e-07
												FT	AA467197	C15orf48	5.07	7.33182e-09		FN	Ppp6r1	PPP6R1	0.64	1.18915e-07
												FT	Pla2g7	PLA2G7	3.85	7.38793e-09		FN	Dnal4	DNAL4	1.22	1.26057e-07
												FT	Nt5dc2	NT5DC2	1	7.86277e-09		FN	Pih1h3b	PIH1D3	5.97	1.28282e-07
												FT	Ucn2	UCN2	4.66	7.9156e-09		FN	Armc4	ARMC4	6.06	1.36499e-07
												FT	Krt79	KRT79	5.75	8.26516e-09		FN	Slc4a8	SLC4A8	3.29	1.3785e-07
												FT	Siglecf	SIGLEC6	4.5	8.27358e-09		FN	Wdr13	WDR13	0.81	1.38789e-07
												FT	Brinp1	BRINP1	3.7	8.3185e-09		FN	Tex29	TEX29	2.33	1.40811e-07
												FT	Bmp1	BMP1	2.71	8.45772e-09		FN	Chchd6	CHCHD6	1.52	1.42877e-07
												FT	Loxl4	LOXL4	3.12	8.60345e-09		FN	Arl4a	ARL4A	1.44	1.43667e-07
												FT	Car5b	CA5B	2.6	8.9627e-09		FN	Rnf32	RNF32	3	1.43818e-07
												FT	Klrc1	KLRC1	5.48	9.01734e-09		FN	Odf2	ODF2	0.7	1.4938e-07
												FT	Lrmp	LRMP	2.75	9.29784e-09		FN	Gdap1l1	GDAP1L1	3.25	1.49896e-07
												FT	Rhoh	RHOH	3.04	9.43094e-09		FN	Hsph1	HSPH1	1.6	1.52652e-07
												FT	Diaph1	DIAPH1	1	9.48685e-09		FN	Izumo1r	IZUMO1R	2.86	1.65408e-07
												FT	Csnk1e	CSNK1E	1.03	9.51926e-09		FN	Dnah2	DNAH2	3.7	1.73536e-07
												FT	Bhlhe40	BHLHE40	2.37	1.00892e-08		FN	Fam92b	FAM92B	5.53	1.73936e-07
												FT	Gm2115	CTXND1	5.28	1.03816e-08		FN	Slc1a4	SLC1A4	1.07	1.77561e-07
												FT	Thy1	THY1	3.77	1.38327e-08		FN	Hyou1	HYOU1	1.28	1.80844e-07
												FT	Pdcd1lg2	PDCD1LG2	4.66	1.38746e-08		FN	9530077C05Rik	KIAA0895	1.46	1.8159e-07
												FT	Gpr87	GPR87	8.14	1.485e-08		FN	Macrod2	MACROD2	1.64	1.82037e-07
												FT	Lrrc8a	LRRC8A	1.44	1.53324e-08		FN	Osbpl1a	OSBPL1A	1.13	1.85331e-07
												FT	Foxa1	FOXA1	7.26	1.58202e-08		FN	Gria1	GRIA1	4.32	1.8625e-07
												FT	Crabp1	CRABP1	4.37	1.59025e-08		FN	Osgin2	OSGIN2	1.25	1.86524e-07
												FT	Tgfb1	TGFB1	2.48	1.79505e-08		FN	Bpifb1	BPIFB1	2.81	1.89462e-07
												FT	Capn5	CAPN5	1.25	1.92655e-08		FN	Dzank1	DZANK1	3.59	2.0728e-07
												FT	S100a14	S100A14	3.48	2.01105e-08		FN	Cfap61	CFAP61	5.28	2.09561e-07
												FT	Pde7a	PDE7A	1.29	2.08171e-08		FN	Kctd21	KCTD21	1.18	2.16153e-07
												FT	Fgr	FGR	3.68	2.13948e-08		FN	Foxj1	FOXJ1	4.92	2.16544e-07
												FT	Traf4	TRAF4	1.15	2.19735e-08		FN	Tmc5	TMC5	4.5	2.32982e-07
												FT	Mpzl3	MPZL3	1.68	2.24143e-08		FN	Unc80	UNC80	4.33	2.40142e-07
												FT	Srpk1	SRPK1	0.68	2.33845e-08		FN	Fam174b	FAM174B	3.07	2.41062e-07
												FT	Ccdc88b	CCDC88B	1.7	2.36187e-08		FN	Prima1	PRIMA1	3.86	2.44886e-07
												ON	Hsd17b1	HSD17B1	5.27	6.84297e-35		FT	Cd276	CD276	3.79	4.68723e-43
												ON	Rps14	RPS14	2.18	7.21905e-32		FT	Sdcbp2	SDCBP2	4.26	4.8175e-41
												ON	Rps15a	RPS15A	1.79	3.23386e-29		FT	Fmnl3	FMNL3	1.66	1.55551e-37
												ON	Rps27a	RPS27A	1.41	7.79315e-27		FT	Lrrc15	LRRC15	8.39	8.26212e-36
												ON	Rps10	RPS10	1.9	1.33869e-23		FT	Tbx15	TBX15	4.83	2.56045e-34
												ON	Rpl39	RPL39	1.77	7.9589e-23		FT	Col7a1	COL7A1	6.33	2.73289e-34
												ON	Rps19	RPS19	1.64	7.72795e-22		FT	Il18rap	IL18RAP	5.4	4.94373e-28
												ON	Rpl9	RPL9	1.97	1.18051e-21		FT	Lad1	LAD1	4.5	9.33767e-28
												ON	Rps3	RPS3	1.78	3.89111e-20		FT	Has2	HAS2	7.19	8.1117e-27
												ON	Prkra	PRKRA	1.07	5.38574e-20		FT	Nfkbiz	NFKBIZ	2.65	9.00456e-26
												ON	Apoa4	APOA4	6.13	6.54317e-20		FT	Piezo2	PIEZO2	4.35	8.11722e-25
												ON	Rpl17	RPL17	1.83	8.19017e-20		FT	Gm14137	C15orf62	6.71	4.46762e-24
												ON	Rack1	RACK1	1.46	5.24854e-19		FT	Itgb4	ITGB4	2.69	1.73024e-22
												ON	Hao2	HAO2	7.21	1.95384e-18		FT	Slco4a1	SLCO4A1	6.06	2.26883e-22
												ON	Rpl12	RPL12	1.45	2.32395e-18		FT	Atg9b	ATG9B	5.01	3.04497e-22
												ON	Tdrd5	TDRD5	4.07	2.87515e-18		FT	E2f3	E2F3	1.95	7.14026e-22
												ON	Fbll1	FBLL1	5.68	4.29525e-18		FT	Prss22	PRSS22	7.86	2.42461e-21
												ON	Rpl36a	RPL36A	1.59	5.13839e-18		FT	Ammecr1	AMMECR1	2.27	9.60556e-21
												ON	Rps25	RPS25	1.64	6.10521e-18		FT	Arntl2	ARNTL2	2.44	1.04914e-20
												ON	Eif3m	EIF3M	1.34	6.21747e-18		FT	Trpa1	TRPA1	7.91	2.34727e-20
												ON	Rpl10a	RPL10A	1.49	8.41861e-18		FT	Tnfrsf21	TNFRSF21	2.45	5.69715e-20
												ON	Rpl38	RPL38	1.53	2.07555e-17		FT	Ptprs	PTPRS	1.54	2.56685e-19
												ON	Rps7	RPS7	1.98	4.49729e-17		FT	Sprr1a	SPRR1A	7.34	3.4027e-19
												ON	Fmc1	FMC1	1.52	5.87533e-17		FT	Klhl1	KLHL1	8.45	3.91072e-19
												ON	Rpl26	RPL26	1.8	6.57551e-17		FT	Hmga2	HMGA2	6.62	6.3863e-19
												ON	Fdx1	FDX1	3.36	1.02187e-16		FT	Myh9	MYH9	2.12	1.62078e-18
												ON	Klk1	KLK1	5.39	2.64517e-16		FT	Syt8	SYT8	6.85	1.81207e-18
												ON	Rps13	RPS13	1.54	7.74582e-16		FT	Add2	ADD2	6.77	3.55192e-18
												ON	Zp2	ZP2	5.5	1.51168e-15		FT	Itga2	ITGA2	3.84	9.92521e-18
												ON	Eci2	ECI2	1.17	1.5411e-15		FT	Jak3	JAK3	2.92	5.46817e-17
												ON	Rps27l	RPS27L	1.57	3.37854e-15		FT	Irx2	IRX2	6.81	8.44452e-17
												ON	Rps5	RPS5	1.6	3.60341e-15		FT	Dgkk	DGKK	8.14	9.33403e-17
												ON	Rps9	RPS9	1.46	4.74769e-15		FT	Gadd45g	GADD45G	1.97	1.02929e-16
												ON	Hsd3b1	HSD3B2	6.72	6.01728e-15		FT	Cttnbp2nl	CTTNBP2NL	1.59	1.28166e-16
												ON	Fshr	FSHR	6.45	7.07139e-15		FT	Padi4	PADI4	4.42	1.40583e-16
												ON	Rps8	RPS8	1.59	7.12738e-15		FT	Sbno2	SBNO2	1.91	1.54336e-16
												ON	Rplp1	RPLP1	1.26	1.3122e-14		FT	Gprc5a	GPRC5A	5.05	1.6302e-16
												ON	Susd3	SUSD3	4.17	2.80249e-14		FT	Edil3	EDIL3	5.41	1.86351e-16
												ON	Rpl3	RPL3	1.11	2.86177e-14		FT	Zbtb1	ZBTB1	0.85	3.44792e-16
												ON	Eif3e	EIF3E	1.22	1.02435e-13		FT	Hal	HAL	5.68	3.46338e-16
												ON	Rps20	RPS20	1.31	2.41841e-13		FT	Ptgfrn	PTGFRN	1.05	3.47951e-16
												ON	Slc18a2	SLC18A2	4.35	2.90621e-13		FT	Sema4f	SEMA4F	6.41	3.97021e-16
												ON	Rps18	RPS18	1.78	3.83776e-13		FT	Gad2	GAD2	7.29	4.15687e-16
												ON	Rps21	RPS21	1.52	4.00784e-13		FT	Runx3	RUNX3	4.17	5.56819e-16
												ON	Rpl35a	RPL35A	1.69	4.03599e-13		FT	Flt1	FLT1	2.91	5.82037e-16
												ON	Rnf166	RNF166	0.69	4.91961e-13		FT	Col5a2	COL5A2	2.84	5.87812e-16
												ON	Rps17	RPS17	1.49	1.24917e-12		FT	Synj2	SYNJ2	1.56	6.02388e-16
												ON	Rpl37	RPL37	1.43	1.4663e-12		FT	Tnc	TNC	4.98	9.19783e-16
												ON	Prdm6	PRDM6	3.56	2.14252e-12		FT	Actr2	ACTR2	1.47	1.24148e-15
												ON	Tsc22d1	TSC22D1	1.42	2.22073e-12		FT	Gzmc	GZMH	6.06	1.26826e-15
												ON	Rpl36	RPL36	1.75	3.31641e-12		FT	Zdhhc15	ZDHHC15	1.64	2.44055e-15
												ON	Tomm5	TOMM5	1.45	7.14966e-12		FT	Nrarp	NRARP	2.28	2.68051e-15
												ON	C1qtnf12	C1QTNF12	1.98	7.24257e-12		FT	Thbs2	THBS2	3.83	2.74675e-15
												ON	Rpl22	RPL22	1.29	7.97386e-12		FT	F2r	F2R	3.82	3.09858e-15
												ON	Rpl15	RPL15	1.32	8.34674e-12		FT	Tirap	TIRAP	1.13	3.80623e-15
												ON	Cox7c	COX7C	1.33	1.00002e-11		FT	Frrs1	FRRS1	0.92	4.83297e-15
												ON	Rps12	RPS12	1.58	1.71643e-11		FT	Apobr	APOBR	4.27	5.9419e-15
												ON	Rpl18	RPL18	1.35	1.89051e-11		FT	Sh3rf1	SH3RF1	1.78	9.7653e-15
												ON	Rps15	RPS15	1.42	2.16606e-11		FT	Lamb3	LAMB3	6.52	1.11183e-14
												ON	Rpl32	RPL32	1.64	2.47707e-11		FT	Pthlh	PTHLH	5.68	1.43678e-14
												ON	Star	STAR	3.3	2.83474e-11		FT	Ppm1j	PPM1J	2.83	1.43782e-14
												ON	Mgat4c	MGAT4C	6.27	3.48468e-11		FT	Emp1	EMP1	2.95	1.59396e-14
												ON	Rpl41	RPL41	1.49	5.16835e-11		FT	Pmepa1	PMEPA1	3.58	1.89192e-14
												ON	H1foo	H1FOO	5	6.06265e-11		FT	Chrna1	CHRNA1	7.21	1.97323e-14
												ON	Rgs13	RGS13	5.75	9.233e-11		FT	Card14	CARD14	4.59	2.42532e-14
												ON	Tmem242	TMEM242	1.28	1.46215e-10		FT	Il1rl1	IL1RL1	2.64	2.57775e-14
												ON	Bmp15	BMP15	4.26	1.59078e-10		FT	Ier2	IER2	1.98	2.62774e-14
												ON	Apoa1	APOA1	4.66	1.63556e-10		FT	Gpr171	GPR171	5.2	3.60815e-14
												ON	Mrps11	MRPS11	1.04	1.67792e-10		FT	Rdh10	RDH10	1.64	3.79575e-14
												ON	Ccnd2	CCND2	2.31	2.05355e-10		FT	Tnn	TNN	5.84	5.94957e-14
												ON	Kcnj3	KCNJ3	5.48	2.23129e-10		FT	Prdm8	PRDM8	7.58	8.206e-14
												ON	Actr3b	ACTR3B	3.57	2.24416e-10		FT	Adgrg5	ADGRG5	4.72	8.71513e-14
												ON	Ccdc107	CCDC107	1.07	2.70027e-10		FT	Eif4g1	EIF4G1	1.02	9.59932e-14
												ON	Rpl34	RPL34	2.02	2.81465e-10		FT	Myof	MYOF	2.39	9.82713e-14
												ON	Chchd1	CHCHD1	1.1	2.89058e-10		FT	Itgax	ITGAX	4.23	1.10152e-13
												ON	Oca2	OCA2	7.07	3.27053e-10		FT	Midn	MIDN	1.35	1.82577e-13
												ON	Cops9	COPS9	1.67	4.12516e-10		FT	Trim3	TRIM3	1.11	1.98326e-13
												ON	Zar1	ZAR1	4.9	4.47106e-10		FT	Klhdc8a	KLHDC8A	5.05	2.1028e-13
												ON	Echs1	ECHS1	0.93	5.27294e-10		FT	Trim29	TRIM29	8.33	3.09776e-13
												ON	Paqr9	PAQR9	4.24	6.43382e-10		FT	Arhgef37	ARHGEF37	3.57	3.49784e-13
												ON	Oosp1	OOSP1	7.04	7.87219e-10		FT	Ivl	IVL	5.1	3.54934e-13
												ON	Slc38a5	SLC38A5	3.91	7.9054e-10		FT	Mboat1	MBOAT1	1.89	4.14492e-13
												ON	Rpl35	RPL35	1.35	8.11402e-10		FT	Erfe	ERFE	4.16	4.7441e-13
												ON	Znhit3	ZNHIT3	1.01	8.67825e-10		FT	Pdgfb	PDGFB	2.83	4.91854e-13
												ON	Tprgl	TPRG1L	0.85	8.75447e-10		FT	Il1b	IL1B	4.85	6.52004e-13
												ON	Gemin7	GEMIN7	1.19	9.88449e-10		FT	Tmprss11e	TMPRSS11E	8.33	6.96496e-13
												ON	Map3k10	MAP3K10	0.97	1.00343e-09		FT	Dynap	DYNAP	8.16	7.86375e-13
												ON	Dnajc15	DNAJC15	1.6	1.18761e-09		FT	Tbc1d1	TBC1D1	1.34	7.9967e-13
												ON	Immp1l	IMMP1L	1.2	1.46966e-09		FT	Ccl24	CCL24	5.99	8.23932e-13
												ON	Rims4	RIMS4	5.17	1.49266e-09		FT	Zbed4	ZBED4	0.84	8.44789e-13
												ON	Ankrd63	ANKRD63	3.99	1.85042e-09		FT	Srd5a1	SRD5A1	2.94	9.54158e-13
												ON	Igfbp5	IGFBP5	2.23	1.85156e-09		FT	Tacr1	TACR1	4.01	1.00968e-12
												ON	Rpl30	RPL30	1.2	2.02461e-09		FT	Krt5	KRT5	8.81	1.02746e-12
												ON	Tmem204	TMEM204	1.55	2.49655e-09		FT	Col12a1	COL12A1	4.24	1.11059e-12
												ON	Ndufs4	NDUFS4	1.03	2.65382e-09		FT	Tubb2b	TUBB2B	2.65	1.11889e-12
												ON	Angpt2	ANGPT2	2.02	2.71568e-09		FT	Kcnj10	KCNJ10	2.49	1.16809e-12
												ON	Zp1	ZP1	5.62	3.00022e-09		FT	Dip2b	DIP2B	1.25	1.35071e-12
												ON	Dppa3	DPPA3	4.7	3.39149e-09		FT	Fhl3	FHL3	3.07	1.49791e-12
												ON	Mettl23	METTL23	1.23	3.51826e-09		FT	Dennd3	DENND3	1.31	2.06382e-12
												ON	Cyp11a1	CYP11A1	6.07	3.71343e-09		FT	Junb	JUNB	2.84	2.13391e-12
												ON	Rps16	RPS16	1.35	4.39932e-09		FT	Omp	OMP	2.86	2.23627e-12
												ON	Nlrp5	NLRP5	5.27	4.42686e-09		FT	Sh3kbp1	SH3KBP1	2.6	2.28682e-12
												ON	Polr2k	POLR2K	1.11	6.13607e-09		FT	Klf13	KLF13	1.13	2.3097e-12
												ON	Nlrp14	NLRP14	5.01	7.10516e-09		FT	Acap1	ACAP1	3.72	2.44425e-12
												ON	Atp5j2	ATP5MF	1.3	7.29146e-09		FT	Tfpi2	TFPI2	3.8	2.51528e-12
												ON	Use1	USE1	1.25	7.49928e-09		FT	Ifi44l	IFI44L	5.37	2.84256e-12
												ON	Rpl27	RPL27	1.05	7.92127e-09		FT	Klk6	KLK6	8.04	3.1216e-12
												ON	Rps11	RPS11	1.42	8.37333e-09		FT	Iqgap1	IQGAP1	1.75	3.17201e-12
												ON	Zfyve21	ZFYVE21	1.04	9.63669e-09		FT	Sgms2	SGMS2	1.45	4.34444e-12
												ON	Grik3	GRIK3	3.03	9.83349e-09		FT	Fes	FES	1.79	4.96238e-12
												ON	Rpl11	RPL11	1.23	1.21047e-08		FT	Inpp4b	INPP4B	2.97	5.03062e-12
												ON	Amh	AMH	3.88	1.43217e-08		FT	Rnf152	RNF152	4.16	5.2061e-12
												ON	Mug2	PZP	5.12	1.45978e-08		FT	Cd40	CD40	3.47	5.2107e-12
												ON	Rplp2	RPLP2	0.78	1.60111e-08		FT	Egr3	EGR3	4.66	5.23483e-12
												ON	Plpp1	PLPP1	1.24	1.84563e-08		FT	Il24	IL24	6.2	5.62149e-12
												ON	Smoc2	SMOC2	2.94	1.88788e-08		FT	Mmp14	MMP14	1.79	6.15367e-12
												ON	Ndufb4	NDUFB4	1.29	2.5888e-08		FT	Ier5l	IER5L	2.12	7.12672e-12
												ON	Astl	ASTL	4.07	2.7836e-08		FT	Sp6	SP6	3.59	8.3962e-12
												ON	Nenf	NENF	1.14	2.9011e-08		FT	Prdm1	PRDM1	2.43	8.89453e-12
												ON	Rpl6	RPL6	1.04	2.9784e-08		FT	Tmem63b	TMEM63B	1.52	8.94548e-12
												ON	Sergef	SERGEF	0.95	3.19345e-08		FT	Six1	SIX1	5.33	1.02994e-11
												ON	Glrx3	GLRX3	1.14	3.73961e-08		FT	Aldh1a3	ALDH1A3	4.49	1.08346e-11
												ON	Rps24	RPS24	1.23	4.02149e-08		FT	Hbegf	HBEGF	4.32	1.16902e-11
												ON	Ext2	EXT2	0.57	4.86527e-08		FT	Smurf1	SMURF1	1.81	1.17256e-11
												ON	Vstm4	VSTM4	1.83	5.14887e-08		FT	Btg1	BTG1	1.62	1.3685e-11
												ON	Rpl5	RPL5	1.17	5.94849e-08		FT	Csf2	CSF2	7.81	1.67216e-11
												ON	Hoxd9	HOXD9	3.82	6.13424e-08		FT	Itga6	ITGA6	1.75	1.70175e-11
												ON	Slc25a26	SLC25A26	0.88	6.20447e-08		FT	Cldn4	CLDN4	3.08	2.24886e-11
												ON	Rpl19	RPL19	1.2	6.23876e-08		FT	Tmprss11b	TMPRSS11B	7.9	2.27562e-11
												ON	Bcl2l10	BCL2L10	4.22	6.7101e-08		FT	Csn3	CSN3	5.99	2.36634e-11
												ON	Cyp19a1	CYP19A1	6.16	7.02524e-08		FT	Krt1	KRT1	8.76	2.50261e-11
												ON	Slfn14	SLFN14	4.43	7.82254e-08		FT	2019-09-11	SEPTIN11	1.84	2.67081e-11
												ON	Atp5l	ATP5MG	0.79	9.65682e-08		FT	Shc4	SHC4	2.87	2.69392e-11
												ON	Eef1b2	EEF1B2	1.11	1.38761e-07		FT	Mtss1	MTSS1	1.89	2.84118e-11
												ON	Tcl1	TCL1A	4.7	1.77231e-07		FT	Cmip	CMIP	1.51	3.67131e-11
												ON	Mos	MOS	5.4	1.81024e-07		FT	Dusp4	DUSP4	5.14	3.67601e-11
												ON	Mcrip2	MCRIP2	1.84	1.82043e-07		FT	Sh3bp2	SH3BP2	1.54	3.89361e-11
												ON	Hacd3	HACD3	0.72	1.98496e-07		FT	Cd44	CD44	3.14	4.75446e-11
												ON	Rps23	RPS23	1.51	2.02385e-07		FT	Dpp9	DPP9	1.11	5.27442e-11
												ON	Aldob	ALDOB	4.51	2.06819e-07		FT	Nav3	NAV3	3.24	5.2903e-11
												ON	Bud31	BUD31	0.75	2.1113e-07		FT	Il11	IL11	4.02	5.62019e-11
												ON	Clec1a	CLEC1A	3.14	2.59426e-07		FT	Acan	ACAN	6.28	5.77565e-11
												ON	Cldn5	CLDN5	1.61	2.7685e-07		FT	Rnf157	RNF157	1.95	6.81357e-11
												ON	Hcn1	HCN1	3.57	2.89328e-07		FT	Dusp6	DUSP6	3.62	6.87364e-11
												ON	Nlrp9c	NLRP9	6.65	3.1552e-07		FT	Tfap2a	TFAP2A	6.8	7.57324e-11
												ON	Rps6	RPS6	1.31	3.1552e-07		FT	Dkk2	DKK2	2.62	7.60516e-11
												ON	Rps4x	RPS4X	0.86	3.6988e-07		FT	Plek2	PLEK2	2.96	7.96722e-11
												ON	Prdx3	PRDX3	0.9	3.86659e-07		FT	Itln1	ITLN1	6.19	8.2683e-11
												ON	Rpl13	RPL13	1.17	4.29962e-07		FT	Myo3b	MYO3B	3.07	9.12096e-11
												ON	Ablim1	ABLIM1	1.19	4.41834e-07		FT	Nes	NES	3.2	9.73206e-11
												ON	Rps27	RPS27	1.5	5.15809e-07		FT	Skil	SKIL	1.74	1.02763e-10
												ON	Cd320	CD320	1.55	5.56876e-07		FT	Grb2	GRB2	0.82	1.04076e-10
												ON	Chchd2	CHCHD2	1.08	6.0847e-07		FT	Specc1	SPECC1	2.22	1.04869e-10
												ON	Rps3a1	RPS3A	1	6.36301e-07		FT	Irx1	IRX1	5.63	1.16905e-10
												ON	Slc45a3	SLC45A3	2.24	6.68958e-07		FT	Steap2	STEAP2	1.63	1.31323e-10
												ON	Tcf21	TCF21	3.28	7.00077e-07		FT	Fn1	FN1	4.22	1.34597e-10
												ON	Snrpe	SNRPE	0.92	8.35803e-07		FT	Map2k3	MAP2K3	0.88	1.40716e-10
												ON	Npm2	NPM2	2.8	1.05113e-06		FT	Dsg1a	DSG1	8.75	1.81968e-10
												ON	Kcnf1	KCNF1	4.02	1.05883e-06		FT	Zfhx3	ZFHX3	2.38	2.05505e-10
												ON	Supt4a	SUPT4H1	1.07	1.11634e-06		FT	Hhipl1	HHIPL1	3.14	2.22809e-10
												ON	Gm525	C17orf67	4.97	1.12359e-06		FT	Ankrd9	ANKRD9	1.03	2.75165e-10
												ON	Trim61	TRIM61	4.2	1.16073e-06		FT	Ndst3	NDST3	3.92	2.75794e-10
												ON	Ndufv2	NDUFV2	1.12	1.2129e-06		FT	Gper1	GPER1	2.59	3.07475e-10
												ON	Akr1b3	AKR1B1	1.14	1.25211e-06		FT	Shox2	SHOX2	4.42	3.5288e-10
												ON	AU022751	EZHIP	3.28	1.45762e-06		FT	Lif	LIF	3.46	3.80933e-10
												ON	Esr2	ESR2	4.59	1.52449e-06		FT	Ocstamp	OCSTAMP	6.42	3.80933e-10
												ON	Rgs2	RGS2	1.44	1.64577e-06		FT	Wnt7a	WNT7A	5.18	4.26e-10
												ON	Phospho2	PHOSPHO2	0.79	1.67935e-06		FT	Trim47	TRIM47	1.46	4.44135e-10
												ON	Lhcgr	LHCGR	5.38	1.81981e-06		FT	Shmt2	SHMT2	1.04	4.65659e-10
												ON	Brk1	BRK1	0.79	1.99894e-06		FT	Taok3	TAOK3	1.33	4.69574e-10
												ON	Trim75	TRIM75P	5.17	2.07949e-06		FT	Klf5	KLF5	2.41	5.026e-10
												ON	Rpl31	RPL31	1.15	2.17192e-06		FT	Nod2	NOD2	3.36	5.15733e-10
												ON	Btg4	BTG4	2.79	2.18892e-06		FT	Pdcd6ip	PDCD6IP	0.79	5.65873e-10
												ON	Serpina5	SERPINA5	6.05	2.37329e-06		FT	Krt6a	KRT6A	9.79	5.94226e-10
												ON	Tmem151b	TMEM151B	2.01	2.46409e-06		FT	Pkp1	PKP1	3.8	6.19357e-10
												ON	Tefm	TEFM	0.9	2.53184e-06		FT	Nfatc2	NFATC2	2.36	6.75657e-10
												ON	Acads	ACADS	1.19	2.69207e-06		FT	Als2cl	ALS2CL	1.28	7.08548e-10
												ON	Ephx2	EPHX2	2.98	2.8327e-06		FT	Col8a1	COL8A1	4.71	7.74331e-10
												ON	Ccdc90b	CCDC90B	1.03	2.902e-06		FT	Fcrlb	FCRLB	4.19	7.75652e-10
												ON	Tceal9	TCEAL9	1.14	3.06808e-06		FT	Brinp3	BRINP3	3.02	8.40684e-10
												ON	Eid1	EID1	0.71	3.1324e-06		FT	Pip5k1c	PIP5K1C	1.17	9.26948e-10
												ON	Naca	NACA	1.01	3.47048e-06		FT	Iffo2	IFFO2	1.83	9.47922e-10
												ON	Nobox	NOBOX	3.74	3.70259e-06		FT	Htr7	HTR7	4.12	1.13715e-09
												ON	Nr3c1	NR3C1	0.76	3.71834e-06		FT	Mmp10	MMP10	5.51	1.15526e-09
												ON	2019-03-02	MARCHF2	0.61	3.94177e-06		FT	Rhbdl2	RHBDL2	2.85	1.16556e-09
												ON	Rpl13a	RPL13A	1.53	3.94804e-06		FT	Epop	EPOP	2.06	1.25376e-09
												ON	Commd1	COMMD1	0.95	3.96683e-06		FT	Vash2	VASH2	2.55	1.38709e-09
												ON	Bola2	BOLA2	1.06	3.98202e-06		FT	Ski	SKI	1.12	1.49273e-09
												ON	Slc30a3	SLC30A3	4.09	4.17753e-06		FT	Tnf	TNF	3.19	1.61988e-09
												ON	Pkdcc	PKDCC	2.51	4.20843e-06		FT	Pdlim7	PDLIM7	2.02	2.04744e-09
												ON	Sall4	SALL4	5.05	4.44396e-06		FT	Ptpn1	PTPN1	1.43	2.17622e-09
												ON	Wee2	WEE2	4.4	4.44396e-06		FT	Arhgef40	ARHGEF40	2.27	2.26496e-09
												ON	Eif3f	EIF3F	0.68	4.55252e-06		FT	Zdhhc5	ZDHHC5	0.93	2.54668e-09
												ON	Zfp931	ZNF559-ZNF177	1.18	4.70914e-06		FT	Kynu	KYNU	3.87	2.85361e-09
												ON	Eif3k	EIF3K	0.91	5.01672e-06		FT	Plec	PLEC	1.59	2.92523e-09
												ON	Slirp	SLIRP	1.07	5.22896e-06		FT	Mmp13	MMP13	6.33	3.05817e-09
												ON	Sycp2l	SYCP2L	4.04	5.44786e-06		FT	Slit1	SLIT1	4	3.05817e-09
												ON	Psmg4	PSMG4	1	5.52831e-06		FT	Sox11	SOX11	4.84	3.17064e-09
												ON	Rps29	RPS29	0.9	5.54841e-06		FT	Ank	ANKH	3.12	3.27494e-09
												ON	Rpl14	RPL14	1.17	6.10055e-06		FT	Rin1	RIN1	2.46	3.27515e-09
												ON	Tbca	TBCA	1.13	6.27114e-06		FT	Nras	NRAS	1.07	3.54486e-09
												ON	Rpl10	RPL10	0.78	6.51596e-06		FT	Pitpnm1	PITPNM1	1.84	4.00786e-09
												ON	Nap1l5	NAP1L5	3.86	7.45462e-06		FT	Bid	BID	1.22	4.0704e-09
												ON	Pfdn5	PFDN5	1.15	7.54653e-06		FT	Upp1	UPP1	3.08	4.10901e-09
												ON	Pparg	PPARG	2.33	8.05837e-06		FT	Runx1	RUNX1	2.05	4.11819e-09
												ON	Cst8	CST8	4.23	8.07761e-06		FT	Tuba8	TUBA8	3.93	4.34056e-09
												ON	Accsl	ACCSL	4	9.02536e-06		FT	Scimp	SCIMP	3.78	4.3442e-09
												ON	Mpv17	MPV17	0.53	9.50009e-06		FT	Larp1	LARP1	0.9	4.37082e-09
												ON	Slc9a3	SLC9A3	3.85	9.99629e-06		FT	Ptgs2	PTGS2	4.29	4.91758e-09
												ON	Klhl4	KLHL4	1.98	1.03886e-05		FT	Zmiz1	ZMIZ1	2.18	4.97312e-09
												ON	Grin2b	GRIN2B	4.45	1.06776e-05		FT	Map7d1	MAP7D1	1.48	5.17606e-09
												ON	Npm3	NPM3	0.95	1.10674e-05		FT	Furin	FURIN	2.1	5.55755e-09
												ON	Tmed1	TMED1	1.02	1.1519e-05		FT	Dsc1	DSC1	7.27	5.65529e-09
												ON	Tdgf1	TDGF1	4.7	1.16338e-05		FT	L1cam	L1CAM	2.94	5.82797e-09
												ON	Hsd17b10	HSD17B10	1.36	1.19674e-05		FT	Pitpna	PITPNA	0.79	5.95463e-09
												ON	Ndufb11	NDUFB11	0.95	1.23798e-05		FT	Pgs1	PGS1	1.19	6.45725e-09
												ON	Rfpl4	RFPL4A	4.44	1.29006e-05		FT	Klf3	KLF3	0.74	7.13975e-09
												ON	Mrpl33	MRPL33	0.61	1.35649e-05		FT	Tgif1	TGIF1	1.4	7.20655e-09
												ON	Rpl22l1	RPL22L1	1.51	1.35699e-05		FT	AA467197	C15orf48	5.07	7.33182e-09
												ON	Vrtn	VRTN	5.72	1.39721e-05		FT	Pla2g7	PLA2G7	3.85	7.38793e-09
												ON	Rpl7a	RPL7A	0.99	1.42396e-05		FT	Nt5dc2	NT5DC2	1	7.86277e-09
												ON	Tmem256	TMEM256	1.23	1.49829e-05		FT	Ucn2	UCN2	4.66	7.9156e-09
												ON	Zyg11b	ZYG11B	0.36	1.556e-05		FT	Krt79	KRT79	5.75	8.26516e-09
												ON	Btnl2	BTNL2	3.19	1.56746e-05		FT	Siglecf	SIGLEC6	4.5	8.27358e-09
												ON	Ccdc8	CCDC8	1.7	1.6066e-05		FT	Brinp1	BRINP1	3.7	8.3185e-09
												ON	Smim26	SMIM26	1.18	1.67609e-05		FT	Bmp1	BMP1	2.71	8.45772e-09
												ON	Nlrp2	NLRP2	4.82	1.73658e-05		FT	Loxl4	LOXL4	3.12	8.60345e-09
												ON	Rbl2	RBL2	0.61	1.80888e-05		FT	Car5b	CA5B	2.6	8.9627e-09
												ON	Cox19	COX19	0.76	1.96544e-05		FT	Klrc1	KLRC1	5.48	9.01734e-09
												ON	Fkbp7	FKBP7	1.41	1.9947e-05		FT	Lrmp	LRMP	2.75	9.29784e-09
												ON	Cib2	CIB2	1.83	2.062e-05		FT	Rhoh	RHOH	3.04	9.43094e-09
												ON	Kcnip3	KCNIP3	1.36	2.21042e-05		FT	Diaph1	DIAPH1	1	9.48685e-09
												ON	Cnmd	CNMD	4.94	2.21196e-05		FT	Csnk1e	CSNK1E	1.03	9.51926e-09
												ON	Cmtm2a	CMTM2	5.75	2.26465e-05		FT	Bhlhe40	BHLHE40	2.37	1.00892e-08
												ON	Rnf130	RNF130	0.91	2.34335e-05		FT	Gm2115	CTXND1	5.28	1.03816e-08
												ON	Prkar2b	PRKAR2B	1.58	2.43063e-05		FT	Thy1	THY1	3.77	1.38327e-08
												ON	Chmp7	CHMP7	0.69	2.46242e-05		FT	Pdcd1lg2	PDCD1LG2	4.66	1.38746e-08
												ON	Phb	PHB	1.03	2.47284e-05		FT	Gpr87	GPR87	8.14	1.485e-08
												ON	Imp3	IMP3	0.59	2.5545e-05		FT	Lrrc8a	LRRC8A	1.44	1.53324e-08
												ON	Rpl27a	RPL27A	0.97	2.6201e-05		FT	Foxa1	FOXA1	7.26	1.58202e-08
												ON	Nit2	NIT2	1.1	2.74434e-05		FT	Crabp1	CRABP1	4.37	1.59025e-08
												ON	Uqcrh	UQCRH	1.05	2.82568e-05		FT	Tgfb1	TGFB1	2.48	1.79505e-08
												ON	Cpsf4l	CPSF4L	2.49	2.99015e-05		FT	Capn5	CAPN5	1.25	1.92655e-08
												ON	Mrps24	MRPS24	0.93	3.03275e-05		FT	S100a14	S100A14	3.48	2.01105e-08
												ON	Rpl7	RPL7	0.79	3.20778e-05		FT	Pde7a	PDE7A	1.29	2.08171e-08
												ON	Map6d1	MAP6D1	3.51	3.30924e-05		FT	Fgr	FGR	3.68	2.13948e-08
												ON	Commd8	COMMD8	0.69	3.39182e-05		FT	Traf4	TRAF4	1.15	2.19735e-08
												ON	Ppil3	PPIL3	0.6	3.39411e-05		FT	Mpzl3	MPZL3	1.68	2.24143e-08
												ON	Cyp17a1	CYP17A1	4.58	3.42431e-05		FT	Srpk1	SRPK1	0.68	2.33845e-08
												ON	Txndc2	TXNDC2	2.48	3.50695e-05		FT	Ccdc88b	CCDC88B	1.7	2.36187e-08
												OT	Hist3h2ba	HIST3H2BA	7.09	2.69832e-30		FT	Mapk6	MAPK6	2.62	2.41603e-08
												OT	Usp29	USP29	5.18	7.30101e-26		FT	Tnnt2	TNNT2	3.84	2.42619e-08
												OT	Xpr1	XPR1	1.06	4.42068e-25		FT	Ppp1r18	PPP1R18	2.43	2.47477e-08
												OT	Aard	AARD	3.41	1.63347e-23		FT	Ankrd13b	ANKRD13B	1.7	2.55535e-08
												OT	Hist1h2bp	HIST1H2BO	2.72	7.84078e-22		FT	Zc3h12d	ZC3H12D	2.35	2.72216e-08
												OT	Ppfia4	PPFIA4	4.96	1.29465e-21		FT	Mmp9	MMP9	5.06	2.7317e-08
												OT	Agap1	AGAP1	1.61	1.68874e-21		FT	Myh1	MYH1	6.57	2.81781e-08
												OT	Ubr5	UBR5	1.36	7.93149e-21		FT	Acta1	ACTA1	6.9	2.8834e-08
												OT	Txk	TXK	2.84	4.24925e-20		FT	Wipf2	WIPF2	0.99	3.005e-08
												OT	Gbp7	GBP7	1.59	6.4848e-20		FT	Ciapin1	CIAPIN1	1.22	3.03737e-08
												OT	Gria4	GRIA4	5.21	2.7462e-18		FT	Heatr5a	HEATR5A	1.3	3.044e-08
												OT	Pbx3	PBX3	1.83	5.29884e-18		FT	I830077J02Rik	C1orf162	3.52	3.07209e-08
												OT	Tmem215	TMEM215	6.45	1.56545e-17		FT	Dll4	DLL4	3.64	3.08684e-08
												OT	H2afx	H2AFX	1.51	6.36998e-17		FT	Adamts6	ADAMTS6	2.72	3.35616e-08
												OT	Gbp5	GBP5	2.6	7.1306e-17		FT	Cers3	CERS3	4.85	3.36027e-08
												OT	BC052040	C15orf41	1.06	1.41295e-16		FT	Farp1	FARP1	1.19	3.45526e-08
												OT	Trpm7	TRPM7	0.81	1.74793e-16		FT	Ccr5	CCR5	2.92	3.62947e-08
												OT	Aspm	ASPM	2.13	2.5977e-16		FT	Fam102b	FAM102B	1.01	3.67571e-08
												OT	Mybl1	MYBL1	1.5	1.45101e-15		FT	Gsdma	GSDMA	6.99	3.77419e-08
												OT	Hsf4	HSF4	1.63	1.96202e-14		FT	Elk3	ELK3	2.14	3.8711e-08
												OT	Ccdc93	CCDC93	0.78	2.18461e-14		FT	Mmp3	MMP3	4.62	3.87996e-08
												OT	Peg3	PEG3	3.28	2.92397e-14		FT	Lor	LOR	6.85	3.94297e-08
												OT	Cntrob	CNTROB	1.27	6.60809e-14		FT	Trip10	TRIP10	1.18	3.96396e-08
												OT	Sorcs1	SORCS1	2.69	9.77219e-14		FT	Nbeal2	NBEAL2	2.02	3.9999e-08
												OT	Usp37	USP37	1.12	7.55523e-13		FT	Mdga1	MDGA1	3.28	4.13154e-08
												OT	Mdc1	MDC1	0.8	7.6881e-13		FT	Mroh3	MROH3P	3.55	4.27602e-08
												OT	Zfp445	ZNF445	1.04	1.13703e-12		FT	Tbx18	TBX18	3.14	4.29084e-08
												OT	Gpcpd1	GPCPD1	1.83	1.18942e-12		FT	Lmna	LMNA	1.37	4.57125e-08
												OT	Mcm6	MCM6	1.31	8.7401e-12		FT	Col18a1	COL18A1	3.14	4.61994e-08
												OT	Mcm3	MCM3	1.19	9.55534e-12		FT	F2rl1	F2RL1	3.08	4.66699e-08
												OT	Rpa2	RPA2	1.19	1.01143e-11		FT	Sh2d5	SH2D5	4.46	4.74911e-08
												OT	Trmt2a	TRMT2A	0.68	2.68049e-11		FT	Med15	MED15	0.79	4.79526e-08
												OT	H1f0	H1F0	2.71	3.00707e-11		FT	Prss27	PRSS27	5.25	5.04508e-08
												OT	Gigyf2	GIGYF2	1	5.24134e-11		FT	Ranbp10	RANBP10	1.06	5.093e-08
												OT	E130308A19Rik	KIAA1958	1.08	5.48483e-11		FT	Egr2	EGR2	2	5.25805e-08
												OT	Dtl	DTL	1.29	5.74093e-11		FT	Rnf165	RNF165	3.7	6.0624e-08
												OT	Hmgn5	HMGN5	1.69	6.82655e-11		FT	Glp1r	GLP1R	5.59	6.27797e-08
												OT	Sf3b1	SF3B1	0.9	7.26101e-11		FT	Capn2	CAPN2	1.61	6.31962e-08
												OT	Zfp292	ZNF292	1.37	7.92606e-11		FT	Limd2	LIMD2	1.67	6.36168e-08
												OT	Pign	PIGN	0.9	1.87377e-10		FT	Adgra1	ADGRA1	3.3	6.40753e-08
												OT	Spc24	SPC24	1.55	2.12455e-10		FT	2900026A02Rik	KIAA1671	1.33	6.53614e-08
												OT	Abcc5	ABCC5	1.39	2.3398e-10		FT	Nox4	NOX4	3.18	6.72661e-08
												OT	Pcdh15	PCDH15	4.36	4.56399e-10		FT	Qrfp	QRFP	6.31	6.76892e-08
												OT	Tigd3	TIGD3	1.91	5.02943e-10		FT	Muc5b	MUC5B	6.8	7.31184e-08
												OT	Gpr19	GPR19	1.69	5.59671e-10		FT	Gan	GAN	1.63	7.3619e-08
												OT	Pcdhb19	PCDHB12	1.71	6.12161e-10		FT	En1	EN1	5.58	7.61365e-08
												OT	Ppp2r5a	PPP2R5A	0.82	6.71807e-10		FT	Has3	HAS3	3.3	7.6652e-08
												OT	Atad2	ATAD2	1.16	1.03606e-09		FT	Nlrp1a	NLRP1	2.95	7.74605e-08
												OT	Tmem88b	TMEM88B	2.72	1.13984e-09		FT	Mthfd1l	MTHFD1L	1.31	8.33359e-08
												OT	Nemp2	NEMP2	1.88	1.22473e-09		FT	Spink5	SPINK5	8.27	8.57653e-08
												OT	Mat1a	MAT1A	2.82	1.46817e-09		FT	Col5a3	COL5A3	3.89	8.58231e-08
												OT	Lvrn	LVRN	2.56	1.68536e-09		FT	Etv4	ETV4	3.85	8.60947e-08
												OT	Exosc8	EXOSC8	1.03	2.05267e-09		FT	2200002D01Rik	C19orf33	2.82	8.76966e-08
												OT	Mcm2	MCM2	1.15	2.07169e-09		FT	Slc17a6	SLC17A6	7.18	8.8778e-08
												OT	Cenpf	CENPF	1.38	5.79399e-09		FT	Pcsk9	PCSK9	4.5	1.06259e-07
												OT	Gabrq	GABRQ	3.51	5.87333e-09		FT	Arhgef7	ARHGEF7	1.32	1.0644e-07
												OT	Insig2	INSIG2	1.71	5.88869e-09		FT	Ostf1	OSTF1	1.33	1.06868e-07
												OT	Ube2t	UBE2T	1.37	7.47153e-09		FT	Plxna1	PLXNA1	1.25	1.0821e-07
												OT	Usf1	USF1	0.93	9.06484e-09		FT	Kif1c	KIF1C	0.85	1.08525e-07
												OT	BC055324	C1orf112	1.02	9.7761e-09		FT	M1ap	M1AP	4.84	1.10963e-07
												OT	Casp4	CASP4	1.16	1.38348e-08		FT	Ubash3b	UBASH3B	1.98	1.17102e-07
												OT	Cep57l1	CEP57L1	1.88	1.57043e-08		FT	Col3a1	COL3A1	2.33	1.23627e-07
												OT	Sema4c	SEMA4C	0.75	1.82017e-08		FT	Anxa13	ANXA13	4.89	1.27126e-07
												OT	Oprd1	OPRD1	3.54	1.87363e-08		FT	Rnf183	RNF183	3.19	1.27937e-07
												OT	Terf1	TERF1	1.18	2.07732e-08		FT	Ckm	CKM	6.84	1.29884e-07
												OT	Sp3	SP3	1.05	2.18169e-08		FT	Dock5	DOCK5	1.68	1.3936e-07
												OT	Fcho1	FCHO1	1.78	2.26011e-08		FT	Tnni2	TNNI2	5.07	1.46861e-07
												OT	Pcdhb18	PCDHB10	1.37	2.26709e-08		FT	Trim36	TRIM36	1.87	1.47502e-07
												OT	Fbxo5	FBXO5	1.42	3.12867e-08		FT	Lsm12	LSM12	0.98	1.501e-07
												OT	Zbtb41	ZBTB41	1.22	3.1953e-08		FT	Ehd4	EHD4	0.83	1.5277e-07
												OT	Cdc20	CDC20	1.78	3.35377e-08		FT	Adamdec1	ADAMDEC1	3.42	1.61573e-07
												OT	Gpr55	GPR55	2.69	3.38301e-08		FT	Mapk1ip1l	MAPK1IP1L	0.77	1.61943e-07
												OT	Bub1b	BUB1B	1.03	3.51358e-08		FT	Lmtk2	LMTK2	0.58	1.62435e-07
												OT	Ilkap	ILKAP	0.83	3.52982e-08		FT	Wnt7b	WNT7B	2.32	1.6371e-07
												OT	Dsn1	DSN1	0.94	3.99635e-08		FT	Frmd4a	FRMD4A	2.88	1.70243e-07
												OT	Ttc14	TTC14	1.07	4.99559e-08		FT	P4ha3	P4HA3	3.83	1.84534e-07
												OT	Etaa1	ETAA1	1.06	5.25677e-08		FT	Chl1	CHL1	4.85	1.86898e-07
												OT	Mtcl1	MTCL1	1.6	7.31568e-08		FT	Galnt7	GALNT7	1.32	1.97413e-07
												OT	Dock3	DOCK3	2.81	7.38111e-08		FT	Zfp703	ZNF703	1.82	2.07193e-07
												OT	Dcaf6	DCAF6	0.89	9.00908e-08		FT	Pwwp2b	PWWP2B	0.8	2.09568e-07
												OT	Cdkn2c	CDKN2C	1.94	9.35043e-08		FT	Ppard	PPARD	2.62	2.26614e-07
												OT	Ints7	INTS7	0.73	1.21897e-07		FT	Krt16	KRT16	8.32	2.28359e-07
												OT	Oip5	OIP5	1.19	1.28097e-07		FT	Xirp2	XIRP2	6.49	2.30747e-07
												OT	Trmt10a	TRMT10A	0.94	1.46068e-07		FT	Cd33	CD33	2.67	2.31699e-07
												OT	Dcun1d1	DCUN1D1	0.87	1.76352e-07		FT	Col5a1	COL5A1	2.51	2.33596e-07
												OT	Kdm3a	KDM3A	1.68	1.80185e-07		FT	Dusp1	DUSP1	2.14	2.37303e-07
												OT	Cox20	COX20	1.02	1.82948e-07		FT	Rab22a	RAB22A	0.76	2.43345e-07
												OT	Ppm1d	PPM1D	0.79	1.96644e-07		FT	Ptpre	PTPRE	2.51	2.48951e-07
												OT	Ppip5k2	PPIP5K2	0.84	1.96909e-07		FT	Fbn1	FBN1	2.68	2.54291e-07
												OT	Exo1	EXO1	1.49	2.14791e-07		FT	Krt10	KRT10	5.91	2.69095e-07
												OT	Fam204a	FAM204A	1.5	2.1772e-07		FT	Tmprss11g	TMPRSS11GP	5.55	2.71953e-07
												OT	Mrps9	MRPS9	0.76	2.2705e-07		FT	Foxn1	FOXN1	5.81	2.77859e-07
												OT	Tbc1d31	TBC1D31	0.86	2.28429e-07		FT	Pdgfrb	PDGFRB	2.4	3.06414e-07
												OT	Plgrkt	PLGRKT	0.86	2.30993e-07		FT	Rab10	RAB10	0.81	3.06764e-07
												OT	Prph	PRPH	3.39	2.31348e-07		FT	Serpinb7	SERPINB7	6.59	3.09141e-07
												OT	Ndufs1	NDUFS1	0.54	2.37565e-07		FT	Col17a1	COL17A1	5.65	3.27274e-07
												OT	4933430I17Rik	C9orf43	1.57	2.5011e-07		FT	Rap1gap2	RAP1GAP2	1.19	3.29007e-07
												OT	Rbbp8	RBBP8	1.22	2.62964e-07		FT	Rtn4	RTN4	1.21	3.29625e-07
												OT	Nkx6-2	NKX6-2	3.11	2.6742e-07		FT	Ifi44	IFI44	2.51	3.31609e-07
												OT	Bend4	BEND4	2.58	2.93787e-07		FT	Tnk2	TNK2	0.94	3.31766e-07
												OT	Ccdc167	CCDC167	0.82	2.99533e-07		FT	Mink1	MINK1	0.83	3.32029e-07
												OT	Rev1	REV1	1.13	3.09902e-07		FT	Il10	IL10	4.58	3.44091e-07
												OT	Zfp988	ZNF880	4.24	3.13828e-07		FT	Lrrfip1	LRRFIP1	1.39	3.47393e-07
												OT	Parp1	PARP1	1.02	3.36373e-07		FT	Unc13a	UNC13A	3.89	3.52821e-07
												OT	Ankle1	ANKLE1	1.73	3.58418e-07		FT	Zfp668	ZNF668	0.65	3.5754e-07
												OT	Gbp2b	GBP1	2.99	5.84051e-07		FT	Pfkfb4	PFKFB4	1.42	3.57792e-07
												OT	Unk	UNK	0.67	6.71162e-07		FT	Plaur	PLAUR	3.47	3.62456e-07
												OT	Phf8	PHF8	0.67	6.73113e-07		FT	Zcchc14	ZCCHC14	1.15	3.78528e-07
												OT	Cenpm	CENPM	1.83	6.82832e-07		FT	Prr9	PRR9	6.55	3.79386e-07
												OT	Vps13a	VPS13A	1.21	7.04373e-07		FT	Plekha1	PLEKHA1	1.03	3.79879e-07
												OT	Foxn2	FOXN2	0.8	7.65324e-07		FT	Ano8	ANO8	1.68	3.89858e-07
												OT	Pcdhb20	PCDHB14	1.44	8.68571e-07		FT	Hhex	HHEX	2.29	3.93953e-07
												OT	Arhgef39	ARHGEF39	1.64	9.07968e-07		FT	Ankrd1	ANKRD1	4.49	4.19882e-07
												OT	Hist2h3b	HIST2H3D	2.04	9.17016e-07		FT	Tnnc2	TNNC2	6.78	4.33907e-07
												OT	Nr0b2	NR0B2	1.56	9.58147e-07		FT	Proc	PROC	3.59	4.34631e-07
												OT	Wdr76	WDR76	0.99	1.05091e-06		FT	Mmp28	MMP28	2.41	4.37046e-07
												OT	Maf	MAF	1.19	1.13683e-06		FT	Blk	BLK	4.36	4.52321e-07
												OT	Lbr	LBR	1.13	1.13907e-06		FT	Itga5	ITGA5	2.36	4.57322e-07
												OT	Smchd1	SMCHD1	0.75	1.16132e-06		FT	Lypd5	LYPD5	7.15	4.67722e-07
												OT	Usp54	USP54	1.15	1.24375e-06		FT	Smad7	SMAD7	1.95	4.74652e-07
												OT	Phf10	PHF10	1.04	1.33317e-06		FT	Nav1	NAV1	2.26	4.85841e-07
												OT	Plekha7	PLEKHA7	1.82	1.37089e-06		FT	Stk35	STK35	0.45	4.97406e-07
												OT	Tmpo	TMPO	1.34	1.44049e-06		FT	Abca12	ABCA12	6.19	5.10641e-07
												OT	Pask	PASK	1.11	1.46868e-06		FT	Plk3	PLK3	1.87	5.34993e-07
												OT	Lin9	LIN9	1.17	1.47244e-06		FT	Tmprss11f	TMPRSS11F	5.67	5.55808e-07
												OT	Lmnb1	LMNB1	0.87	1.50223e-06		FT	Scin	SCIN	3.92	5.57236e-07
												OT	Slc4a3	SLC4A3	2.12	1.5374e-06		FT	Cd80	CD80	2.22	5.67712e-07
												OT	Rad21	RAD21	0.68	1.5851e-06		FT	Rptn	RPTN	8.21	5.72409e-07
												OT	Rad54b	RAD54B	1.01	1.82353e-06		FT	Slk	SLK	1.13	5.99475e-07
												OT	Rbbp5	RBBP5	0.74	1.83853e-06		FT	Kctd11	KCTD11	2.67	6.06671e-07
												OT	Polh	POLH	1.06	1.85064e-06		FT	Tifab	TIFAB	2.8	6.09511e-07
												OT	Ilf2	ILF2	0.86	2.03715e-06		FT	Il10ra	IL10RA	2.34	6.27054e-07
												OT	Kif22	KIF22	1.12	2.21413e-06		FT	Fgfbp1	FGFBP1	4.92	6.39176e-07
												OT	Ddx43	DDX43	3.73	2.28805e-06		FT	Pxdc1	PXDC1	3.39	6.43833e-07
												OT	Dock11	DOCK11	1.23	2.30168e-06		FT	Myo10	MYO10	1.63	6.43993e-07
												OT	Gtf3c3	GTF3C3	0.75	2.43894e-06		FT	Pilrb2	PILRB	3.66	6.59313e-07
												OT	Cdkn3	CDKN3	1.11	2.53513e-06		FT	B3gnt3	B3GNT3	2.29	6.67585e-07
												OT	Smc4	SMC4	1.13	2.70837e-06		FT	Msn	MSN	2.43	6.89021e-07
												OT	Wee1	WEE1	1.08	2.73002e-06		FT	Cdkn2b	CDKN2B	1.94	6.98589e-07
												OT	Xpnpep2	XPNPEP2	3.18	2.74743e-06		FT	Epha2	EPHA2	2.75	7.04171e-07
												OT	Hist1h3g	HIST1H3J	1.71	3.25955e-06		FT	Ctsc	CTSC	1.4	7.30649e-07
												OT	Zranb2	ZRANB2	0.59	3.77291e-06		FT	Pdgfc	PDGFC	0.82	7.59972e-07
												OT	Usp1	USP1	1.06	3.94738e-06		FT	Hmgcr	HMGCR	2.04	7.60398e-07
												OT	Fam126b	FAM126B	0.61	4.24712e-06		FT	Il1a	IL1A	4.75	7.67621e-07
												OT	Oxnad1	OXNAD1	0.76	4.26548e-06		FT	Nfat5	NFAT5	1.91	7.71612e-07
												OT	Fubp1	FUBP1	0.81	4.28437e-06		FT	Cast	CAST	1.45	7.72223e-07
												OT	Cdkn1c	CDKN1C	2.24	4.40572e-06		FT	Rnase2a	RNASE2	5.99	7.84851e-07
												OT	Spag5	SPAG5	1	4.79067e-06		FT	Nufip2	NUFIP2	0.57	8.7242e-07
												OT	Nusap1	NUSAP1	1.24	4.88034e-06		FT	Adra2a	ADRA2A	2.92	9.21172e-07
												OT	Gbp3	GBP4	2.04	4.91852e-06		FT	Dmp1	DMP1	4.76	9.2131e-07
												OT	Rbm15	RBM15	0.86	4.95064e-06		FT	Polr2a	POLR2A	1.22	9.67683e-07
												OT	Tfrc	TFRC	1.53	5.03506e-06		FT	Spred2	SPRED2	1.83	9.70702e-07
												OT	Elavl2	ELAVL2	2.75	5.24216e-06		FT	Pcdh1	PCDH1	1.55	1.00022e-06
												OT	Il17f	IL17F	3.11	6.11723e-06		FT	Pik3cb	PIK3CB	1.67	1.0443e-06
												OT	Kcnd2	KCND2	2.22	6.16814e-06		FT	Klk7	KLK7	8.05	1.04498e-06
												OT	Celf4	CELF4	1.26	6.20278e-06		FT	Tank	TANK	0.69	1.06359e-06
												OT	Shroom2	SHROOM2	0.83	6.93602e-06		FT	Avpr1a	AVPR1A	3.8	1.07886e-06
												OT	Fam83d	FAM83D	1.86	7.14791e-06		FT	Sdc1	SDC1	2.33	1.09699e-06
												OT	Crebzf	CREBZF	1.03	7.47856e-06		FT	Arhgef1	ARHGEF1	1.04	1.09946e-06
												OT	Trim6	TRIM6	1.01	8.01076e-06		FT	Slc10a7	SLC10A7	0.96	1.10002e-06
												OT	Parvg	PARVG	1.33	8.06956e-06		FT	Muc15	MUC15	7.21	1.11682e-06
												OT	Hirip3	HIRIP3	1.19	8.2501e-06		FT	Shroom4	SHROOM4	1.8	1.11977e-06
												OT	Ddx11	DDX11	0.8	8.6425e-06		FT	Dok2	DOK2	2.6	1.13954e-06
												OT	Ctc1	CTC1	0.6	9.43918e-06		FT	Actb	ACTB	1.53	1.14613e-06
												OT	Atad5	ATAD5	0.91	9.54959e-06		FT	Pprc1	PPRC1	1.31	1.15431e-06
												OT	Pcdhga1	PCDHGA1	1.56	1.01702e-05		FT	Asprv1	ASPRV1	5.55	1.16716e-06
												OT	A1bg	A1BG	4.42	1.13434e-05		FT	Dnase1l3	DNASE1L3	3.59	1.2481e-06
												OT	Cep57	CEP57	1.17	1.22541e-05		FT	Ppm1g	PPM1G	0.82	1.32941e-06
												OT	Herc6	HERC6	1.59	1.23332e-05		FT	Nrg1	NRG1	2.66	1.35013e-06
												OT	Ccna2	CCNA2	1.22	1.25828e-05		FT	Cyp21a1	CYP21A2	4.85	1.394e-06
												OT	Rb1cc1	RB1CC1	0.95	1.31743e-05		FT	Themis2	THEMIS2	2.26	1.40249e-06
												OT	Cdc25c	CDC25C	1.05	1.31918e-05		FT	Krt77	KRT77	7.74	1.40403e-06
												OT	Trim56	TRIM56	0.68	1.3403e-05		FT	Tmem163	TMEM163	5.34	1.43446e-06
												OT	Prim2	PRIM2	1	1.37832e-05		FT	Mmp7	MMP7	5.62	1.44172e-06
												OT	Pcdhb17	PCDHB16	0.96	1.42786e-05		FT	Tnfaip6	TNFAIP6	2.9	1.44982e-06
												OT	Pmf1	PMF1	0.88	1.44897e-05		FT	Csf2rb2	CSF2RB	3.59	1.45091e-06
												OT	Pwwp2a	PWWP2A	0.57	1.45306e-05		FT	Sec1	SEC1P	3.27	1.49155e-06
												OT	Cdca3	CDCA3	1.37	1.45966e-05		FT	Arpc5	ARPC5	0.88	1.50277e-06
												OT	Bicc1	BICC1	1.55	1.49964e-05		FT	Anxa1	ANXA1	1.97	1.52173e-06
												OT	Nsl1	NSL1	1.08	1.56707e-05		FT	Lce1f	LCE1F	7.06	1.53542e-06
												OT	Pcsk1n	PCSK1N	6.22	1.6175e-05		FT	Duoxa1	DUOXA1	5.14	1.57132e-06
												OT	Pold1	POLD1	0.93	1.6282e-05		FT	Agrn	AGRN	1.08	1.63643e-06
												OT	Tstd1	TSTD1	1.95	1.75469e-05		FT	Ncf4	NCF4	2.69	1.63975e-06
												OT	Brd8	BRD8	0.75	1.75572e-05		FT	Gpr137b	GPR137B	2.47	1.64174e-06
												OT	L1td1	L1TD1	3.26	1.83596e-05		FT	Ncor2	NCOR2	1.86	1.66553e-06
												OT	Szt2	SZT2	1.18	1.84109e-05		FT	H2-DMb2	HLA-DMB	3.14	1.72299e-06
												OT	Rbmx	RBMX	0.99	1.94022e-05		FT	Enthd1	ENTHD1	6.53	1.72832e-06
												OT	Pld1	PLD1	1.36	2.01782e-05		FT	Calm4	CALML5	8.18	1.73069e-06
												OT	Lrrc9	LRRC9	2.31	2.08877e-05		FT	Atp2a1	ATP2A1	6.17	1.79399e-06
												OT	Hist1h2bn	HIST1H2BN	1.35	2.09618e-05		FT	Luzp1	LUZP1	0.77	1.80567e-06
												OT	Foxf1	FOXF1	1.8	2.16195e-05		FT	Nefl	NEFL	5.88	1.83937e-06
												OT	H1fx	H1FX	2.55	2.17103e-05		FT	Zdhhc9	ZDHHC9	1.38	1.84025e-06
												OT	Nup85	NUP85	0.62	2.28293e-05		FT	Nup93	NUP93	1.23	1.8471e-06
												OT	Als2	ALS2	1.47	2.44704e-05		FT	Mob1b	MOB1B	1.02	1.85064e-06
												OT	Tube1	TUBE1	1.54	2.54069e-05		FT	Ppp1r13l	PPP1R13L	1.52	1.88958e-06
												OT	Dusp26	DUSP26	3.37	2.60965e-05		FT	Dpysl2	DPYSL2	1.27	1.96846e-06
												OT	Ccnt2	CCNT2	0.76	2.64128e-05		FT	Flnb	FLNB	1.24	1.97863e-06
												OT	Helq	HELQ	0.71	2.72201e-05		FT	Sdr16c6	SDR16C6P	6.65	2.1024e-06
												OT	Ccnb1ip1	CCNB1IP1	3.18	2.81874e-05		FT	Xpnpep1	XPNPEP1	1.21	2.15691e-06
												OT	Kdm6a	KDM6A	0.46	3.15226e-05		FT	P2ry13	P2RY13	2.19	2.15842e-06
												OT	Tmc8	TMC8	1.51	3.19213e-05		FT	Prkg2	PRKG2	3	2.17609e-06
												OT	Nos1ap	NOS1AP	2.41	3.23652e-05		FT	Trim16	TRIM16	1.52	2.19389e-06
												OT	Pnliprp2	PNLIPRP2	5.54	3.23652e-05		FT	Ago2	AGO2	1.18	2.19878e-06
												OT	Pan2	PAN2	0.92	3.25552e-05		FT	Slc26a4	SLC26A4	5.99	2.21481e-06
												OT	Mixl1	MIXL1	6.82	3.35881e-05		FT	Ptprc	PTPRC	2.4	2.23395e-06
												OT	Trim5	TRIM5	1.81	3.43623e-05		FT	Pigw	PIGW	0.97	2.30855e-06
												OT	Tubgcp2	TUBGCP2	0.79	3.46327e-05		FT	Slc30a7	SLC30A7	0.77	2.34849e-06
												OT	Kif11	KIF11	0.98	3.52318e-05		FT	Fam110a	FAM110A	1.06	2.3628e-06
												OT	Syt9	SYT9	2.47	3.64673e-05		FT	Cdh13	CDH13	2.28	2.41185e-06
												OT	Hps3	HPS3	1.09	3.68631e-05		FT	Gucy1b2	GUCY1B2	5.22	2.48456e-06
												OT	Nmur2	NMUR2	2.29	3.69168e-05		FT	Fgfr1	FGFR1	2.59	2.54227e-06
												OT	Mars2	MARS2	0.76	3.6973e-05		FT	Plk2	PLK2	2	2.56525e-06
												OT	Cyb5r1	CYB5R1	0.62	3.70594e-05		FT	Tgfbr2	TGFBR2	1.3	2.56921e-06
												OT	Il20ra	IL20RA	3.32	3.7265e-05		FT	Vcl	VCL	0.91	2.65539e-06
												OT	Pelp1	PELP1	0.56	3.85055e-05		FT	Itpr2	ITPR2	0.66	2.66419e-06
												OT	Abcb7	ABCB7	0.69	3.89728e-05		FT	Cotl1	COTL1	2.17	2.75272e-06
												OT	Gipc2	GIPC2	2.03	4.02055e-05		FT	Flg2	FLG2	7.69	2.76578e-06
												OT	Ezh2	EZH2	1.11	4.12301e-05		FT	Antxr2	ANTXR2	2.9	2.76739e-06
												OT	Sp140	SP140L	1.62	4.20199e-05		FT	Csrp3	CSRP3	6.3	2.81684e-06
												OT	Rfwd3	RFWD3	0.91	4.28092e-05		FT	Prelid1	PRELID1	0.97	2.9037e-06
												OT	Setd7	SETD7	0.97	4.6509e-05		FT	Tnni3k	TNNI3K	5.01	3.03981e-06
												OT	Camkv	CAMKV	2.97	5.01943e-05		FT	Fxyd5	FXYD5	2.52	3.05215e-06
												OT	Ing5	ING5	0.96	5.27381e-05		FT	1700016C15Rik	C1orf100	4.06	3.1322e-06
												OT	Dennd1b	DENND1B	1.49	5.85502e-05		FT	Zfp36l2	ZFP36L2	1.7	3.16225e-06
												OT	Cux1	CUX1	0.55	5.93942e-05		FT	2019-03-01	MARCHF1	2.72	3.18571e-06
												OT	Cdca7l	CDCA7L	1.38	5.94255e-05		FT	Baz1a	BAZ1A	1.05	3.40211e-06
												OT	Hnrnph1	HNRNPH1	0.77	6.04088e-05		FT	Map4	MAP4	1.44	3.49687e-06
												OT	Pkhd1l1	PKHD1L1	2.71	6.43315e-05		FT	Card11	CARD11	2.93	3.6321e-06
												OT	Osgepl1	OSGEPL1	0.97	6.48536e-05		FT	Il18r1	IL18R1	2.74	3.63862e-06
												OT	Fnip1	FNIP1	0.81	7.09795e-05		FT	Adamts12	ADAMTS12	2.3	3.74497e-06
												OT	Xndc1	AP002495.1	1.04	7.14887e-05		FT	Amz1	AMZ1	2	3.78786e-06
												OT	Tmem209	TMEM209	1.13	7.42316e-05		FT	Pgm1	PGM1	0.82	3.84719e-06
												OT	Ppp1r7	PPP1R7	0.74	7.48394e-05		FT	Nol4	NOL4	5.23	3.87901e-06
												OT	Cbx2	CBX2	0.7	7.77168e-05		FT	Tmcc3	TMCC3	1.51	4.17112e-06
												OT	U2surp	U2SURP	0.7	7.90654e-05		FT	Stambpl1	STAMBPL1	2.41	4.26046e-06
												OT	Hat1	HAT1	0.83	7.90831e-05		FT	Cmpk1	CMPK1	0.82	4.26535e-06
												OT	Akap8	AKAP8	0.67	8.11838e-05		FT	Muc5ac	MUC5AC	5.78	4.27746e-06
												OT	Cort	CORT	2.16	8.48517e-05		FT	Traf3ip3	TRAF3IP3	2.18	4.31482e-06
												OT	Cep95	CEP95	1.01	8.54853e-05		FT	Scn5a	SCN5A	3.29	4.3964e-06
												OT	Hmgn2	HMGN2	1.32	8.89894e-05		FT	Phlda1	PHLDA1	3.05	4.42466e-06
												OT	Pim1	PIM1	1.21	8.90049e-05		FT	C1rb	C1R	5.65	4.47715e-06
												OT	Msh6	MSH6	0.9	9.04016e-05		FT	Plscr3	PLSCR3	0.8	4.52749e-06
												OT	Luc7l3	LUC7L3	0.91	9.14729e-05		FT	Csf1r	CSF1R	1.8	4.55933e-06
												OT	Sv2a	SV2A	1.99	0.000100444		FT	Scn9a	SCN9A	4.02	4.63131e-06
												OT	Neil2	NEIL2	1.41	0.0001149		FT	Tnfrsf12a	TNFRSF12A	2.77	4.66289e-06
												OT	Mgme1	MGME1	0.71	0.000121102		FT	Cnn2	CNN2	1.75	4.7197e-06
												OT	Gm7694	C1orf226	2.16	0.000127249		FT	Rap1gds1	RAP1GDS1	0.81	4.77219e-06
												OT	Fmnl2	FMNL2	1.13	0.000136533		FT	Cdkn1a	CDKN1A	1.98	4.82601e-06
												OT	Ptpn4	PTPN4	0.88	0.000139098		FT	Cubn	CUBN	4.03	4.8266e-06
												OT	Pif1	PIF1	1.18	0.000145652		FT	Pcolce2	PCOLCE2	4.13	4.84722e-06
																		ON	Hsd17b1	HSD17B1	5.27	6.84297e-35
																		ON	Rps14	RPS14	2.18	7.21905e-32
																		ON	Rps15a	RPS15A	1.79	3.23386e-29
																		ON	Rps27a	RPS27A	1.41	7.79315e-27
																		ON	Rps10	RPS10	1.9	1.33869e-23
																		ON	Rpl39	RPL39	1.77	7.9589e-23
																		ON	Rps19	RPS19	1.64	7.72795e-22
																		ON	Rpl9	RPL9	1.97	1.18051e-21
																		ON	Rps3	RPS3	1.78	3.89111e-20
																		ON	Prkra	PRKRA	1.07	5.38574e-20
																		ON	Apoa4	APOA4	6.13	6.54317e-20
																		ON	Rpl17	RPL17	1.83	8.19017e-20
																		ON	Rack1	RACK1	1.46	5.24854e-19
																		ON	Hao2	HAO2	7.21	1.95384e-18
																		ON	Rpl12	RPL12	1.45	2.32395e-18
																		ON	Tdrd5	TDRD5	4.07	2.87515e-18
																		ON	Fbll1	FBLL1	5.68	4.29525e-18
																		ON	Rpl36a	RPL36A	1.59	5.13839e-18
																		ON	Rps25	RPS25	1.64	6.10521e-18
																		ON	Eif3m	EIF3M	1.34	6.21747e-18
																		ON	Rpl10a	RPL10A	1.49	8.41861e-18
																		ON	Rpl38	RPL38	1.53	2.07555e-17
																		ON	Rps7	RPS7	1.98	4.49729e-17
																		ON	Fmc1	FMC1	1.52	5.87533e-17
																		ON	Rpl26	RPL26	1.8	6.57551e-17
																		ON	Fdx1	FDX1	3.36	1.02187e-16
																		ON	Klk1	KLK1	5.39	2.64517e-16
																		ON	Rps13	RPS13	1.54	7.74582e-16
																		ON	Zp2	ZP2	5.5	1.51168e-15
																		ON	Eci2	ECI2	1.17	1.5411e-15
																		ON	Rps27l	RPS27L	1.57	3.37854e-15
																		ON	Rps5	RPS5	1.6	3.60341e-15
																		ON	Rps9	RPS9	1.46	4.74769e-15
																		ON	Hsd3b1	HSD3B2	6.72	6.01728e-15
																		ON	Fshr	FSHR	6.45	7.07139e-15
																		ON	Rps8	RPS8	1.59	7.12738e-15
																		ON	Rplp1	RPLP1	1.26	1.3122e-14
																		ON	Susd3	SUSD3	4.17	2.80249e-14
																		ON	Rpl3	RPL3	1.11	2.86177e-14
																		ON	Eif3e	EIF3E	1.22	1.02435e-13
																		ON	Rps20	RPS20	1.31	2.41841e-13
																		ON	Slc18a2	SLC18A2	4.35	2.90621e-13
																		ON	Rps18	RPS18	1.78	3.83776e-13
																		ON	Rps21	RPS21	1.52	4.00784e-13
																		ON	Rpl35a	RPL35A	1.69	4.03599e-13
																		ON	Rnf166	RNF166	0.69	4.91961e-13
																		ON	Rps17	RPS17	1.49	1.24917e-12
																		ON	Rpl37	RPL37	1.43	1.4663e-12
																		ON	Prdm6	PRDM6	3.56	2.14252e-12
																		ON	Tsc22d1	TSC22D1	1.42	2.22073e-12
																		ON	Rpl36	RPL36	1.75	3.31641e-12
																		ON	Tomm5	TOMM5	1.45	7.14966e-12
																		ON	C1qtnf12	C1QTNF12	1.98	7.24257e-12
																		ON	Rpl22	RPL22	1.29	7.97386e-12
																		ON	Rpl15	RPL15	1.32	8.34674e-12
																		ON	Cox7c	COX7C	1.33	1.00002e-11
																		ON	Rps12	RPS12	1.58	1.71643e-11
																		ON	Rpl18	RPL18	1.35	1.89051e-11
																		ON	Rps15	RPS15	1.42	2.16606e-11
																		ON	Rpl32	RPL32	1.64	2.47707e-11
																		ON	Star	STAR	3.3	2.83474e-11
																		ON	Mgat4c	MGAT4C	6.27	3.48468e-11
																		ON	Rpl41	RPL41	1.49	5.16835e-11
																		ON	H1foo	H1FOO	5	6.06265e-11
																		ON	Rgs13	RGS13	5.75	9.233e-11
																		ON	Tmem242	TMEM242	1.28	1.46215e-10
																		ON	Bmp15	BMP15	4.26	1.59078e-10
																		ON	Apoa1	APOA1	4.66	1.63556e-10
																		ON	Mrps11	MRPS11	1.04	1.67792e-10
																		ON	Ccnd2	CCND2	2.31	2.05355e-10
																		ON	Kcnj3	KCNJ3	5.48	2.23129e-10
																		ON	Actr3b	ACTR3B	3.57	2.24416e-10
																		ON	Ccdc107	CCDC107	1.07	2.70027e-10
																		ON	Rpl34	RPL34	2.02	2.81465e-10
																		ON	Chchd1	CHCHD1	1.1	2.89058e-10
																		ON	Oca2	OCA2	7.07	3.27053e-10
																		ON	Cops9	COPS9	1.67	4.12516e-10
																		ON	Zar1	ZAR1	4.9	4.47106e-10
																		ON	Echs1	ECHS1	0.93	5.27294e-10
																		ON	Paqr9	PAQR9	4.24	6.43382e-10
																		ON	Oosp1	OOSP1	7.04	7.87219e-10
																		ON	Slc38a5	SLC38A5	3.91	7.9054e-10
																		ON	Rpl35	RPL35	1.35	8.11402e-10
																		ON	Znhit3	ZNHIT3	1.01	8.67825e-10
																		ON	Tprgl	TPRG1L	0.85	8.75447e-10
																		ON	Gemin7	GEMIN7	1.19	9.88449e-10
																		ON	Map3k10	MAP3K10	0.97	1.00343e-09
																		ON	Dnajc15	DNAJC15	1.6	1.18761e-09
																		ON	Immp1l	IMMP1L	1.2	1.46966e-09
																		ON	Rims4	RIMS4	5.17	1.49266e-09
																		ON	Ankrd63	ANKRD63	3.99	1.85042e-09
																		ON	Igfbp5	IGFBP5	2.23	1.85156e-09
																		ON	Rpl30	RPL30	1.2	2.02461e-09
																		ON	Tmem204	TMEM204	1.55	2.49655e-09
																		ON	Ndufs4	NDUFS4	1.03	2.65382e-09
																		ON	Angpt2	ANGPT2	2.02	2.71568e-09
																		ON	Zp1	ZP1	5.62	3.00022e-09
																		ON	Dppa3	DPPA3	4.7	3.39149e-09
																		ON	Mettl23	METTL23	1.23	3.51826e-09
																		ON	Cyp11a1	CYP11A1	6.07	3.71343e-09
																		ON	Rps16	RPS16	1.35	4.39932e-09
																		ON	Nlrp5	NLRP5	5.27	4.42686e-09
																		ON	Polr2k	POLR2K	1.11	6.13607e-09
																		ON	Nlrp14	NLRP14	5.01	7.10516e-09
																		ON	Atp5j2	ATP5MF	1.3	7.29146e-09
																		ON	Use1	USE1	1.25	7.49928e-09
																		ON	Rpl27	RPL27	1.05	7.92127e-09
																		ON	Rps11	RPS11	1.42	8.37333e-09
																		ON	Zfyve21	ZFYVE21	1.04	9.63669e-09
																		ON	Grik3	GRIK3	3.03	9.83349e-09
																		ON	Rpl11	RPL11	1.23	1.21047e-08
																		ON	Amh	AMH	3.88	1.43217e-08
																		ON	Mug2	PZP	5.12	1.45978e-08
																		ON	Rplp2	RPLP2	0.78	1.60111e-08
																		ON	Plpp1	PLPP1	1.24	1.84563e-08
																		ON	Smoc2	SMOC2	2.94	1.88788e-08
																		ON	Ndufb4	NDUFB4	1.29	2.5888e-08
																		ON	Astl	ASTL	4.07	2.7836e-08
																		ON	Nenf	NENF	1.14	2.9011e-08
																		ON	Rpl6	RPL6	1.04	2.9784e-08
																		ON	Sergef	SERGEF	0.95	3.19345e-08
																		ON	Glrx3	GLRX3	1.14	3.73961e-08
																		ON	Rps24	RPS24	1.23	4.02149e-08
																		ON	Ext2	EXT2	0.57	4.86527e-08
																		ON	Vstm4	VSTM4	1.83	5.14887e-08
																		ON	Rpl5	RPL5	1.17	5.94849e-08
																		ON	Hoxd9	HOXD9	3.82	6.13424e-08
																		ON	Slc25a26	SLC25A26	0.88	6.20447e-08
																		ON	Rpl19	RPL19	1.2	6.23876e-08
																		ON	Bcl2l10	BCL2L10	4.22	6.7101e-08
																		ON	Cyp19a1	CYP19A1	6.16	7.02524e-08
																		ON	Slfn14	SLFN14	4.43	7.82254e-08
																		ON	Atp5l	ATP5MG	0.79	9.65682e-08
																		ON	Eef1b2	EEF1B2	1.11	1.38761e-07
																		ON	Tcl1	TCL1A	4.7	1.77231e-07
																		ON	Mos	MOS	5.4	1.81024e-07
																		ON	Mcrip2	MCRIP2	1.84	1.82043e-07
																		ON	Hacd3	HACD3	0.72	1.98496e-07
																		ON	Rps23	RPS23	1.51	2.02385e-07
																		ON	Aldob	ALDOB	4.51	2.06819e-07
																		ON	Bud31	BUD31	0.75	2.1113e-07
																		ON	Clec1a	CLEC1A	3.14	2.59426e-07
																		ON	Cldn5	CLDN5	1.61	2.7685e-07
																		ON	Hcn1	HCN1	3.57	2.89328e-07
																		ON	Nlrp9c	NLRP9	6.65	3.1552e-07
																		ON	Rps6	RPS6	1.31	3.1552e-07
																		ON	Rps4x	RPS4X	0.86	3.6988e-07
																		ON	Prdx3	PRDX3	0.9	3.86659e-07
																		ON	Rpl13	RPL13	1.17	4.29962e-07
																		ON	Ablim1	ABLIM1	1.19	4.41834e-07
																		ON	Rps27	RPS27	1.5	5.15809e-07
																		ON	Cd320	CD320	1.55	5.56876e-07
																		ON	Chchd2	CHCHD2	1.08	6.0847e-07
																		ON	Rps3a1	RPS3A	1	6.36301e-07
																		ON	Slc45a3	SLC45A3	2.24	6.68958e-07
																		ON	Tcf21	TCF21	3.28	7.00077e-07
																		ON	Snrpe	SNRPE	0.92	8.35803e-07
																		ON	Npm2	NPM2	2.8	1.05113e-06
																		ON	Kcnf1	KCNF1	4.02	1.05883e-06
																		ON	Supt4a	SUPT4H1	1.07	1.11634e-06
																		ON	Gm525	C17orf67	4.97	1.12359e-06
																		ON	Trim61	TRIM61	4.2	1.16073e-06
																		ON	Ndufv2	NDUFV2	1.12	1.2129e-06
																		ON	Akr1b3	AKR1B1	1.14	1.25211e-06
																		ON	AU022751	EZHIP	3.28	1.45762e-06
																		ON	Esr2	ESR2	4.59	1.52449e-06
																		ON	Rgs2	RGS2	1.44	1.64577e-06
																		ON	Phospho2	PHOSPHO2	0.79	1.67935e-06
																		ON	Lhcgr	LHCGR	5.38	1.81981e-06
																		ON	Brk1	BRK1	0.79	1.99894e-06
																		ON	Trim75	TRIM75P	5.17	2.07949e-06
																		ON	Rpl31	RPL31	1.15	2.17192e-06
																		ON	Btg4	BTG4	2.79	2.18892e-06
																		ON	Serpina5	SERPINA5	6.05	2.37329e-06
																		ON	Tmem151b	TMEM151B	2.01	2.46409e-06
																		ON	Tefm	TEFM	0.9	2.53184e-06
																		ON	Acads	ACADS	1.19	2.69207e-06
																		ON	Ephx2	EPHX2	2.98	2.8327e-06
																		ON	Ccdc90b	CCDC90B	1.03	2.902e-06
																		ON	Tceal9	TCEAL9	1.14	3.06808e-06
																		ON	Eid1	EID1	0.71	3.1324e-06
																		ON	Naca	NACA	1.01	3.47048e-06
																		ON	Nobox	NOBOX	3.74	3.70259e-06
																		ON	Nr3c1	NR3C1	0.76	3.71834e-06
																		ON	2019-03-02	MARCHF2	0.61	3.94177e-06
																		ON	Rpl13a	RPL13A	1.53	3.94804e-06
																		ON	Commd1	COMMD1	0.95	3.96683e-06
																		ON	Bola2	BOLA2	1.06	3.98202e-06
																		ON	Slc30a3	SLC30A3	4.09	4.17753e-06
																		ON	Pkdcc	PKDCC	2.51	4.20843e-06
																		ON	Sall4	SALL4	5.05	4.44396e-06
																		ON	Wee2	WEE2	4.4	4.44396e-06
																		ON	Eif3f	EIF3F	0.68	4.55252e-06
																		ON	Zfp931	ZNF559-ZNF177	1.18	4.70914e-06
																		ON	Eif3k	EIF3K	0.91	5.01672e-06
																		ON	Slirp	SLIRP	1.07	5.22896e-06
																		ON	Sycp2l	SYCP2L	4.04	5.44786e-06
																		ON	Psmg4	PSMG4	1	5.52831e-06
																		ON	Rps29	RPS29	0.9	5.54841e-06
																		ON	Rpl14	RPL14	1.17	6.10055e-06
																		ON	Tbca	TBCA	1.13	6.27114e-06
																		ON	Rpl10	RPL10	0.78	6.51596e-06
																		ON	Nap1l5	NAP1L5	3.86	7.45462e-06
																		ON	Pfdn5	PFDN5	1.15	7.54653e-06
																		ON	Pparg	PPARG	2.33	8.05837e-06
																		ON	Cst8	CST8	4.23	8.07761e-06
																		ON	Accsl	ACCSL	4	9.02536e-06
																		ON	Mpv17	MPV17	0.53	9.50009e-06
																		ON	Slc9a3	SLC9A3	3.85	9.99629e-06
																		ON	Klhl4	KLHL4	1.98	1.03886e-05
																		ON	Grin2b	GRIN2B	4.45	1.06776e-05
																		ON	Npm3	NPM3	0.95	1.10674e-05
																		ON	Tmed1	TMED1	1.02	1.1519e-05
																		ON	Tdgf1	TDGF1	4.7	1.16338e-05
																		ON	Hsd17b10	HSD17B10	1.36	1.19674e-05
																		ON	Ndufb11	NDUFB11	0.95	1.23798e-05
																		ON	Rfpl4	RFPL4A	4.44	1.29006e-05
																		ON	Mrpl33	MRPL33	0.61	1.35649e-05
																		ON	Rpl22l1	RPL22L1	1.51	1.35699e-05
																		ON	Vrtn	VRTN	5.72	1.39721e-05
																		ON	Rpl7a	RPL7A	0.99	1.42396e-05
																		ON	Tmem256	TMEM256	1.23	1.49829e-05
																		ON	Zyg11b	ZYG11B	0.36	1.556e-05
																		ON	Btnl2	BTNL2	3.19	1.56746e-05
																		ON	Ccdc8	CCDC8	1.7	1.6066e-05
																		ON	Smim26	SMIM26	1.18	1.67609e-05
																		ON	Nlrp2	NLRP2	4.82	1.73658e-05
																		ON	Rbl2	RBL2	0.61	1.80888e-05
																		ON	Cox19	COX19	0.76	1.96544e-05
																		ON	Fkbp7	FKBP7	1.41	1.9947e-05
																		ON	Cib2	CIB2	1.83	2.062e-05
																		ON	Kcnip3	KCNIP3	1.36	2.21042e-05
																		ON	Cnmd	CNMD	4.94	2.21196e-05
																		ON	Cmtm2a	CMTM2	5.75	2.26465e-05
																		ON	Rnf130	RNF130	0.91	2.34335e-05
																		ON	Prkar2b	PRKAR2B	1.58	2.43063e-05
																		ON	Chmp7	CHMP7	0.69	2.46242e-05
																		ON	Phb	PHB	1.03	2.47284e-05
																		ON	Imp3	IMP3	0.59	2.5545e-05
																		ON	Rpl27a	RPL27A	0.97	2.6201e-05
																		ON	Nit2	NIT2	1.1	2.74434e-05
																		ON	Uqcrh	UQCRH	1.05	2.82568e-05
																		ON	Cpsf4l	CPSF4L	2.49	2.99015e-05
																		ON	Mrps24	MRPS24	0.93	3.03275e-05
																		ON	Rpl7	RPL7	0.79	3.20778e-05
																		ON	Map6d1	MAP6D1	3.51	3.30924e-05
																		ON	Commd8	COMMD8	0.69	3.39182e-05
																		ON	Ppil3	PPIL3	0.6	3.39411e-05
																		ON	Cyp17a1	CYP17A1	4.58	3.42431e-05
																		ON	Txndc2	TXNDC2	2.48	3.50695e-05
																		ON	Dph3	DPH3	0.73	3.53918e-05
																		ON	Selenof	SELENOF	0.66	3.66646e-05
																		ON	Mrps16	MRPS16	0.92	3.76642e-05
																		ON	Slc38a3	SLC38A3	2.89	4.01308e-05
																		ON	Atp5e	ATP5F1E	1.24	4.17798e-05
																		ON	Tcl1b1	TCL1B	5.48	4.34683e-05
																		ON	Pi4ka	PI4KA	0.41	4.34708e-05
																		ON	Zfp867	ZNF627	0.85	4.34708e-05
																		ON	Idnk	IDNK	1.26	4.56675e-05
																		ON	Mcat	MCAT	0.57	4.62468e-05
																		ON	4930562C15Rik	C16orf96	4.16	4.66354e-05
																		ON	Cntn4	CNTN4	3.06	4.91712e-05
																		ON	Rps2	RPS2	0.92	4.9443e-05
																		ON	Rarres2	RARRES2	2.5	4.95772e-05
																		ON	Nagpa	NAGPA	0.71	5.14957e-05
																		ON	Hspe1	HSPE1	1.06	5.35226e-05
																		ON	Tspan4	TSPAN4	1.01	5.44781e-05
																		ON	Sec61g	SEC61G	0.98	5.94701e-05
																		ON	Mael	MAEL	3.95	5.9574e-05
																		ON	Med27	MED27	0.45	5.99554e-05
																		ON	Commd2	COMMD2	0.58	6.12525e-05
																		ON	Smim12	SMIM12	0.92	6.62703e-05
																		ON	Pnmt	PNMT	4.6	6.63658e-05
																		ON	Spr	SPR	0.61	7.58493e-05
																		ON	Mrpl22	MRPL22	0.67	7.7004e-05
																		ON	Slc24a5	SLC24A5	2.66	8.69613e-05
																		ON	Jak1	JAK1	0.48	8.75627e-05
																		ON	Chrac1	CHRAC1	0.74	9.03916e-05
																		ON	Fau	FAU	0.93	9.23246e-05
																		ON	Dgat1	DGAT1	0.65	9.61011e-05
																		ON	Pigx	PIGX	0.63	9.66684e-05
																		ON	Eif4e1b	EIF4E1B	4.08	9.78814e-05
																		ON	Zar1l	ZAR1L	4.35	9.90157e-05
																		ON	Rpl37a	RPL37A	0.89	9.94967e-05
																		ON	Slx1b	SLX1A	0.93	0.000105126
																		ON	Sstr3	SSTR3	3.09	0.00010741
																		ON	Rmdn2	RMDN2	1.54	0.000107755
																		ON	Rplp0	RPLP0	0.58	0.000111289
																		ON	Arhgef18	ARHGEF18	0.75	0.000112696
																		ON	Dolk	DOLK	0.78	0.000117016
																		ON	Smim4	SMIM4	0.96	0.000117836
																		ON	Med22	MED22	0.77	0.000123068
																		ON	Ppie	PPIE	0.66	0.000125126
																		ON	Lamtor5	LAMTOR5	0.87	0.000129688
																		ON	Pgrmc1	PGRMC1	0.68	0.000129699
																		ON	Agpat2	AGPAT2	1.14	0.000134126
																		ON	Arx	ARX	2.7	0.000138714
																		ON	Ndufaf4	NDUFAF4	0.55	0.000139351
																		ON	Ube2h	UBE2H	0.94	0.000144923
																		ON	Nr5a2	NR5A2	2.86	0.000153585
																		ON	Pmpcb	PMPCB	0.64	0.000156853
																		ON	Pqlc1	SLC66A2	0.86	0.000161271
																		ON	Mrpl20	MRPL20	0.79	0.000166299
																		ON	Zfp273	ZNF93	0.96	0.000166513
																		ON	Slc35b2	SLC35B2	0.73	0.000170874
																		ON	Clcnkb	CLCNKB	4.13	0.000172574
																		ON	Sar1b	SAR1B	0.76	0.000174011
																		ON	Hoxd10	HOXD10	3.43	0.00017686
																		ON	Cct4	CCT4	0.79	0.000181993
																		ON	Trim60	TRIM60	3.97	0.000184574
																		ON	Fbxw20	FBXW12	4.43	0.000193899
																		ON	Map1lc3b	MAP1LC3B	0.52	0.000208646
																		ON	Rpl7l1	RPL7L1	0.61	0.000216941
																		ON	Polr2h	POLR2H	0.87	0.000237244
																		ON	Mrap2	MRAP2	5.2	0.000245371
																		ON	Eid2b	EID2B	0.83	0.000257526
																		ON	Cript	CRIPT	0.64	0.000260733
																		ON	Tmem74b	TMEM74B	1.57	0.000260993
																		ON	Olfr329-ps	OR2T29	4.01	0.000271418
																		ON	Eef1g	EEF1G	0.9	0.000276152
																		ON	Snrpd2	SNRPD2	0.91	0.000281414
																		ON	Gpx8	GPX8	1.08	0.000307172
																		ON	Nop10	NOP10	0.89	0.000311417
																		ON	Ncoa4	NCOA4	0.87	0.000315194
																		ON	0610012G03Rik	NCBP2AS2	0.69	0.000316817
																		ON	Pcdhb7	PCDHB4	1.14	0.000318077
																		ON	Mras	MRAS	1.53	0.00032382
																		ON	Gtsf1	GTSF1	4.04	0.000327608
																		ON	Msln	MSLN	1.77	0.000329224
																		ON	Mfsd3	MFSD3	1.03	0.000329278
																		ON	Arhgap10	ARHGAP10	1.04	0.000335969
																		ON	Serpinb9	SERPINB9	1.12	0.000341014
																		ON	Klf17	KLF17	4.63	0.000350413
																		ON	Hist1h2aa	HIST1H2AA	2.84	0.000375886
																		ON	Crhr1	CRHR1	4.2	0.00039355
																		ON	Cnga1	CNGA1	3.86	0.000400227
																		ON	Il1rapl1	IL1RAPL1	2.51	0.000414962
																		ON	Cox7a2	COX7A2	0.66	0.000418049
																		ON	Mmrn1	MMRN1	2.63	0.000419835
																		ON	Tdrd1	TDRD1	1.96	0.000421307
																		ON	Med11	MED11	0.83	0.00042338
																		ON	Hadhb	HADHB	0.93	0.00042566
																		ON	Kpna7	KPNA7	3.96	0.000438151
																		ON	Lrrc24	LRRC24	0.98	0.00044792
																		ON	Timm8b	TIMM8B	1.01	0.000456289
																		ON	Pld3	PLD3	0.83	0.000463871
																		ON	Jkamp	JKAMP	0.46	0.00046801
																		ON	Mrps18c	MRPS18C	0.74	0.000476218
																		ON	Timm10	TIMM10	0.8	0.000489212
																		ON	Bpifb5	BPIFB5P	3.29	0.000489542
																		ON	Bcan	BCAN	2.68	0.000513768
																		ON	Scap	SCAP	0.98	0.000517615
																		ON	Ptgr1	PTGR1	2.23	0.000518683
																		ON	Ssna1	SSNA1	0.62	0.000527521
																		ON	Thap11	THAP11	0.68	0.000535485
																		ON	Mrpl41	MRPL41	0.76	0.000540069
																		ON	Mtrf1	MTRF1	0.65	0.00054076
																		ON	Mrps33	MRPS33	0.83	0.000575018
																		ON	Dusp22	DUSP22	0.94	0.000589843
																		ON	Sct	SCT	2.18	0.000589861
																		ON	Hist1h4c	HIST1H4C	1.12	0.000593301
																		ON	Uqcr10	UQCR10	1.02	0.000639587
																		ON	Psen2	PSEN2	0.81	0.000645203
																		ON	Itgb1bp1	ITGB1BP1	0.79	0.000648888
																		ON	Tmem147	TMEM147	1.09	0.00065823
																		ON	Bmp6	BMP6	1.52	0.000691524
																		ON	Pdcd2l	PDCD2L	0.68	0.000698422
																		ON	Gjc3	GJC3	3.53	0.000701414
																		ON	Cfh	CFH	2.39	0.000705144
																		ON	Mrpl12	MRPL12	0.65	0.000706515
																		ON	Rpl8	RPL8	0.76	0.000707556
																		ON	Gsg1l	GSG1L	3.82	0.000709519
																		ON	Ttc23	TTC23	0.7	0.000716039
																		ON	Aicda	AICDA	3.77	0.000717552
																		ON	1110012L19Rik	CXorf40B	0.94	0.000718356
																		ON	Omd	OMD	3.47	0.000726282
																		ON	Zfp85	ZNF254	1.04	0.0007438
																		ON	Polr2l	POLR2L	1.08	0.000769785
																		ON	Slc19a1	SLC19A1	0.8	0.00077723
																		ON	Uqcrfs1	UQCRFS1	0.65	0.000777433
																		ON	Rpl29	RPL29	0.84	0.000795725
																		ON	Ndufaf5	NDUFAF5	0.76	0.000810987
																		ON	Adh5	ADH5	0.5	0.000845259
																		ON	Hyal2	HYAL2	0.88	0.000856876
																		ON	Oaz1	OAZ1	0.57	0.000861967
																		ON	Sebox	SEBOX	5.15	0.00086496
																		ON	Ndufs3	NDUFS3	0.5	0.000873027
																		ON	Pdp1	PDP1	0.92	0.000884704
																		ON	Klhl5	KLHL5	0.46	0.000891621
																		ON	Tspan6	TSPAN6	1.89	0.000913538
																		ON	Psmg3	PSMG3	0.93	0.000918284
																		ON	Gid4	GID4	0.42	0.000923194
																		ON	Bcl7c	BCL7C	0.67	0.000937187
																		ON	Rnf138	RNF138	0.52	0.000963622
																		ON	Dpm3	DPM3	0.82	0.000966327
																		ON	Tm2d3	TM2D3	0.83	0.000991683
																		ON	Ivd	IVD	0.45	0.00102117
																		ON	Ptcd1	ATP5MF-PTCD1	0.6	0.00102183
																		ON	Sulf2	SULF2	1.8	0.00102356
																		ON	Mrap	MRAP	3.5	0.00105166
																		ON	Zbtb8b	ZBTB8B	2.1	0.00105912
																		ON	Slc9a7	SLC9A7	1.01	0.00108196
																		ON	Stard7	STARD7	0.66	0.00112261
																		ON	Cyhr1	CYHR1	0.67	0.00114665
																		ON	Nell2	NELL2	1.65	0.0011677
																		ON	Nsun4	NSUN4	0.36	0.00117505
																		ON	Pou5f1	POU5F1	4.61	0.00118942
																		ON	Tsfm	TSFM	0.6	0.00119474
																		ON	Rnd2	RND2	1.64	0.0012141
																		ON	Mrm2	MRM2	0.68	0.00127984
																		ON	Rpl23	RPL23	0.67	0.00128517
																		ON	Padi6	PADI6	3.63	0.00128632
																		ON	Nek9	NEK9	0.33	0.00129068
																		ON	Ppfia2	PPFIA2	2.09	0.00130215
																		ON	Slc26a7	SLC26A7	3.64	0.0013242
																		ON	Eif3i	EIF3I	0.78	0.00139426
																		ON	Etfb	ETFB	0.87	0.00140074
																		ON	Zbtb17	ZBTB17	0.47	0.00143462
																		ON	Ago1	AGO1	0.42	0.001451
																		ON	Rnf215	RNF215	0.37	0.00145575
																		ON	Cd200	CD200	0.7	0.00146042
																		ON	Mmp11	MMP11	1.2	0.00146952
																		ON	Sf3b6	SF3B6	0.74	0.00152703
																		ON	Atp5k	ATP5ME	0.87	0.00153125
																		ON	Ndufc1	NDUFC1	0.6	0.00158912
																		ON	Nrxn1	NRXN1	2.16	0.00159173
																		ON	Hps6	HPS6	0.67	0.00159198
																		ON	Mcrip1	MCRIP1	0.54	0.00164785
																		ON	Btf3	BTF3	0.68	0.00164899
																		ON	Coa6	COA6	0.74	0.00171958
																		ON	Abcg5	ABCG5	2.28	0.00175495
																		ON	Fnta	FNTA	0.8	0.00177542
																		ON	Psmb1	PSMB1	0.61	0.00178919
																		ON	Atp2b3	ATP2B3	2.43	0.00180132
																		ON	Trim35	TRIM35	0.75	0.00180801
																		ON	Fig4	FIG4	0.5	0.00182894
																		ON	Atp5c1	ATP5F1C	0.66	0.00183892
																		ON	C1rl	C1RL	1.21	0.00184548
																		ON	Echdc3	ECHDC3	1.17	0.00186666
																		ON	Eef1akmt1	EEF1AKMT1	0.79	0.00187563
																		ON	Prr5l	PRR5L	0.93	0.00190532
																		ON	B3galt6	B3GALT6	0.56	0.00190868
																		ON	Eef1a1	EEF1A1	0.88	0.00194293
																		ON	Grpel1	GRPEL1	0.71	0.00203187
																		ON	Emc7	EMC7	0.55	0.00205084
																		ON	Kcns2	KCNS2	4.38	0.00209377
																		ON	Prdx2	PRDX2	1.03	0.00210466
																		ON	Hadh	HADH	0.94	0.00213033
																		ON	mt-Atp6	MT-ATP6	4.08	0.00216695
																		ON	Mgst3	MGST3	1.07	0.00218011
																		ON	Rnf187	RNF187	0.56	0.00218051
																		ON	Sytl4	SYTL4	1.68	0.0021817
																		ON	Med28	MED28	0.54	0.00223311
																		ON	Lama1	LAMA1	2.45	0.0022701
																		ON	Iscu	ISCU	0.68	0.00238948
																		ON	Ndufa7	NDUFA7	0.84	0.00239801
																		ON	Vhl	VHL	0.57	0.00242601
																		ON	Gtf2h5	GTF2H5	0.46	0.00243345
																		ON	Fam78a	FAM78A	1.43	0.00252437
																		ON	Tnfrsf1a	TNFRSF1A	0.69	0.00253912
																		ON	Bhmt	BHMT	3.77	0.00258842
																		ON	Dio3	DIO3	3.21	0.00262496
																		ON	Drd4	DRD4	2.62	0.00262508
																		ON	Slc35a1	SLC35A1	0.61	0.00262656
																		ON	Commd6	COMMD6	0.69	0.00263489
																		ON	C1d	C1D	0.52	0.00264089
																		ON	Mettl2	METTL2A	0.57	0.00264216
																		ON	Tomm40l	TOMM40L	0.76	0.00266659
																		ON	Cox6c	COX6C	1.03	0.00274367
																		ON	Nfs1	NFS1	0.57	0.00276295
																		ON	Metrnl	METRNL	0.94	0.00279463
																		ON	Mrpl48	MRPL48	0.58	0.00290397
																		ON	Ccl21a	CCL21	3.2	0.00291255
																		ON	Kxd1	KXD1	0.48	0.00295453
																		ON	Mblac2	MBLAC2	0.89	0.00295581
																		ON	Rpp40	RPP40	1.01	0.00297387
																		ON	Tpd52l2	TPD52L2	0.51	0.00299609
																		ON	Adcy9	ADCY9	0.83	0.00301426
																		ON	Tma7	TMA7	1.03	0.00306496
																		ON	Iba57	IBA57	0.88	0.00312822
																		ON	Gfer	GFER	0.68	0.00313174
																		ON	Lpin2	LPIN2	0.36	0.0031329
																		ON	Meltf	MELTF	3.04	0.00314296
																		ON	Uri1	URI1	0.51	0.00334151
																		ON	Abcg8	ABCG8	3.22	0.00334189
																		ON	Psma2	PSMA2	0.6	0.00338459
																		ON	Zfp346	ZNF346	0.62	0.00339031
																		ON	Gm4779	CXorf49	4.61	0.00339407
																		ON	Ech1	ECH1	0.88	0.00339642
																		ON	Pet100	PET100	0.81	0.00342127
																		ON	Acadsb	ACADSB	0.62	0.00342796
																		ON	Zswim7	ZSWIM7	0.76	0.00343283
																		ON	Cd151	CD151	0.94	0.00351356
																		ON	Rab17	RAB17	2.58	0.00354716
																		ON	Ifi27	IFI27	0.77	0.00354945
																		ON	Lhx8	LHX8	2.21	0.00357802
																		ON	Alkbh7	ALKBH7	1	0.00358474
																		ON	D230025D16Rik	C16orf70	0.59	0.00366694
																		ON	Gcsh	GCSH	0.83	0.003668
																		ON	Stk31	STK31	2.43	0.00373429
																		OT	Hist3h2ba	HIST3H2BA	7.09	2.69832e-30
																		OT	Usp29	USP29	5.18	7.30101e-26
																		OT	Xpr1	XPR1	1.06	4.42068e-25
																		OT	Aard	AARD	3.41	1.63347e-23
																		OT	Hist1h2bp	HIST1H2BO	2.72	7.84078e-22
																		OT	Ppfia4	PPFIA4	4.96	1.29465e-21
																		OT	Agap1	AGAP1	1.61	1.68874e-21
																		OT	Ubr5	UBR5	1.36	7.93149e-21
																		OT	Txk	TXK	2.84	4.24925e-20
																		OT	Gbp7	GBP7	1.59	6.4848e-20
																		OT	Gria4	GRIA4	5.21	2.7462e-18
																		OT	Pbx3	PBX3	1.83	5.29884e-18
																		OT	Tmem215	TMEM215	6.45	1.56545e-17
																		OT	H2afx	H2AFX	1.51	6.36998e-17
																		OT	Gbp5	GBP5	2.6	7.1306e-17
																		OT	BC052040	C15orf41	1.06	1.41295e-16
																		OT	Trpm7	TRPM7	0.81	1.74793e-16
																		OT	Aspm	ASPM	2.13	2.5977e-16
																		OT	Mybl1	MYBL1	1.5	1.45101e-15
																		OT	Hsf4	HSF4	1.63	1.96202e-14
																		OT	Ccdc93	CCDC93	0.78	2.18461e-14
																		OT	Peg3	PEG3	3.28	2.92397e-14
																		OT	Cntrob	CNTROB	1.27	6.60809e-14
																		OT	Sorcs1	SORCS1	2.69	9.77219e-14
																		OT	Usp37	USP37	1.12	7.55523e-13
																		OT	Mdc1	MDC1	0.8	7.6881e-13
																		OT	Zfp445	ZNF445	1.04	1.13703e-12
																		OT	Gpcpd1	GPCPD1	1.83	1.18942e-12
																		OT	Mcm6	MCM6	1.31	8.7401e-12
																		OT	Mcm3	MCM3	1.19	9.55534e-12
																		OT	Rpa2	RPA2	1.19	1.01143e-11
																		OT	Trmt2a	TRMT2A	0.68	2.68049e-11
																		OT	H1f0	H1F0	2.71	3.00707e-11
																		OT	Gigyf2	GIGYF2	1	5.24134e-11
																		OT	E130308A19Rik	KIAA1958	1.08	5.48483e-11
																		OT	Dtl	DTL	1.29	5.74093e-11
																		OT	Hmgn5	HMGN5	1.69	6.82655e-11
																		OT	Sf3b1	SF3B1	0.9	7.26101e-11
																		OT	Zfp292	ZNF292	1.37	7.92606e-11
																		OT	Pign	PIGN	0.9	1.87377e-10
																		OT	Spc24	SPC24	1.55	2.12455e-10
																		OT	Abcc5	ABCC5	1.39	2.3398e-10
																		OT	Pcdh15	PCDH15	4.36	4.56399e-10
																		OT	Tigd3	TIGD3	1.91	5.02943e-10
																		OT	Gpr19	GPR19	1.69	5.59671e-10
																		OT	Pcdhb19	PCDHB12	1.71	6.12161e-10
																		OT	Ppp2r5a	PPP2R5A	0.82	6.71807e-10
																		OT	Atad2	ATAD2	1.16	1.03606e-09
																		OT	Tmem88b	TMEM88B	2.72	1.13984e-09
																		OT	Nemp2	NEMP2	1.88	1.22473e-09
																		OT	Mat1a	MAT1A	2.82	1.46817e-09
																		OT	Lvrn	LVRN	2.56	1.68536e-09
																		OT	Exosc8	EXOSC8	1.03	2.05267e-09
																		OT	Mcm2	MCM2	1.15	2.07169e-09
																		OT	Cenpf	CENPF	1.38	5.79399e-09
																		OT	Gabrq	GABRQ	3.51	5.87333e-09
																		OT	Insig2	INSIG2	1.71	5.88869e-09
																		OT	Ube2t	UBE2T	1.37	7.47153e-09
																		OT	Usf1	USF1	0.93	9.06484e-09
																		OT	BC055324	C1orf112	1.02	9.7761e-09
																		OT	Casp4	CASP4	1.16	1.38348e-08
																		OT	Cep57l1	CEP57L1	1.88	1.57043e-08
																		OT	Sema4c	SEMA4C	0.75	1.82017e-08
																		OT	Oprd1	OPRD1	3.54	1.87363e-08
																		OT	Terf1	TERF1	1.18	2.07732e-08
																		OT	Sp3	SP3	1.05	2.18169e-08
																		OT	Fcho1	FCHO1	1.78	2.26011e-08
																		OT	Pcdhb18	PCDHB10	1.37	2.26709e-08
																		OT	Fbxo5	FBXO5	1.42	3.12867e-08
																		OT	Zbtb41	ZBTB41	1.22	3.1953e-08
																		OT	Cdc20	CDC20	1.78	3.35377e-08
																		OT	Gpr55	GPR55	2.69	3.38301e-08
																		OT	Bub1b	BUB1B	1.03	3.51358e-08
																		OT	Ilkap	ILKAP	0.83	3.52982e-08
																		OT	Dsn1	DSN1	0.94	3.99635e-08
																		OT	Ttc14	TTC14	1.07	4.99559e-08
																		OT	Etaa1	ETAA1	1.06	5.25677e-08
																		OT	Mtcl1	MTCL1	1.6	7.31568e-08
																		OT	Dock3	DOCK3	2.81	7.38111e-08
																		OT	Dcaf6	DCAF6	0.89	9.00908e-08
																		OT	Cdkn2c	CDKN2C	1.94	9.35043e-08
																		OT	Ints7	INTS7	0.73	1.21897e-07
																		OT	Oip5	OIP5	1.19	1.28097e-07
																		OT	Trmt10a	TRMT10A	0.94	1.46068e-07
																		OT	Dcun1d1	DCUN1D1	0.87	1.76352e-07
																		OT	Kdm3a	KDM3A	1.68	1.80185e-07
																		OT	Cox20	COX20	1.02	1.82948e-07
																		OT	Ppm1d	PPM1D	0.79	1.96644e-07
																		OT	Ppip5k2	PPIP5K2	0.84	1.96909e-07
																		OT	Exo1	EXO1	1.49	2.14791e-07
																		OT	Fam204a	FAM204A	1.5	2.1772e-07
																		OT	Mrps9	MRPS9	0.76	2.2705e-07
																		OT	Tbc1d31	TBC1D31	0.86	2.28429e-07
																		OT	Plgrkt	PLGRKT	0.86	2.30993e-07
																		OT	Prph	PRPH	3.39	2.31348e-07
																		OT	Ndufs1	NDUFS1	0.54	2.37565e-07
																		OT	4933430I17Rik	C9orf43	1.57	2.5011e-07
																		OT	Rbbp8	RBBP8	1.22	2.62964e-07
																		OT	Nkx6-2	NKX6-2	3.11	2.6742e-07
																		OT	Bend4	BEND4	2.58	2.93787e-07
																		OT	Ccdc167	CCDC167	0.82	2.99533e-07
																		OT	Rev1	REV1	1.13	3.09902e-07
																		OT	Zfp988	ZNF880	4.24	3.13828e-07
																		OT	Parp1	PARP1	1.02	3.36373e-07
																		OT	Ankle1	ANKLE1	1.73	3.58418e-07
																		OT	Gbp2b	GBP1	2.99	5.84051e-07
																		OT	Unk	UNK	0.67	6.71162e-07
																		OT	Phf8	PHF8	0.67	6.73113e-07
																		OT	Cenpm	CENPM	1.83	6.82832e-07
																		OT	Vps13a	VPS13A	1.21	7.04373e-07
																		OT	Foxn2	FOXN2	0.8	7.65324e-07
																		OT	Pcdhb20	PCDHB14	1.44	8.68571e-07
																		OT	Arhgef39	ARHGEF39	1.64	9.07968e-07
																		OT	Hist2h3b	HIST2H3D	2.04	9.17016e-07
																		OT	Nr0b2	NR0B2	1.56	9.58147e-07
																		OT	Wdr76	WDR76	0.99	1.05091e-06
																		OT	Maf	MAF	1.19	1.13683e-06
																		OT	Lbr	LBR	1.13	1.13907e-06
																		OT	Smchd1	SMCHD1	0.75	1.16132e-06
																		OT	Usp54	USP54	1.15	1.24375e-06
																		OT	Phf10	PHF10	1.04	1.33317e-06
																		OT	Plekha7	PLEKHA7	1.82	1.37089e-06
																		OT	Tmpo	TMPO	1.34	1.44049e-06
																		OT	Pask	PASK	1.11	1.46868e-06
																		OT	Lin9	LIN9	1.17	1.47244e-06
																		OT	Lmnb1	LMNB1	0.87	1.50223e-06
																		OT	Slc4a3	SLC4A3	2.12	1.5374e-06
																		OT	Rad21	RAD21	0.68	1.5851e-06
																		OT	Rad54b	RAD54B	1.01	1.82353e-06
																		OT	Rbbp5	RBBP5	0.74	1.83853e-06
																		OT	Polh	POLH	1.06	1.85064e-06
																		OT	Ilf2	ILF2	0.86	2.03715e-06
																		OT	Kif22	KIF22	1.12	2.21413e-06
																		OT	Ddx43	DDX43	3.73	2.28805e-06
																		OT	Dock11	DOCK11	1.23	2.30168e-06
																		OT	Gtf3c3	GTF3C3	0.75	2.43894e-06
																		OT	Cdkn3	CDKN3	1.11	2.53513e-06
																		OT	Smc4	SMC4	1.13	2.70837e-06
																		OT	Wee1	WEE1	1.08	2.73002e-06
																		OT	Xpnpep2	XPNPEP2	3.18	2.74743e-06
																		OT	Hist1h3g	HIST1H3J	1.71	3.25955e-06
																		OT	Zranb2	ZRANB2	0.59	3.77291e-06
																		OT	Usp1	USP1	1.06	3.94738e-06
																		OT	Fam126b	FAM126B	0.61	4.24712e-06
																		OT	Oxnad1	OXNAD1	0.76	4.26548e-06
																		OT	Fubp1	FUBP1	0.81	4.28437e-06
																		OT	Cdkn1c	CDKN1C	2.24	4.40572e-06
																		OT	Spag5	SPAG5	1	4.79067e-06
																		OT	Nusap1	NUSAP1	1.24	4.88034e-06
																		OT	Gbp3	GBP4	2.04	4.91852e-06
																		OT	Rbm15	RBM15	0.86	4.95064e-06
																		OT	Tfrc	TFRC	1.53	5.03506e-06
																		OT	Elavl2	ELAVL2	2.75	5.24216e-06
																		OT	Il17f	IL17F	3.11	6.11723e-06
																		OT	Kcnd2	KCND2	2.22	6.16814e-06
																		OT	Celf4	CELF4	1.26	6.20278e-06
																		OT	Shroom2	SHROOM2	0.83	6.93602e-06
																		OT	Fam83d	FAM83D	1.86	7.14791e-06
																		OT	Crebzf	CREBZF	1.03	7.47856e-06
																		OT	Trim6	TRIM6	1.01	8.01076e-06
																		OT	Parvg	PARVG	1.33	8.06956e-06
																		OT	Hirip3	HIRIP3	1.19	8.2501e-06
																		OT	Ddx11	DDX11	0.8	8.6425e-06
																		OT	Ctc1	CTC1	0.6	9.43918e-06
																		OT	Atad5	ATAD5	0.91	9.54959e-06
																		OT	Pcdhga1	PCDHGA1	1.56	1.01702e-05
																		OT	A1bg	A1BG	4.42	1.13434e-05
																		OT	Cep57	CEP57	1.17	1.22541e-05
																		OT	Herc6	HERC6	1.59	1.23332e-05
																		OT	Ccna2	CCNA2	1.22	1.25828e-05
																		OT	Rb1cc1	RB1CC1	0.95	1.31743e-05
																		OT	Cdc25c	CDC25C	1.05	1.31918e-05
																		OT	Trim56	TRIM56	0.68	1.3403e-05
																		OT	Prim2	PRIM2	1	1.37832e-05
																		OT	Pcdhb17	PCDHB16	0.96	1.42786e-05
																		OT	Pmf1	PMF1	0.88	1.44897e-05
																		OT	Pwwp2a	PWWP2A	0.57	1.45306e-05
																		OT	Cdca3	CDCA3	1.37	1.45966e-05
																		OT	Bicc1	BICC1	1.55	1.49964e-05
																		OT	Nsl1	NSL1	1.08	1.56707e-05
																		OT	Pcsk1n	PCSK1N	6.22	1.6175e-05
																		OT	Pold1	POLD1	0.93	1.6282e-05
																		OT	Tstd1	TSTD1	1.95	1.75469e-05
																		OT	Brd8	BRD8	0.75	1.75572e-05
																		OT	L1td1	L1TD1	3.26	1.83596e-05
																		OT	Szt2	SZT2	1.18	1.84109e-05
																		OT	Rbmx	RBMX	0.99	1.94022e-05
																		OT	Pld1	PLD1	1.36	2.01782e-05
																		OT	Lrrc9	LRRC9	2.31	2.08877e-05
																		OT	Hist1h2bn	HIST1H2BN	1.35	2.09618e-05
																		OT	Foxf1	FOXF1	1.8	2.16195e-05
																		OT	H1fx	H1FX	2.55	2.17103e-05
																		OT	Nup85	NUP85	0.62	2.28293e-05
																		OT	Als2	ALS2	1.47	2.44704e-05
																		OT	Tube1	TUBE1	1.54	2.54069e-05
																		OT	Dusp26	DUSP26	3.37	2.60965e-05
																		OT	Ccnt2	CCNT2	0.76	2.64128e-05
																		OT	Helq	HELQ	0.71	2.72201e-05
																		OT	Ccnb1ip1	CCNB1IP1	3.18	2.81874e-05
																		OT	Kdm6a	KDM6A	0.46	3.15226e-05
																		OT	Tmc8	TMC8	1.51	3.19213e-05
																		OT	Nos1ap	NOS1AP	2.41	3.23652e-05
																		OT	Pnliprp2	PNLIPRP2	5.54	3.23652e-05
																		OT	Pan2	PAN2	0.92	3.25552e-05
																		OT	Mixl1	MIXL1	6.82	3.35881e-05
																		OT	Trim5	TRIM5	1.81	3.43623e-05
																		OT	Tubgcp2	TUBGCP2	0.79	3.46327e-05
																		OT	Kif11	KIF11	0.98	3.52318e-05
																		OT	Syt9	SYT9	2.47	3.64673e-05
																		OT	Hps3	HPS3	1.09	3.68631e-05
																		OT	Nmur2	NMUR2	2.29	3.69168e-05
																		OT	Mars2	MARS2	0.76	3.6973e-05
																		OT	Cyb5r1	CYB5R1	0.62	3.70594e-05
																		OT	Il20ra	IL20RA	3.32	3.7265e-05
																		OT	Pelp1	PELP1	0.56	3.85055e-05
																		OT	Abcb7	ABCB7	0.69	3.89728e-05
																		OT	Gipc2	GIPC2	2.03	4.02055e-05
																		OT	Ezh2	EZH2	1.11	4.12301e-05
																		OT	Sp140	SP140L	1.62	4.20199e-05
																		OT	Rfwd3	RFWD3	0.91	4.28092e-05
																		OT	Setd7	SETD7	0.97	4.6509e-05
																		OT	Camkv	CAMKV	2.97	5.01943e-05
																		OT	Ing5	ING5	0.96	5.27381e-05
																		OT	Dennd1b	DENND1B	1.49	5.85502e-05
																		OT	Cux1	CUX1	0.55	5.93942e-05
																		OT	Cdca7l	CDCA7L	1.38	5.94255e-05
																		OT	Hnrnph1	HNRNPH1	0.77	6.04088e-05
																		OT	Pkhd1l1	PKHD1L1	2.71	6.43315e-05
																		OT	Osgepl1	OSGEPL1	0.97	6.48536e-05
																		OT	Fnip1	FNIP1	0.81	7.09795e-05
																		OT	Xndc1	AP002495.1	1.04	7.14887e-05
																		OT	Tmem209	TMEM209	1.13	7.42316e-05
																		OT	Ppp1r7	PPP1R7	0.74	7.48394e-05
																		OT	Cbx2	CBX2	0.7	7.77168e-05
																		OT	U2surp	U2SURP	0.7	7.90654e-05
																		OT	Hat1	HAT1	0.83	7.90831e-05
																		OT	Akap8	AKAP8	0.67	8.11838e-05
																		OT	Cort	CORT	2.16	8.48517e-05
																		OT	Cep95	CEP95	1.01	8.54853e-05
																		OT	Hmgn2	HMGN2	1.32	8.89894e-05
																		OT	Pim1	PIM1	1.21	8.90049e-05
																		OT	Msh6	MSH6	0.9	9.04016e-05
																		OT	Luc7l3	LUC7L3	0.91	9.14729e-05
																		OT	Sv2a	SV2A	1.99	0.000100444
																		OT	Neil2	NEIL2	1.41	0.0001149
																		OT	Mgme1	MGME1	0.71	0.000121102
																		OT	Gm7694	C1orf226	2.16	0.000127249
																		OT	Fmnl2	FMNL2	1.13	0.000136533
																		OT	Ptpn4	PTPN4	0.88	0.000139098
																		OT	Pif1	PIF1	1.18	0.000145652
																		OT	Pcdhb16	PCDHB8	1.62	0.000150659
																		OT	Hist2h2be	HIST1H2BJ	1.62	0.000152257
																		OT	Sh3bp4	SH3BP4	0.71	0.000152348
																		OT	Hist1h2bk	H2BFS	1.12	0.000152801
																		OT	Npc1	NPC1	0.64	0.000154521
																		OT	Fignl1	FIGNL1	0.87	0.000159308
																		OT	Celf2	CELF2	1.33	0.000161436
																		OT	Mbd4	MBD4	1.12	0.000163653
																		OT	Map4k2	MAP4K2	0.89	0.00016467
																		OT	Gal3st2	GAL3ST2	3.79	0.00016813
																		OT	Creb1	CREB1	0.68	0.00017139
																		OT	Zbtb26	ZBTB26	0.58	0.00017658
																		OT	Pms1	PMS1	0.91	0.000180121
																		OT	Scml2	SCML2	1.87	0.000181754
																		OT	Rasgef1a	RASGEF1A	2.1	0.000188362
																		OT	1700066M21Rik	C2orf69	0.78	0.000192506
																		OT	Tmem81	TMEM81	0.8	0.000193587
																		OT	Rims3	RIMS3	2.29	0.000194101
																		OT	Ctdspl2	CTDSPL2	0.73	0.000194262
																		OT	Dnajc9	DNAJC9	0.97	0.000195402
																		OT	Mis18bp1	MIS18BP1	0.79	0.000195482
																		OT	Rfc5	RFC5	0.77	0.000195523
																		OT	Brca1	BRCA1	0.94	0.000197606
																		OT	Gm765	MDFIC2	3.47	0.000210236
																		OT	Akap8l	AKAP8L	0.86	0.000216045
																		OT	Gxylt2	GXYLT2	1.63	0.000216361
																		OT	Rprd1a	RPRD1A	1.19	0.000218048
																		OT	Casp2	CASP2	0.99	0.000219288
																		OT	Zmym1	ZMYM1	0.78	0.000220399
																		OT	Nova1	NOVA1	2.13	0.000223094
																		OT	Prr5	PRR5	1.18	0.000223615
																		OT	Psrc1	PSRC1	2.67	0.000224821
																		OT	Hist2h2ac	HIST2H2AC	1.26	0.000230511
																		OT	Arhgap26	ARHGAP26	0.6	0.000233806
																		OT	Tcf19	TCF19	1.1	0.000240691
																		OT	Ncapd3	NCAPD3	1.02	0.000248859
																		OT	Madcam1	MADCAM1	3.58	0.000251662
																		OT	Ppox	PPOX	0.87	0.000254243
																		OT	Cdk5rap2	CDK5RAP2	0.73	0.000254742
																		OT	Afmid	AFMID	1.42	0.000257624
																		OT	Sema5b	SEMA5B	2.18	0.000260993
																		OT	Sox12	SOX12	0.99	0.000265762
																		OT	Cenpl	CENPL	0.82	0.000272593
																		OT	Cwf19l2	CWF19L2	1.06	0.000277464
																		OT	Evi5l	EVI5L	0.79	0.000286873
																		OT	Hoxc11	HOXC11	3.2	0.000287218
																		OT	Cdan1	CDAN1	0.76	0.000291479
																		OT	Depdc1a	DEPDC1	1.19	0.000299602
																		OT	Rrm1	RRM1	0.73	0.00030608
																		OT	Atp11c	ATP11C	1.03	0.000307751
																		OT	Rif1	RIF1	0.68	0.00031176
																		OT	Cdkn1b	CDKN1B	1.36	0.000324315
																		OT	Kif14	KIF14	0.95	0.000336599
																		OT	Atm	ATM	0.61	0.000340566
																		OT	2019-03-03	MARCHF3	0.88	0.000346438
																		OT	Cenpe	CENPE	0.75	0.000347971
																		OT	Tyw5	TYW5	0.58	0.000352525
																		OT	Rhbdl3	RHBDL3	1.57	0.000355057
																		OT	Vamp4	VAMP4	0.7	0.000357061
																		OT	Nfib	NFIB	0.5	0.000364472
																		OT	Cntd1	CNTD1	1.86	0.000366585
																		OT	Dscc1	DSCC1	1.07	0.000371759
																		OT	Shmt1	SHMT1	0.71	0.000375129
																		OT	Dna2	DNA2	1.19	0.000376395
																		OT	Setdb2	SETDB2	1.01	0.000380282
																		OT	Clk1	CLK1	0.85	0.000388756
																		OT	Tdrkh	TDRKH	1.62	0.000388842
																		OT	Spidr	SPIDR	0.71	0.000401664
																		OT	Cxxc1	CXXC1	0.42	0.000408351
																		OT	Hnrnpu	HNRNPU	0.7	0.000409575
																		OT	Cdk15	CDK15	2.82	0.000412746
																		OT	Taf7	TAF7	0.89	0.000423293
																		OT	Uevld	UEVLD	0.46	0.000439994
																		OT	Chrm1	CHRM1	3.4	0.000445424
																		OT	Hist1h2bm	HIST1H2BD	1.27	0.000445485
																		OT	Mcm9	MCM9	0.88	0.000446134
																		OT	Rad51ap1	RAD51AP1	1.14	0.000446814
																		OT	Ncapd2	NCAPD2	0.96	0.000452654
																		OT	Troap	TROAP	0.73	0.000458146
																		OT	Pfdn2	PFDN2	0.87	0.00046439
																		OT	Fam168b	FAM168B	0.6	0.00046762
																		OT	Mpdz	MPDZ	0.71	0.000467777
																		OT	Foxred2	FOXRED2	1.85	0.000468338
																		OT	Rrp15	RRP15	0.56	0.000469844
																		OT	Nxt2	NXT2	0.96	0.000470388
																		OT	Stmn1	STMN1	1.12	0.000476342
																		OT	Rmi2	RMI2	1.35	0.000513183
																		OT	Exosc2	EXOSC2	0.59	0.000543668
																		OT	Rfc4	RFC4	0.84	0.000559176
																		OT	Prim1	PRIM1	1.03	0.000577107
																		OT	Tfdp2	TFDP2	0.49	0.000581257
																		OT	Zgrf1	ZGRF1	0.95	0.000598226
																		OT	Foxj3	FOXJ3	0.35	0.000598915
																		OT	Zfp212	ZNF212	0.68	0.000614976
																		OT	Gata3	GATA3	1.61	0.000628821
																		OT	Wfdc6a	WFDC6	2.37	0.000640793
																		OT	Fzd7	FZD7	0.94	0.000654987
																		OT	Srgap2	SRGAP2	0.72	0.000657386
																		OT	Zfp580	ZNF580	1.04	0.000706591
																		OT	Bud13	BUD13	0.86	0.000706598
																		OT	Papln	PAPLN	1.35	0.000706598
																		OT	Zfp473	ZNF473	1.62	0.000725458
																		OT	Rbm5	RBM5	0.65	0.000730633
																		OT	Hist1h2an	HIST1H2AE	1.22	0.000734862
																		OT	Shtn1	SHTN1	1.21	0.000736742
																		OT	Farp2	FARP2	0.59	0.000745878
																		OT	Rnf115	RNF115	0.44	0.000757053
																		OT	Nop58	NOP58	0.74	0.000770699
																		OT	Smg6	SMG6	0.41	0.000780415
																		OT	Col2a1	COL2A1	3.06	0.000781788
																		OT	Dgkz	DGKZ	0.72	0.000785628
																		OT	Catsperz	CATSPERZ	3.7	0.000830019
																		OT	Cep70	CEP70	0.57	0.00084979
																		OT	Alms1	ALMS1	0.86	0.000859939
																		OT	Zfat	ZFAT	0.41	0.000866293
																		OT	Nuf2	NUF2	0.91	0.000868136
																		OT	Wnk3	WNK3	1.3	0.000897759
																		OT	Stard9	STARD9	0.98	0.000942333
																		OT	Hnrnpul1	HNRNPUL1	0.5	0.000974194
																		OT	Pacs2	PACS2	0.69	0.000984663
																		OT	Cga	CGA	4.2	0.000985334
																		OT	Cdt1	CDT1	0.81	0.000989421
																		OT	Ckap2	CKAP2	1.03	0.000994394
																		OT	Lrrc40	LRRC40	0.52	0.00099906
																		OT	Smad2	SMAD2	0.68	0.000999507
																		OT	Nab1	NAB1	0.77	0.00101583
																		OT	Msh2	MSH2	0.72	0.00101661
																		OT	Gin1	GIN1	0.9	0.00102997
																		OT	Thoc2	THOC2	0.63	0.00104677
																		OT	Kif18b	KIF18B	0.96	0.00107291
																		OT	Hist1h1e	HIST1H1E	0.78	0.0010865
																		OT	Zfp142	ZNF142	0.69	0.00111041
																		OT	AW549877	C5orf51	0.56	0.00111259
																		OT	Uchl1	UCHL1	2.49	0.00111597
																		OT	Mbnl2	MBNL2	0.62	0.00112027
																		OT	Eras	ERAS	4.77	0.00115096
																		OT	Cdca8	CDCA8	0.67	0.00116066
																		OT	Dsel	DSEL	1.47	0.00116172
																		OT	Bnc2	BNC2	1.07	0.00116218
																		OT	Ncoa2	NCOA2	0.69	0.00117285
																		OT	Gnl2	GNL2	0.66	0.00118893
																		OT	Zfp579	ZNF579	0.64	0.00120026
																		OT	Hmgxb4	HMGXB4	0.76	0.0012202
																		OT	Gps2	GPS2	0.71	0.00122101
																		OT	Zfp770	ZNF770	0.56	0.00122812
																		OT	Armcx5	ARMCX5	0.53	0.00123221
																		OT	Pcdhb15	PCDHB7	1.13	0.00124088
																		OT	Ect2	ECT2	0.79	0.00125918
																		OT	Irf5	IRF5	1.39	0.00128128
																		OT	Slc25a31	SLC25A31	4.41	0.0012881
																		OT	Kantr	KANTR	0.93	0.00128887
																		OT	Nde1	NDE1	0.52	0.0012933
																		OT	Fzd5	FZD5	0.84	0.00129555
																		OT	3110009E18Rik	C2orf76	0.83	0.00130508
																		OT	Ddb2	DDB2	1.1	0.00131196
																		OT	Scai	SCAI	0.7	0.00132159
																		OT	Hnrnph3	HNRNPH3	1.2	0.00132464
																		OT	Lypla1	LYPLA1	0.81	0.00132482
																		OT	Usp40	USP40	0.49	0.00132881
																		OT	Slc13a4	SLC13A4	2.63	0.00133495
																		OT	Espl1	ESPL1	0.75	0.00135639
																		OT	Pkn2	PKN2	0.73	0.00135737
																		OT	Gpr62	GPR62	3.08	0.00141744
																		OT	Sp110	SP110	1.32	0.00141878
																		OT	A930017K11Rik	PRR35	3.17	0.00141967
																		OT	Srsf4	SRSF4	0.44	0.00142951
																		OT	Ilf3	ILF3	0.59	0.00144486
																		OT	H3f3b	H3F3B	0.7	0.00145776
																		OT	Diaph3	DIAPH3	1.05	0.00146306
																		OT	Cdca2	CDCA2	0.71	0.00154064
																		OT	Racgap1	RACGAP1	0.79	0.00154213
																		OT	Kctd3	KCTD3	0.53	0.00158046
																		OT	Uap1l1	UAP1L1	0.9	0.00159237
																		OT	Tbck	TBCK	0.71	0.00159866
																		OT	Usp48	USP48	0.53	0.00163521
																		OT	4932438A13Rik	KIAA1109	0.8	0.00164808
																		OT	Gm14569	KIAA1210	3.89	0.00170157
																		OT	Rnf168	RNF168	0.57	0.00170446
																		OT	Maip1	MAIP1	0.5	0.00171844
																		OT	Tmem108	TMEM108	1.64	0.00171872
																		OT	Mlh1	MLH1	0.47	0.00172121
																		OT	D10Wsu102e	C12orf45	1.04	0.00173343
																		OT	Lin28a	LIN28A	2.08	0.00175349
																		OT	Rsrp1	RSRP1	0.67	0.00180142
																		OT	Flcn	FLCN	0.49	0.00181034
																		OT	Kif18a	KIF18A	0.53	0.001812
																		OT	Lrrc42	LRRC42	0.74	0.001911
																		OT	Mylk3	MYLK3	0.82	0.00192635
																		OT	Olfm1	OLFM1	1.23	0.00195384
																		OT	Wac	WAC	0.57	0.00196096
																		OT	Lhx9	LHX9	1.69	0.00196198
																		OT	Sh3d21	SH3D21	1.06	0.00196337
																		OT	Sgo1	SGO1	0.82	0.00197744
																		OT	Dctn6	DCTN6	0.95	0.0019854
																		OT	Ppp4r4	PPP4R4	1.84	0.00203929
																		OT	Nvl	NVL	0.52	0.00206808
																		OT	Pcdh7	PCDH7	1.26	0.00209592
																		OT	Vegfd	VEGFD	1.72	0.00210904
																		OT	Zfp526	ZNF526	0.56	0.00211698
																		OT	Tas1r3	TAS1R3	1.17	0.00215013
																		OT	Fam184a	FAM184A	1.11	0.00217213
																		OT	Helb	HELB	0.65	0.00219014
																		OT	Cntn2	CNTN2	3.23	0.00220026
																		OT	Prox2	PROX2	0.94	0.00220589
																		OT	Usp53	USP53	1.16	0.00221182
																		OT	Sf3a2	SF3A2	0.44	0.00225477
																		OT	Klf8	KLF8	1.34	0.00226848
																		OT	Haus5	HAUS5	0.79	0.00229312
																		OT	Imp4	IMP4	0.5	0.00229566
																		OT	Hmgb2	HMGB2	0.86	0.00231754
																		OT	Ckap2l	CKAP2L	0.74	0.00236065
																		OT	Zbtb37	ZBTB37	0.81	0.00236104
																		OT	Cnppd1	CNPPD1	0.63	0.00237723
																		OT	Usp25	USP25	0.51	0.00239354
																		OT	Ung	UNG	0.99	0.00244192
																		OT	Nr1h4	NR1H4	1.72	0.00246604
																		OT	Rps6ka5	RPS6KA5	0.96	0.00248043
																		OT	Kntc1	KNTC1	0.64	0.00252145
																		OT	Plekhg5	PLEKHG5	0.84	0.00254922
																		OT	Mccc1	MCCC1	0.59	0.00257333
																		OT	Ccdc84	CCDC84	0.63	0.00258409
																		OT	Nedd1	NEDD1	0.78	0.00271616
																		OT	Cenpw	CENPW	0.87	0.00272673
																		OT	Anapc1	ANAPC1	0.41	0.00273948
																		OT	Ipo9	IPO9	0.6	0.00276648
																		OT	St8sia1	ST8SIA1	2.15	0.00277557
																		OT	Crybg3	CRYBG3	1.09	0.00280478
																		OT	Fip1l1	FIP1L1	0.46	0.00291343
																		OT	Igsf21	IGSF21	3.43	0.00292558
																		OT	Smc1a	SMC1A	0.69	0.00292568
																		OT	Plxna2	PLXNA2	1.4	0.00293849
																		OT	Rab3b	RAB3B	2.65	0.00294267
																		OT	Renbp	RENBP	0.74	0.00294267
																		OT	Mpp5	MPP5	0.78	0.00294492
																		OT	Sp4	SP4	1.05	0.00295576
																		OT	Ddx17	DDX17	0.36	0.00299355
																		OT	Ppp2r5d	PPP2R5D	0.5	0.00299374
																		OT	Ankrd39	ANKRD39	0.71	0.00299935
																		OT	Zcchc8	ZCCHC8	0.48	0.0030149
																		OT	Psip1	PSIP1	0.89	0.00302325
[truncated: 10 more rows]

## Sheet: Fig.8
Exp: #1								Exp: #2								Exp: #3
Niraparib								Niraparib								Niraparib
uM	OSE			FTE				uM	OSE			FTE				uM	OSE			FTE
0	1	1	1	1	1	1		0	1	1	1	1	1	1		0	1	1	1	1	1	1
2.5	0.711138	0.827158	0.787621	0.66939	0.863662	0.863662		2.5	0.675581	0.7858	0.74824	0.635921	0.820478	0.820478		2.5	0.705449	0.820541	0.78132	0.664035	0.856752	0.856752
5	0.645299	0.799626	0.761405	0.625236	0.594864	0.594864		5	0.622714	0.771639	0.734756	0.603352	0.574044	0.574044		5	0.63562	0.787632	0.749984	0.615857	0.585941	0.585941
10	0.645032	0.85588	0.719372	0.454903	0.566968	0.566968		10	0.624391	0.828492	0.696353	0.440346	0.548825	0.548825		10	0.639227	0.848177	0.712898	0.450808	0.561866	0.561866
20	0.676683	0.661557	0.677356	0.494029	0.246813	0.246813		20	0.666532	0.651633	0.667196	0.486618	0.243111	0.243111		20	0.675329	0.660234	0.676002	0.493041	0.24632	0.24632
50	0.396234	0.35554	0.386345	0.421433	0.00406431	0.00406431		50	0.390291	0.350207	0.38055	0.415112	0.00400334	0.00400334	0	50	0.397819	0.356963	0.38789	0.423119	0.00408056	0.00408056
Olaparib								Olaparib								Olaparib
uM	OSE			FTE				uM	OSE			FTE				uM	OSE			FTE
0	1	1	1	1	1	1		0	1	1	1	1	1	1		0	1	1	1	1	1	1
2.5	0.947119	0.95424	0.77259	0.884481	0.986719	0.884481		2.5	0.932912	0.939927	0.761001	0.871214	0.971919	0.871214		2.5	0.935754	0.942789	0.763319	0.873868	0.974879	0.873868
5	0.726212	0.920683	0.726212	0.62888	0.613865	0.62888		5	0.722581	0.91608	0.722581	0.625735	0.610795	0.625735		5	0.721855	0.915159	0.721855	0.625106	0.610182	0.625106
10	0.710628	0.920012	0.518831	0.496763	0.559347	0.496763		10	0.703521	0.910812	0.513643	0.491796	0.553754	0.491796		10	0.0711338	0.0920932	0.051935	0.049726	0.0559906	0.049726
20	0.475974	0.791499	0.49515	0.460747	0.481454	0.460747		20	0.472166	0.785167	0.491189	0.457061	0.477602	0.457061		20	0.0485494	0.0807329	0.0505053	0.0469962	0.0491083	0.0469962
50	0.534416	0.720724	0.476876	0.379419	0.352374	0.384321		50	0.532278	0.717841	0.474969	0.377901	0.350964	0.382784		50	0.589567	0.795103	0.52609	0.418575	0.388739	0.423983
Gemcitabine								Gemcitabine								Gemcitabine
nM	OSE			FTE				nM	OSE			FTE				nM	OSE			FTE
0	1	1	1	1	1	1		0	1	1	1	1	1	1		0	1	1	1	1	1	1
10	0.954036	0.895604	0.970167	0.832916	0.66939	0.877423		10	0.949266	0.891126	0.965316	0.828751	0.666043	0.873035		10	0.996729	0.935683	1.01358	0.870189	0.699346	0.916687
50	0.678252	0.986538	0.781325	0.700401	0.625236	0.878455		50	0.673504	0.979633	0.775855	0.695498	0.620859	0.872306		50	0.6986	1.01613	0.804764	0.721413	0.643993	0.904809
100	0.57228	0.618407	0.595465	0.544213	0.454903	0.830054		100	0.0623785	0.0674063	0.0649057	0.0593193	0.0495844	0.0904759		100	0.583725	0.630775	0.607375	0.555098	0.464001	0.846655
250	0.278905	0.358791	0.4642	0.0294965	0.494029	0.756272		250	0.278068	0.357715	0.462808	0.029408	0.492547	0.754003		250	0.281694	0.362379	0.468842	0.0297915	0.498969	0.763834
500	0.10881	0.140385	0.443019	0.0235471	0.421433	0.613379		500	0.10783	0.139121	0.439032	0.0233352	0.41764	0.607859		500	0.113222	0.146077	0.460984	0.0245019	0.438522	0.638252
Paclitaxel								Paclitaxel								Paclitaxel
uM	OSE			FTE				uM	OSE			FTE				uM	OSE			FTE
0	1	1	1	1	1	1		0	1	1	1	1	1	1		0	1	1	1	1	1	1
2.5	0.969705	0.939409	0.922334	0.611179	0.512598	0.560412		2.5	0.930917	0.901832	0.885441	0.586731	0.492094	0.537996		2.5	0.930917	0.901832	0.885441	0.586731	0.492094	0.537996
5	0.722423	0.704038	0.6951	0.0785497	0.171516	0.0719016		5	0.715921	0.697702	0.688845	0.0778428	0.169972	0.0712545		5	0.736872	0.718119	0.709002	0.0801207	0.174946	0.0733397
10	0.72074	0.687507	0.6944	0.0591933	0.114263	0.0499699		10	0.712812	0.679945	0.686762	0.0585422	0.113006	0.0494202		10	0.727947	0.694382	0.701344	0.0597853	0.115405	0.0504696
20	0.597612	0.531359	0.611707	0.0279271	0.0200217	0.0258714		20	0.595222	0.529234	0.60926	0.0278154	0.0199416	0.025768		20	0.58566	0.520732	0.599473	0.0273686	0.0196213	0.025354
30	0.546793	0.457522	0.528744	0.0213681	0.0104023	0.0140096		30	0.529842	0.443339	0.512353	0.0207057	0.0100798	0.0135753		30	0.519453	0.434646	0.502307	0.0202997	0.00988219	0.0133091
Carboplatin								Carboplatin								Carboplatin
uM	OSE			FTE				uM	OSE			FTE				uM	OSE			FTE
0	1	1	1	1	1	1		0	1	1	1	1	1	1		0	1	1	1	1	1	1
2.5	0.926186	0.929214	0.786584	0.519993	0.679904	0.717346		2.5	1.0188	1.02214	0.865242	0.571993	0.747894	0.78908		2.5	0.972495	0.975675	0.825913	0.545993	0.713899	0.753213
5	0.709743	0.747053	0.592019	0.3644	0.468137	0.411713		5	0.780717	0.821759	0.651221	0.40084	0.51495	0.452885		5	0.731035	0.769465	0.609779	0.375332	0.482181	0.424065
10	0.514676	0.511915	0.43387	0.300367	0.333976	0.261465		10	0.530117	0.527273	0.446886	0.309378	0.343996	0.269308		10	0.54041	0.537511	0.455563	0.315386	0.350675	0.274538
30	0.473093	0.502207	0.318379	0.121884	0.220604	0.137709		30	0.463632	0.492163	0.312012	0.119447	0.216192	0.134955		30	0.482555	0.512252	0.324747	0.124322	0.225016	0.140464
90	0.455906	0.464843	0.217455	0.124201	0.151797	0.140327		90	0.451347	0.460194	0.215281	0.122959	0.150279	0.138923		90	0.451347	0.460194	0.215281	0.122959	0.150279	0.138923

## Sheet: Suppl Fig.3a,b
Supplementary Fig.3a
Days	Tp53R172H/-	T121;TetOcre	TPT	PTPT
20	0	0	1
48	0		1
59			1
40		0	0
39	0		0
67	0		1	1
74	0		1
58			1
83	0	1	1
42	0		1
47	0			1
63	0	1		1
58				1
65	0			1
71	0	1		0
56		1		1
115	0	0		1
108			1
112		1
Supplementary Fig.3b
PTP	TT	PTT	PTPT
6	49	78	63
7.3	56	82	42
3.4	63	56	54
4.2	72	45	79
8.4	59	43	69

## Sheet: Suppl Fig.4a, b, c
Suppl Fig.4b: Organoid diameter (μm)					Suppl Fig.4c: Organoid-forming efficiency (%)
Ctrl	p53R172H	T121(Cre)	p53R172H;T121(Cre)		Ctrl	p53R172H	T121(Cre)	p53R172H;T121(Cre)
319.611	628.685	594.546	944.132		1	1.11268	1.14085	1.23944
230.557	490.364	386.539	537.669		1	1.23	0.98	1.25
205.854	499.492	368.118	369.974		1	0.995	1.2	0.98
285.299	246.64	200.564	407.316
200.535	135.412	632.689	195.053
185.314	150.063	533.544	295.379
189.563	206.165	423.331	359.447
280.642	278.395	623.746	371.068
341.618	277.672	652.02	364.268
243.378	237.8	247.866	776.682		Suppl Fig.4a: immunoblot of p53 and g-H2AX in PTPT organoids.
239.941	379.813	261.07	560.103
437.921	210.976	290.197	278.912
151.41	404.473	458.84	424.169
310.559	216.592	453.452	222.107
262.718	193.61	284.529	275.289
319.57	292.462	383.754	351.083
170.598	323.364	481.583	277.592
212.279	205.167	251.002	301.893
126.93	120.369	226.961	328.241
215.705	369.95	281.143	617.033
210.192	311.037	306.39	942.107
144.801	165.77	377.393	442.107
217.797	112.946	225.221	984.189
172.965	143.946	344.186	561.675
85.9672	368.239	322.566	237.779
162.742	106.072	135.296	532.75
227.764	129.991	214.708	564.45
267.736	377.738	153.419	457.833
208.716	224.072	182.789	250.594
60.0153	268.67	239.783	320.011
78.3865	287.282	223.794	279.129
189.653	217.709		749.618
	151.781		355.237
	311.252		398.186
	94.564		318.224
	302.928		645.213

## Sheet: Suppl Fig.7a, c
Supplmentary 7a
months	PTPT(Dox)	PTL(4-OHT)
1	0	0
1.5	0	0
2	1	0
3	0	0
3.5	1	0
5.8	1	0
6		1
6.5		0
7		0
Supplementary 7c
months	FTE				OSE
0	0	0	0	0	0	0	0	0
1	0.0001234	0.002854	0.007226	0.00961	0.00031062	0.000686843	0.000740054	0.000481938
2	0.628	0.325	0.34245	0.45123	0.0621239	0.137369	0.148011	0.0968696
3	2.51882	0.7075	0.846	0.7721	0.192584	0.425843	0.458833	0.300296
4	3.18689	2.1083	1.74389	1.63863	0.577752	1.63876	0.68825	0.450443
5	5.20978	4.5632	2.2145	4.2144	1.73326	3.27753	1.3765	0.900887

## Sheet: Fig7b and Suppl Fig.8a
dge.N-O vs N-FT							dge.T-O vs T-FT							dge.T-O vs N-FT							dge.T-FT vs N-FT							dge.N-O vs T-FT							dge.T-O vs N-O
gene	baseMean	log2FC	pvalue	padj			gene	baseMean	log2FC	pvalue	padj			gene	baseMean	log2FC	pvalue	padj			gene	baseMean	log2FC	pvalue	padj			gene	baseMean	log2FC	pvalue	padj			gene	baseMean	log2FC	pvalue	padj
Gsap	1846.3	-3.09	0	0			Mylk3	1578.3	7.78	0	0			Mcm3	4873.1	5.09	0	0			6820408C15Rik	591.3	-9.62	0	0			Mylk3	1578.3	6.96	0	0			Arhgap11a	2376.7	3.97	0	0
Traf3ip1	1425.2	-3.02	0	0			Stk26	6453.9	6.67	0	0			Arhgap11a	2376.7	4.7	0	0			Arhgap11a	2376.7	4.29	0	0			Acaa2	7510.7	3.48	0	0			Mybl1	891.6	4.05	0	0
Mylk3	1578.3	4.73	0	0			Acaa2	7510.7	3.33	0	0			Dtl	2549.1	5.49	0	0			Fam161a	647.8	-4.98	0	0			Amhr2	6129.3	9.7	0	0			Stil	988.8	3.67	0	0
Bcas1	321.2	-5.54	0	0			Amhr2	6129.3	9.05	0	0			Dnah6	8045.8	-10.67	0	0			Dnah6	8045.8	-9.21	0	0			Nr5a1	2242.6	9.77	0	0			Atad2	7891.1	3.53	0	0
Angpt2	3118.5	5.9	0	0			Nr5a1	2242.6	9.62	0	0			Mcm6	9676.5	4.77	0	0			Frrs1	1775.7	2.91	0	0			Stk26	6453.9	5.87	0	0			Mcm3	4873.1	3.23	0	0
Bmp2k	5286.5	-2.19	0	0			Tmem151a	810.3	6.54	0	0			Atad2	7891.1	4.67	0	0			Catip	465.3	-6.27	0	0			Arhgap11a	2376.7	-3.55	0	0			Dtl	2549.1	3.62	0	0
Snord15a	699.5	3.7	0	0			Aard	749.7	10.45	0	0			Gnal	450	-6.12	0	0			Gnal	450	-4.93	0	0			Bex4	1044.1	10.32	0	0			Mdc1	2453.4	2.09	0	0
Catip	465.3	-5.54	0	0			Kcnd2	2717.9	10.21	0	0			Cenpe	4345.4	5.03	0	0			Mcm3	4873.1	3.9	0	0			Wnt2b	6322	6.44	0	0			Cenpe	4345.4	3.68	0	0
Gnal	450	-4.39	0	0			Myrf	3072.7	8.2	0	0			Aspm	5871.5	6.33	0	0			Bcas1	321.2	-4.86	0	0			Fmc1	565.1	3.35	0	0			Kif15	1817.5	3.1	0	0
Gm42890	680.4	-6.75	0	0			Gm19410	853.4	8.51	0	0			Mylk3	1578.3	5.54	0	0			Nwd1	2365.1	-10.93	0	0			Nlrp5-ps	701.7	8	0	0			Rad54b	811.5	3.74	0	0
Casc1	1034	-4.84	0	0			Lhx9	8427.1	10.01	0	0			Cenpf	8284	5.48	0	0			Cfap46	1458	-9.66	0	0			Mcf2	816.1	10.13	0	0			Rps14	25729.1	-2.83	0	0
Emb	10015.3	-3.97	0	0			Bex4	1044.1	10.47	0	0			Kif15	1817.5	4.2	0	0			Cfap65	2005	-13.15	0	0			Myrf	3072.7	7.06	0	0			Cenpf	8284	3.94	0	0
Amhr2	6129.3	6.57	0	0			Sorcs1	583.8	7.07	0	0			Catip	465.3	-7.56	0	0			Lrrc18	393.9	-6.53	0	0			Tmem151a	810.3	5.59	0	0			Polq	940.5	2.75	0	0
Phtf1	2897.1	-1.84	0	0			Fam184a	654	6.51	0	0			Lmnb1	3097.6	4.19	0	0			Cenpe	4345.4	4.28	0	0			Fdxr	1479.2	4.35	0	0			Troap	320.9	3.6	0	0
Tctn3	1749.6	-3.57	0	0			Sgms2	5982.7	-4.05	0	0			Kntc1	2107.9	4.88	0	0			Agbl2	481.3	-6.67	0	0			Stil	988.8	-3.79	0	0			Kntc1	2107.9	3.14	0	0
Nr5a1	2242.6	6.52	0	0			Syt14	2310.7	10.47	0	0			Kif2c	1088.7	4.05	0	0			Kif15	1817.5	3.78	0	0			B4galt4	2575.7	4.83	0	0			E330017L17Rik	140.6	-8.83	0	0
Stk26	6453.9	4.55	0	0			Ooep	1162.2	10.93	0	0			Knstrn	1408.6	4.81	0	0			Tmem232	502.4	-8.47	0	0			Upk3b	14590.7	10.65	0	0			H2afx	3353.6	2.75	0	0
Tmem206	1533.5	3.62	0	0			Mcf2	816.1	9.36	0	0			Mis18bp1	1202.4	5.11	0	0			BC049715	142	-4.4	0	0			Rps14	25729.1	3.1	0	0			Aspm	5871.5	3.93	0	0
D1Ertd622e	2588.1	-2.8	0	0			Pcdh18	3449.7	3.81	0	0			Dnaaf5	856.1	-2.24	0	0			Kif2c	1088.7	3.75	0	0			Lhx9	8427.1	8.32	0	0			Cdkn2a	3114.9	7.38	0	0
Dcpp3	1674.1	-7.53	0	0			Rps2-ps10	613.1	-7.09	0	0			Dlgap5	1584.4	4.62	0	0			Hydin	2901.7	-11.64	0	0			Tm4sf5	684.2	6.71	0	0			Mis18bp1	1202.4	3.14	0	0
Acaa2	7510.7	2.27	0	0			Tm4sf5	684.2	6.76	0	0			Dsn1	787.2	4.29	0	0			Dtl	2549.1	4.2	0	0			Star	6911.7	7.73	0	0			Lmnb1	3097.6	2.66	0	0
Pcdh18	3449.7	3.41	0	0			Gm28884	145.9	6.29	0	0			Bub1b	2643.4	4.07	0	0			Dlgap5	1584.4	4.19	0	0			Gm19410	853.4	6.8	0	0			Bmpr1b	2016.8	-6.29	0	0
Cfap65	2005	-5.98	0	0			Fads6	2852.6	7.44	0	0			Mcm2	4485	4.1	0	0			Kntc1	2107.9	4.24	0	0			Kcnd2	2717.9	7.99	0	0			Dlgap5	1584.4	2.94	0	0
Dnah6	8045.8	-6.38	0	0			Upk3b	14590.7	10.17	0	0			Knl1	2404.6	4.68	0	0			Knstrn	1408.6	4.3	0	0			Nell2	466.7	8.65	0	0			Rps15a	17254.6	-2.13	0	0
E330017L17Rik	140.6	6.03	0	0			Wnt2b	6322	5.47	0	0			Top2a	14669.9	5.08	0	0			Dnaic1	457.4	-8.54	0	0			Cldn15	3037.5	6.9	0	0			Tysnd1	574.9	-2.31	0	0
C1qtnf12	1537.5	4.01	0	0			Ppp2r5a	6909.1	2.03	0	0			Spag5	1539.4	4.76	0	0			Gm42890	680.4	-6.44	0	0			Cdkn2a	3114.9	-8.81	0	0			Ncaph	1405.9	2.92	0	0
BC049715	142	-3.86	0	0			Tfdp2	4235.2	2.05	0	0			Bcas1	321.2	-8.74	0	0			Top2a	14669.9	4.57	0	0			Hsd17b1	303	7.08	0	0			Gm10076	2109.2	-2.55	0	0
6820408C15Rik	591.3	-3.56	0	0			Pkhd1l1	42756.7	9.92	0	0			Cfap65	2005	-12.23	0	0			Knl1	2404.6	4.14	0	0			Akr1cl	14107.9	11.46	0	0			Ncapg2	4288.6	3.24	0	0
Lhx9	8427.1	7.08	0	0			Gm21013	430.6	8.3	0	0			Kif22	1053.5	5.46	0	0			Deup1	256.2	-7.8	0	0			Nkain4	510.7	9.21	0	0			Gm26493	334.3	-3.31	0	0
Fam161a	647.8	-3.15	0	0			Cldn4	1963.7	-8.72	0	0			Espl1	1194.4	5.06	0	0			Gm20661	191.8	-7.73	0	0			C1qtnf12	1537.5	4.34	0	0			Chaf1a	2121.7	2.82	0	0
Adgb	1667.1	-6.52	0	0			Mat1a	426.6	10.14	0	0			Ttk	787.9	5.24	0	0			Dnal1	1363	-2.31	0	0			Echs1	2798.5	2.2	0	0			Ect2	3249.9	3.35	0	0
Ttc16	654.5	-6.32	0	0			Cldn15	3037.5	6.65	0	0			Racgap1	2881.7	4.98	0	0			Fbxl13	542.1	-6.04	0	0			Rps15a	17254.6	2.42	0	0			Rad51	839.2	3.16	0	0
Mboat7	1941.1	1.09	0	0			Olfr1033	627.4	7.54	0	0			Fbxl13	542.1	-9.06	0	0			Atad2	7891.1	3.5	0	0			Fam184a	654	5.4	0	0			Mcm6	9676.5	2.69	0	0
Dnal1	1363	-1.93	0	0			Slc14a1	3905.8	-7.65	0	0			Rad54b	811.5	4.79	0	0			Spef2	1972.3	-9.5	0	0			Nenf	2444	2.98	0	0			Dsn1	787.2	2.45	0	0
Tm4sf5	684.2	5.98	0	0			Fdxr	1479.2	3.76	0	0			Stk26	6453.9	5.35	0	0			Tymp	178.1	-6.94	0	0			Syt14	2310.7	9.17	0	0			Incenp	1784.1	2.8	0	0
Dnaic1	457.4	-6.33	0	0			Gfra1	830.3	-5.93	0	0			Endog	555.6	-4.92	0	0			Spag8	460.1	-7.36	0	0			Hacd3	4215	1.98	0	0			Aldh1l2	389.7	3.04	0	0
1700029J07Rik	593.9	-3.47	0	0			Ptprd	8745.1	6.33	0	0			Cdca8	945	4.43	0	0			Mis18bp1	1202.4	4.32	0	0			Ptprd	8745.1	6.28	0	0			Nlrp5-ps	701.7	-4.96	0	0
Agbl2	481.3	-4.73	0	0			Sdcbp2	345	-5.19	0	0			Ect2	3249.9	4.83	0	0			Dcdc2b	265.5	-5.03	0	0			Hsd3b1	12868.7	16.39	0	0			Cdca8	945	2.77	0	0
Tmem232	502.4	-5.63	0	0			Lgals2	1949.3	8.16	0	0			Hddc2	1381.1	-3.43	0	0			Lmnb1	3097.6	3.32	0	0			Ooep	1162.2	9.36	0	0			Mms22l	1661.1	2.82	0	0
Nectin2	4553.3	3.27	0	0			Usp29	191	7.93	0	0			Polq	940.5	3.75	0	0			Mcm6	9676.5	3.46	0	0			Fmnl3	1815	-2.21	0	0			CT030173.1	503.7	2.24	0	0
Mbp	3177.3	3.68	0	0			6820408C15Rik	591.3	6.19	0	0			Incenp	1784.1	4.13	0	0			Incenp	1784.1	3.79	0	0			Pcdh18	3449.7	3.36	0	0			Pask	1365	3.13	0	0
Rps27a	16085	1.7	0	0			Reep1	4629	6.06	0	0			Cdc42ep4	2398.3	-2.99	0	0			Polq	940.5	3.46	0	0			Wdr86	1068.7	6.22	0	0			Kif14	1055.2	3.55	0	0
Ctdspl	2057.4	2.49	0	0			Gm44220	383.7	4.12	0	0			Kif14	1055.2	5.65	0	0			1700029J07Rik	593.9	-4.11	0	0			Rps19	18644.3	2.44	0	0			Kif11	3956.6	3.14	0	0
Agbl4	157	-6.65	0	0			Nr2f1	708	-6.33	0	0			Cdca2	1221.6	4.54	0	0			Cdhr4	1028	-9.54	0	0			6820408C15Rik	591.3	6.06	0	0			Ticrr	606.3	2.81	0	0
T2	175.6	-6.59	0	0			Slc12a2	5755.6	-2.87	0	0			Exo1	1315	6.07	0	0			Ccdc60	172.7	-6.71	0	0			Reep1	4629	5.88	0	0			Hsd17b1	303	-5.27	0	0
Gm20661	191.8	-5.92	0	0			Myo3b	1104.3	-8.38	0	0			Tctn3	1749.6	-3.91	0	0			Stil	988.8	3.49	0	0			Gprasp2	730.1	6.73	0	0			Mcat	600.7	-1.58	0	0
Hist1h2bb	5098.7	3.63	0	0			A830082K12Rik	465.5	-6.63	0	0			Aard	749.7	7.53	0	0			Traf3ip1	1425.2	-2.48	0	0			Olfr1033	627.4	7.06	0	0			Racgap1	2881.7	3.21	0	0
Cfap46	1458	-6.18	0	0			Gprasp2	730.1	6.79	0	0			B3galt5	421.2	-7.6	0	0			Ticrr	606.3	4.7	0	0			Rps2-ps10	613.1	-5.97	0	0			Casp4	1178	2.78	0	0
Spag8	460.1	-5.8	0	0			Lrrn4	2066.1	9.03	0	0			C330027C09Rik	2041.3	4.04	0	0			Ccnb1	1646.5	4.55	0	0			Pgrmc1	4933.3	2.28	0	0			Rgs2	2683.6	-3.46	0	0
Atp2a2	14784.3	-1.76	0	0			Peg3	11326.8	5.97	0	0			Gbp7	3101.6	3.43	0	0			Dbf4	1612.8	3.41	0	0			Lrrn4	2066.1	8.77	0	0			Cntrob	1049.5	2.35	0	0
Ccdc74a	273.3	-4.6	0	0			Ifi202b	1314.3	-8.33	0	0			Pole	3126.5	4.82	0	0			Zdhhc1	1512.5	-2.69	0	0			Kif15	1817.5	-2.68	0	0			C330027C09Rik	2041.3	2.73	0	0
Hsd17b1	303	6.06	0	0			Gm28100	93	6.28	0	0			Nusap1	1785.5	5.39	0	0			Styxl1	203.6	-6.26	0	0			Upk1b	4777.3	11.96	0	0			Espl1	1194.4	3.03	0	0
Nell2	466.7	6.73	0	0			Gm42583	2449.6	9.86	0	0			Sgo1	936.2	5.62	0	0			Endog	555.6	-4.12	0	0			Fam117a	1853.9	2.85	0	0			Mcm2	4485	2.55	0	0
Rsph10b	565.5	-5.61	0	0			Nr0b2	171.4	9.35	0	0			Ncaph	1405.9	3.97	0	0			C330027C09Rik	2041.3	3.71	0	0			Lgals2	1949.3	7.58	0	0			Cit	1410.3	3.06	0	0
D130043K22Rik	205.5	-5.81	0	0			A530083I20Rik	100.2	5.26	0	0			Casp4	1178	4.13	0	0			Ttk	787.9	4.67	0	0			Aard	749.7	7.05	0	0			Gm10736	4100.5	-2.39	0	0
B3galt5	421.2	-4.7	0	0			Nkain4	510.7	8.29	0	0			Lhx9	8427.1	8.77	0	0			Ttc16	654.5	-7.02	0	0			Gm21013	430.6	7.19	0	0			Gm25394	1013.4	-4.37	0	0
Gm24119	3476.4	3.91	0	0			Zfp345	162.4	6.76	0	0			Ticrr	606.3	4.84	0	0			Pole	3126.5	4.37	0	0			Tdrp	1890.5	6.56	0	0			Kif2c	1088.7	2.16	0	0
Wdr86	1068.7	5.39	0	0			Gabra4	283.7	6.95	0	0			H2afx	3353.6	3.52	0	0			Cenpf	8284	4.1	0	0			Rpl39	13443.9	2.4	0	0			BC052040	399.3	1.88	0	0
Cfap43	3252.1	-3.84	0	0			Tdrp	1890.5	6.73	0	0			Zdhhc1	1512.5	-2.95	0	0			Hddc2	1381.1	-2.93	0	0			Chrm4	956.2	8.69	0	0			Knstrn	1408.6	2.63	0	0
Mcf2	816.1	5.1	0	0			Dock3	398.9	7.54	0	0			Rad51	839.2	4.67	0	0			Vwa3a	1418.1	-9.09	0	0			A730046J19Rik	349.2	10.08	0	0			Gtse1	473.4	2.47	0	0
Dnaaf5	856.1	-1.4	0	0			Itgb4	3130.2	-4.27	0	0			Cfap46	1458	-8.66	0	0			T2	175.6	-8.92	0	0			Smco4	571.9	3.35	0	0			Dbf4	1612.8	2.44	0	0
Cdc42ep4	2398.3	-2.04	0	0			Fermt1	3656.8	-8.36	0	0			Ndc80	1079.5	4.84	0	0			Adgb	1667.1	-7.24	0	0			Sdcbp2	345	-5.45	0	0			Cdca2	1221.6	2.87	0	0
Gm37464	121.4	-6.68	0	0			Mapk11	646	-4.22	0	0			Mcm10	1008.3	5.66	0	0			Riiad1	333.8	-5.61	0	0			Nxnl2	181.5	4.05	0	0			Ckap2l	1465.8	3.06	0	0
Ap3m2	910.3	-2.54	0	0			Ildr2	22348.3	6.82	0	0			Cenpa	1446.5	4.86	0	0			B4galt4	2575.7	-4.38	0	0			Dnajc15	1873.1	3.39	0	0			Mcm4	5495.3	2.45	0	0
Sdc4	21424.3	2.81	0	0			Tox3	123.7	6.76	0	0			Mdc1	2453.4	2.16	0	0			Frmpd2	1496.9	-10.24	0	0			Cd200	2376.3	2.64	0	0			Pole	3126.5	3.18	0	0
C330011M18Rik	153.6	-2.51	0	0			Tbx15	206.9	-4.83	0	0			Gsap	1846.3	-2.66	0	0			Ndc80	1079.5	4.43	0	0			E330017L17Rik	140.6	10	0	0			Tcta	822.6	-2.14	0	0
Pqlc1	2450.4	2.51	0	0			Wdr86	1068.7	5.76	0	0			Hydin	2901.7	-11.2	0	0			Espl1	1194.4	4.32	0	0			Gm44220	383.7	3.83	0	0			Rabac1	2486.4	-2.18	0	0
Hddc2	1381.1	-2.27	0	0			Lrrc18	393.9	4.77	0	0			Ncapg2	4288.6	4.27	0	0			Zcchc12	231.5	-7.37	0	0			Nfkbiz	2376.3	-3.81	0	0			Knl1	2404.6	2.74	0	0
Cfap100	843.1	-6.39	0	0			Npc1	5298.2	2.07	0	0			Kif4	1777.4	4.97	0	0			Cit	1410.3	4.07	0	0			Msrb2	1312.7	4.58	0	0			Exo1	1315	3.7	0	0
Wdr95	471.3	-6.44	0	0			Zfp105	496	3.41	0	0			Egflam	1450.8	-5.9	0	0			Racgap1	2881.7	4.19	0	0			Gpm6a	5651.9	8.46	0	0			Rpl9	26997.3	-2.39	0	0
Lgals2	1949.3	6.77	0	0			Mpdz	7449.2	2.46	0	0			Mboat7	1941.1	1.32	0	0			Trim59	1655.2	4.29	0	0			Fads6	2852.6	6.01	0	0			Actr3b	484.4	-6.53	0	0
Cdhr4	1028	-6.7	0	0			Akr1cl	14107.9	9.76	0	0			1700029J07Rik	593.9	-4.32	0	0			Kif4	1777.4	4.57	0	0			Rplp1	28766	2.09	0	0			Rpl39	13443.9	-2.08	0	0
Ccdc60	172.7	-4.9	0	0			Eya2	1338.4	-7.59	0	0			Tmem232	502.4	-9.51	0	0			Bex4	1044.1	-8.14	0	0			Gm25989	190.1	4.31	0	0			Egflam	1450.8	-4.07	0	0
Deup1	256.2	-4.99	0	0			Gm26641	107.4	5.47	0	0			Mybl1	891.6	3.7	0	0			1700007G11Rik	296.8	-9.13	0	0			Gm26493	334.3	3.31	0	0			Brca1	2377.3	3.11	0	0
Snora73b	21500.6	3.03	0	0			AC125374.1	273	4.87	0	0			Ncapg	2190.6	5.17	0	0			Wdr95	471.3	-8.17	0	0			Dcaf12l1	1406.5	8.05	0	0			Ccnd2	4602.9	-4.59	0	0
4932443I19Rik	143	-7.6	0	0			Slc16a12	191.3	-4.13	0	0			Bmpr1b	2016.8	-7.73	0	0			Ect2	3249.9	4.04	0	0			Col7a1	9435	-7.69	0	0			BC055324	1264.1	2.28	0	0
Riiad1	333.8	-4.34	0	0			Pkp1	3487	-9.13	0	0			Ccna2	3967.6	5.07	0	0			Bub1	1465.1	5.33	0	0			Cenpe	4345.4	-2.93	0	0			Hist3h2ba	1166.9	7.09	0	0
Zranb3	1745.4	-2.46	0	0			Xpr1	4023.4	1.31	0	0			Cdt1	1320.7	4.61	0	0			Rad51	839.2	4.2	0	0			Rps27a	16085	1.69	0	0			Map3k10	567.6	-1.73	0	0
Rps14	25729.1	2.18	0	0			Pdgfc	1399.1	-2.35	0	0			Kif18a	895	3.26	0	0			Cdca8	945	3.76	0	0			Gm25394	1013.4	4.7	0	0			2410018L13Rik	46.6	-5.55	0	0
Fsd1l	2180.1	-3.24	0	0			Ttyh1	234.8	2.75	0	0			Pcdh18	3449.7	3.85	0	0			Ncapg	2190.6	4.73	0	0			Rpl3	30112.5	1.85	0	0			Sgo1	936.2	3.24	0	0
Dcdc2b	265.5	-3.71	0	0			Gpm6a	5651.9	8.34	0	0			Tpx2	2860.9	5.14	0	0			Dnah9	5234.5	-13.87	0	0			Gm24336	3212.7	2.83	0	0			Eme1	292.4	2.89	0	0
Fbxl13	542.1	-4.28	0	0			Nell2	466.7	7	0	0			Ubr5	20001.8	2.37	0	0			Casc1	1034	-4.34	0	0			Gabra4	283.7	6.45	0	0			Rpl17-ps10	90.8	-4.1	0	0
Iqcd	343.7	-5.24	0	0			Zfp579	441.2	2.3	0	0			Fam161a	647.8	-3.68	0	0			Rsph10b	565.5	-6.54	0	0			Zfp105	496	3.3	0	0			Rpl3	30112.5	-1.63	0	0
Ccdc17	2055.1	-5.12	0	0			Sox12	708.1	3.21	0	0			Gcnt3	1543.1	-11.34	0	0			Fam184a	654	-5.3	0	0			Cit	1410.3	-3.24	0	0			Chtf18	757.4	2.88	0	0
Fbxo36	436.6	-3.74	0	0			Atp8b5	196.4	4.97	0	0			Dbf4	1612.8	3.49	0	0			Tpx2	2860.9	4.69	0	0			Nrarp	539.8	-4.42	0	0			Kif18b	854.1	3.58	0	0
Apobec1	2115.1	-4.08	0	0			Tmem74	213.9	7.5	0	0			Trim59	1655.2	4.47	0	0			Lrrc51	768.8	-6.14	0	0			Kcnip3	259.6	3.85	0	0			Gm25989	190.1	-3.7	0	0
Agr3	358.9	-6.05	0	0			Elavl2	290.5	7.96	0	0			Slc14a1	3905.8	-8.18	0	0			Ncapg2	4288.6	3.77	0	0			Rpl17-ps10	90.8	4.47	0	0			Top2a	14669.9	2.99	0	0
Hist1h3f	3831.6	3.25	0	0			Col7a1	9435	-7.46	0	0			Fignl1	1265	4.19	0	0			Gm867	495.7	-7.95	0	0			Cd276	1430.3	-3.99	0	0			Gm29170	198	2.24	0	0
Wnt2b	6322	3.94	0	0			D830026I12Rik	129	8.41	0	0			Rad21	9065.9	2.47	0	0			Ccdc17	2055.1	-6.44	0	0			Fbxo21	2150.3	2.62	0	0			Nek2	1712.4	3.42	0	0
AC124426.4	1046.4	2.76	0	0			Irx3os	146.2	4.87	0	0			Slfn9	4209.2	5.11	0	0			Mcm10	1008.3	5.07	0	0			Dync1i1	639.3	6.29	0	0			Slfn9	4209.2	3.49	0	0
Hist1h2ae	861.2	3.58	0	0			Mboat1	1456.3	-3.67	0	0			Gfra1	830.3	-6.28	0	0			Ncaph	1405.9	3.43	0	0			Ildr2	22348.3	6.29	0	0			Cdt1	1320.7	2.94	0	0
Svs5	357	8.62	0	0			Smco4	571.9	3.14	0	0			Sorcs1	583.8	6.87	0	0			Slc2a3	2083.2	-4.65	0	0			Polq	940.5	-2.47	0	0			Cdc25c	375.3	3.08	0	0
Uhrf1bp1	2527.3	-2.14	0	0			Bex2	216	8.58	0	0			Ppp2r5a	6909.1	2.05	0	0			Ankfn1	512.3	-11.04	0	0			Gsap	1846.3	-2.04	0	0			Lig1	3133.4	2.76	0	0
Tsc22d1	19700.8	2.28	0	0			D430040D24Rik	186.9	2.69	0	0			Dnaic1	457.4	-9.38	0	0			Cenpa	1446.5	4.28	0	0			Rpl9	26997.3	2.54	0	0			Ankrd44	2209.4	2.13	0	0
Scarna6	4580.6	3.95	0	0			Kcnab1	2776.6	6.43	0	0			Hist1h2bp	342.5	6.15	0	0			Dsn1	787.2	3.35	0	0			Pkp1	3487	-9.09	0	0			Fignl1	1265	2.76	0	0
Nwd1	2365.1	-6.08	0	0			Nr0b1	696.2	10.59	0	0			Aurkb	841.1	5.13	0	0			Ttll13	134.5	-4.29	0	0			Gm10076	2109.2	2.37	0	0			Fbll1	49.4	-6.04	0	0
Lrrc71	1279.4	-6.17	0	0			Irx3	1736.5	4.68	0	0			Lrrc71	1279.4	-8.92	0	0			Tacc3	1660.6	3.25	0	0			Atg9b	1534.5	-7.68	0	0			Atad5	1597.8	2.47	0	0
Hist1h2ah	362.3	4.74	0	0			Itgb6	615.3	-6.34	0	0			Fam234b	1084.3	-3.06	0	0			Spag5	1539.4	3.76	0	0			4930427A07Rik	647.3	-3.32	0	0			Eno1b	690.3	8.92	0	0
Ttll13	134.5	-3.66	0	0			Epb41l3	1915.8	2.81	0	0			Casc1	1034	-4.63	0	0			Dck	969.1	3.35	0	0			Sgms2	5982.7	-2.83	0	0			Mlycd	566.9	-1.73	0	0
Crocc2	1183.6	-6	0	0			Il1rl1	383	-4.99	0	0			BC049715	142	-3.84	0	0			Jhy	206.3	-8.9	0	0			Tfdp2	4235.2	1.56	0	0			Gen1	539.9	2.56	0	0
Slc12a2	5755.6	-2.32	0	0			Glis3	2031.3	-4.52	0	0			Ttc16	654.5	-7.29	0	0			Cfap100	843.1	-7.75	0	0			Espn	1424.2	5.35	0	0			E2f8	984.3	4.44	0	0
Hist1h2bk	1542.1	3.85	0	0			2010300F17Rik	204.1	-7.52	0	0			Hist1h3g	1093	5.99	0	0			Cdca2	1221.6	3.83	0	0			Igfbp5	24917.4	4.3	0	0			Cdkn3	334.9	2.98	0	0
Star	6911.7	5.53	0	0			Txk	230.1	3.69	0	0			Diaph3	2457.8	5.67	0	0			Efhc1	1266.7	-6.17	0	0			Slc25a12	2336.9	2.27	0	0			Ndc80	1079.5	2.8	0	0
Ooep	1162.2	6.46	0	0			Lad1	3713.9	-5.67	0	0			Traf3ip1	1425.2	-2.45	0	0			Dnaic2	1425.8	-7.45	0	0			CT030173.1	503.7	-2.24	0	0			Dleu2	5371.5	2.85	0	0
Tsga10	1243.8	-3.53	0	0			Cd276	1430.3	-3.79	0	0			Stil	988.8	3.37	0	0			Hells	4825.7	4.69	0	0			Fam163a	526	9.82	0	0			Pif1	399.7	3.82	0	0
1700007G11Rik	296.8	-5.97	0	0			Gm45263	223.7	7.97	0	0			Nek10	1647.9	-9.76	0	0			Tctn3	1749.6	-3.18	0	0			Zbtb46	1511.3	2.94	0	0			Lrrc17	1024.6	-6.71	0	0
Zfand4	499.1	-3.73	0	0			Armcx1	905.3	2.86	0	0			Cdhr4	1028	-9.84	0	0			Sgo1	936.2	4.8	0	0			Aldh1l2	389.7	-3.01	0	0			Rad21	9065.9	1.65	0	0
Hist1h2an	656.5	4.41	0	0			Mboat7	1941.1	0.88	0	0			Hist1h2bk	1542.1	5.2	0	0			Dcpp3	1674.1	-14.96	0	0			Rps21	14216	2.46	0	0			Dck	969.1	2.36	0	0
Cdc42ep1	2484.2	2.05	0	0			Gabrq	167.9	8.65	0	0			Nuf2	998.4	4.88	0	0			Rmdn1	502.1	-2.25	0	0			G2e3	3311	-1.87	0	0			Bard1	1176.3	3.28	0	0
Tekt2	91.2	-3.42	0	0			Gm45889	324.9	8.82	0	0			Crocc2	1183.6	-8.4	0	0			Ska3	495.3	4.73	0	0			Svs5	357	12.69	0	0			Pola2	1486	2.4	0	0
Ribc1	221.2	-3.68	0	0			Bmpr1b	2016.8	-5.69	0	0			Kcnd2	2717.9	7.49	0	0			Kif14	1055.2	4.71	0	0			E2f8	984.3	-4.92	0	0			Uhrf1	5099.5	2.73	0	0
Hist1h2af	1005.6	3.81	0	0			Espn	1424.2	5.32	0	0			Lockd	625.9	5.9	0	0			Kif22	1053.5	4.33	0	0			Rn7sk	1.80119e+06	3.56	0	0			Fam234b	1084.3	-2.11	0	0
C230004F18Rik	87.3	-5.71	0	0			Itpr2	3184.9	-1.82	0	0			Chaf1b	1373.1	5.52	0	0			Spag16	849.1	-12.03	0	0			Rpl38-ps2	755.9	2.22	0	0			Ccna2	3967.6	3.25	0	0
9230114K14Rik	185.7	-3.02	0	0			Serinc2	1491.5	-6.15	0	0			Troap	320.9	4.91	0	0			Bub1b	2643.4	3.04	0	0			Dkk2	628.5	-5.92	0	0			Zgrf1	1466.1	3.19	0	0
Ankfn1	512.3	-6.09	0	0			A730046J19Rik	349.2	8.99	0	0			Cdc42se2	3416.2	-2.3	0	0			Wdr38	254	-4.96	0	0			Slc12a2	5755.6	-2.39	0	0			Rps27a	16085	-1.41	0	0
Gm867	495.7	-6.03	0	0			Atg9b	1534.5	-6.99	0	0			Dock11	4789.4	3.8	0	0			Msrb2	1312.7	-4.9	0	0			Cst12	1075.3	10.04	0	0			Hoxd8	774.5	-4.75	0	0
Ankrd44	2209.4	-2.18	0	0			Prph	950	7.53	0	0			Sgo2a	2227.6	5.45	0	0			Pde6h	65.9	-6.11	0	0			Mettl23	600.9	2.36	0	0			Svs5	357	-5.69	0	0
Akap14	165.9	-6.31	0	0			Dcaf12l1	1406.5	7.33	0	0			Nr5a1	2242.6	6.37	0	0			2410004P03Rik	1023	-9.77	0	0			Cd320	1441.9	3.47	0	0			Sgo2a	2227.6	3.67	0	0
Tymp	178.1	-4.42	0	0			Hist3h2ba	1166.9	7.14	0	0			Spc24	564.6	4.68	0	0			Melk	1028	4.06	0	0			Rmrp	360810	3.24	0	0			Ttk	787.9	2.51	0	0
Il20rb	792.6	-4.81	0	0			S100a14	1470.5	-8.46	0	0			Cep55	1495.5	5.7	0	0			Cdkn2a	3114.9	7.11	0	0			Prdx3	2815.9	2	0	0			Hsd3b1	12868.7	-9.11	0	0
Pam	13250.9	2.91	0	0			Esrp1	1961.7	-7.05	0	0			Cdc25c	375.3	5.45	0	0			Aurkb	841.1	4.66	0	0			Tcf21	551.5	12.37	0	0			Spag5	1539.4	2.56	0	0
Gm44280	107.2	-5.78	0	0			Rnf157	618.8	-3.9	0	0			Sys1	849.5	-1.79	0	0			Aspm	5871.5	4.19	0	0			Psen2	975.6	2.55	0	0			Gm10275	129.4	-2.35	0	0
Rps15a	17254.6	1.79	0	0			Dync1i1	639.3	5.87	0	0			Tacc3	1660.6	3.36	0	0			Rad54b	811.5	3.79	0	0			Lrrc15	2815	-11.16	0	0			Rpl26	22040.7	-2.26	0	0
Hist1h3g	1093	4.29	0	0			Parp1	5842.1	2.21	0	0			Hells	4825.7	4.93	0	0			Dnajb2	1882.5	-2.45	0	0			Klk1	910.2	7.78	0	0			2700099C18Rik	343.2	2.87	0	0
Styxl1	203.6	-4.39	0	0			Prrx2	290	-4.81	0	0			Gm19410	853.4	6.26	0	0			Rps2-ps10	613.1	7.34	0	0			Inha	3597.4	7.49	0	0			Melk	1028	2.87	0	0
Gm26493	334.3	2.97	0	0			Tspyl5	565.1	4.85	0	0			Ska3	495.3	4.81	0	0			Tcaim	586.7	-2.43	0	0			Nuak2	1138	-3.19	0	0			Gxylt1	1971	1.53	0	0
Dcpp2	230.4	-7.05	0	0			Zfp987	106.3	9.72	0	0			Oip5	354.4	4.77	0	0			Rd3	59.9	-5.96	0	0			Rps3	34221.4	2.25	0	0			Bora	582.7	2.07	0	0
Kif19a	1779	-4.18	0	0			AC147634.1	233	5.54	0	0			Kifc1	965.9	5.02	0	0			Shcbp1	866.1	5.25	0	0			Tsc22d1	19700.8	2.31	0	0			Lockd	625.9	3.6	0	0
Gm24265	6007	2.63	0	0			Lrrc15	2815	-8.47	0	0			Hist1h2bb	5098.7	4.29	0	0			E030032P16Rik	76.3	-7.74	0	0			Pla2g5	553.9	5.81	0	0			Hsf4	98.9	3.2	0	0
Hspa4l	6820.9	-3.16	0	0			Nr1h4	327.8	6.04	0	0			Lig1	3133.4	3.8	0	0			B3gnt4	74.9	-5.84	0	0			Ccdc107	996.8	1.93	0	0			Osbpl5	2295.3	-1.59	0	0
Gm25835	3422.4	3.45	0	0			Gm13394	364.3	-8.14	0	0			Bard1	1176.3	4.85	0	0			Bard1	1176.3	4.5	0	0			Rpph1	554832	3.09	0	0			Snora78	1398.8	-3.56	0	0
1600012H06Rik	1917.6	1.68	0	0			Gm45264	154.3	7.75	0	0			Chtf18	757.4	4.08	0	0			Saxo2	1089.3	-6.08	0	0			Decr1	2414.9	1.99	0	0			Usp29	191	5.18	0	0
Hacd4	2724.9	2.9	0	0			Chrm4	956.2	7.37	0	0			Cdkn3	334.9	5.62	0	0			Gm16365	130.7	-4.91	0	0			Kifc3	3654.9	2.62	0	0			Orc1	384.2	2.7	0	0
Fdxr	1479.2	2.8	0	0			Six4	1022.9	-4.26	0	0			Bub1	1465.1	5.24	0	0			Slfn9	4209.2	4.39	0	0			Chaf1a	2121.7	-2.57	0	0			Donson	549.3	1.62	0	0
Nek1	2207.7	-1.83	0	0			AC167229.2	97.5	8.28	0	0			Frmpd2	1496.9	-11.02	0	0			Mcm2	4485	2.94	0	0			Rps10	15505.9	2.2	0	0			Csrnp3	174.3	-6.9	0	0
Gm19410	853.4	4.54	0	0			Fmnl3	1815	-1.66	0	0			Mms22l	1661.1	3.49	0	0			Orc1	384.2	4.76	0	0			Rpl26	22040.7	2.46	0	0			Mcm10	1008.3	3.06	0	0
Gfra1	830.3	-4.12	0	0			Gpcpd1	5730.8	2.84	0	0			Smc2	4691.8	3.5	0	0			Daw1	371.8	-9.61	0	0			Sdhaf4	467.1	1.92	0	0			G2e3	3311	1.64	0	0
Dnaic2	1425.8	-5.63	0	0			Gpr55	1172.4	5.27	0	0			Timeless	1601.9	3.84	0	0			Dnah3	4636.5	-12.45	0	0			Nr0b2	171.4	7.79	0	0			Gm24336	3212.7	-2.31	0	0
Gm22767	231.6	3.67	0	0			St14	2764.3	-5.93	0	0			Pola2	1486	3.41	0	0			Agbl4	157	-9.86	0	0			Slc38a5	159.2	8.4	0	0			Xpr1	4023.4	1.06	0	0
Prkra	861.9	1.33	0	0			Adamdec1	1164.5	-8.65	0	0			Kif18b	854.1	5.06	0	0			Ccdc87	64.2	-6.78	0	0			Dck	969.1	-2.54	0	0			Oip5	354.4	2.69	0	0
Rps19	18644.3	1.86	0	0			Crb2	1948.7	8.67	0	0			Cfap100	843.1	-11.1	0	0			Kif18a	895	2.72	0	0			Ticrr	606.3	-2.68	0	0			Haus6	2256.7	1.9	0	0
Kcnd2	2717.9	5.27	0	0			Irx2	145.1	-6.81	0	0			Smim14	4362.9	-2.43	0	0			Dnah7a	840	-7.9	0	0			Tmem42	191.4	2.39	0	0			Mtbp	1082.8	1.81	0	0
Hist1h1b	4314.9	4.49	0	0			Cst12	1075.3	9.48	0	0			Cit	1410.3	3.89	0	0			C330011M18Rik	153.6	-2.49	0	0			Gm10275	129.4	2.5	0	0			Hmgb2	4829.3	3.06	0	0
Slc2a3	2083.2	-3.47	0	0			A830018L16Rik	526	7.16	0	0			Nsl1	575.5	4.5	0	0			Gtse1	473.4	3.07	0	0			Sp3os	188.7	1.77	0	0			Kif18a	895	1.9	0	0
Dync2h1	7373.3	-2.4	0	0			Wnt7b	2888.7	-5.45	0	0			Gpr55	1172.4	7.74	0	0			Uhrf1	5099.5	3.42	0	0			Ifi202b	1314.3	-10.64	0	0			Prdm6	50.2	-6.15	0	0
Hist1h2bg	3604.9	2.64	0	0			4933413J09Rik	132.9	8.64	0	0			Kif11	3956.6	3.78	0	0			Cdt1	1320.7	3.79	0	0			Atp8b5	196.4	4.53	0	0			Rpl10a	12601.1	-1.77	0	0
2410006H16Rik	1387.6	2.02	0	0			Hsd17b2	2063.3	7.29	0	0			Shmt1	1117.2	3.28	0	0			Bbs7	876.9	-3.1	0	0			Rpl36a	10375.8	2.09	0	0			Zfp987	106.3	4.53	0	0
Gm22422	1524	2.99	0	0			Klf13	2750.7	-1.99	0	0			Emb	10015.3	-3.66	0	0			Spata18	919.8	-11.36	0	0			Aldh1a7	203.4	6.34	0	0			Cldn4	1963.7	-5.64	0	0
Gcnt3	1543.1	-5.74	0	0			Pgm1	1148.5	-2.15	0	0			Ccnb1	1646.5	4.17	0	0			Sgo2a	2227.6	4.76	0	0			Cpq	2387.9	3.24	0	0			Rack1	33938.1	-1.67	0	0
Reep1	4629	4.54	0	0			Cldn7	1145.1	-8.4	0	0			Hist1h2bg	3604.9	3.55	0	0			Fbxo36	436.6	-4.13	0	0			Rps25	19935.1	2.14	0	0			Gbp2b	974.1	6.86	0	0
Saxo2	1089.3	-4.83	0	0			Gm8730	396.6	-5.15	0	0			Tmem206	1533.5	3.52	0	0			Tox3	123.7	-6.72	0	0			Sorcs1	583.8	4.38	0	0			Zp2	146.3	-9.21	0	0
8430419K02Rik	241.4	-4.87	0	0			Pla2g5	553.9	5.5	0	0			Hist1h2an	656.5	5.62	0	0			Drc1	853.2	-9.24	0	0			Pkhd1l1	42756.7	7.21	0	0			Ska3	495.3	2.63	0	0
Gm24616	352.6	3.88	0	0			Scml2	202.8	5.27	0	0			Ankfn1	512.3	-9.64	0	0			Bora	582.7	2.81	0	0			Dlgap5	1584.4	-2.52	0	0			Rps13	10861	-1.92	0	0
Gm26448	4953.5	3.59	0	0			B4galt4	2575.7	3.16	0	0			Shcbp1	866.1	5.35	0	0			Sec14l3	3719.5	-15.09	0	0			Dbf4	1612.8	-2.36	0	0			Prim2	1584.7	2.55	0	0
Gm24336	3212.7	2.39	0	0			Fam167a	2214.8	-7.72	0	0			Agap1	6972.2	2.46	0	0			6430531B16Rik	141.6	-5.59	0	0			Irx3	1736.5	4.29	0	0			E2f7	739.5	3.66	0	0
9130019P16Rik	121	-6.04	0	0			Gm15487	94.3	-5.72	0	0			Spag8	460.1	-6.5	0	0			Nusap1	1785.5	4.15	0	0			Tmem74	213.9	6.74	0	0			Fam53a	1035.6	-1.57	0	0
Hist1h4c	5098.6	3.19	0	0			Fam117a	1853.9	2.3	0	0			Gm42890	680.4	-5.41	0	0			Cep55	1495.5	4.99	0	0			Angpt2	3118.5	3.71	0	0			Hoxd4	189.9	-4.7	0	0
Sergef	344.3	1.95	0	0			5730559C18Rik	851.8	-6.24	0	0			Dnal1	1363	-2.04	0	0			2700099C18Rik	343.2	4.57	0	0			Slc9a7	440	3.23	0	0			Apoa4	219.2	-10.78	0	0
Gm35507	244.6	-7.65	0	0			Pld6	48	5.68	0	0			Orc1	384.2	4.79	0	0			Diras2	930.1	-7.54	0	0			Abat	2460.9	5.41	0	0			Zfas1	1533.5	-1.89	0	0
Gm10440	82.7	-6.63	0	0			Dhtkd1	214.4	3.05	0	0			Mcm5	4081.3	4.57	0	0			Ryr2	1117.5	-8.63	0	0			Frrs1	1775.7	-1.52	0	0			Tdrd5	328.6	-5.37	0	0
Irx3	1736.5	4.07	0	0			Oxnad1	1368.3	1.67	0	0			D130043K22Rik	205.5	-6.43	0	0			Timeless	1601.9	3.39	0	0			Gtse1	473.4	-2.41	0	0			Hoxd3os1	126.4	-4.84	0	0
Bpifa3	192.9	-8.24	0	0			Inpp5f	2395.7	1.32	0	0			Fbxo36	436.6	-4.61	0	0			6330403K07Rik	140.3	-7	0	0			Gen1	539.9	-2.69	0	0			Ube2t	389.2	2.73	0	0
Rfx3	2145.9	-2.23	0	0			Ryr2	1117.5	7.19	0	0			Npc1	5298.2	2.26	0	0			Iqck	310.2	-2.97	0	0			Snora73b	21500.6	2.91	0	0			Nsun4	569.7	-1.09	0	0
6430531B16Rik	141.6	-4.82	0	0			Fbxo21	2150.3	2.28	0	0			Prrx2	290	-5.83	0	0			Eml6	768.7	-3.68	0	0			Fbll1	49.4	7.74	0	0			Cep295	2820.6	1.78	0	0
Rgs9	109.7	-3.51	0	0			Tmem206	1533.5	2.51	0	0			Melk	1028	4.12	0	0			Iqch	141.5	-7.69	0	0			Tmem206	1533.5	2.62	0	0			Rps10	15505.9	-1.91	0	0
Ephb6	2459.9	2.86	0	0			Hmgcll1	507.9	-7.82	0	0			Glis3	2031.3	-5.21	0	0			Chaf1b	1373.1	4.73	0	0			Atad2	7891.1	-2.37	0	0			Kif22	1053.5	2.63	0	0
Bdkrb1	100.3	-5.64	0	0			3222401L13Rik	298.5	3.39	0	0			Mtcl1	3224	4.11	0	0			Abat	2460.9	-6.15	0	0			Nr0b1	696.2	9.55	0	0			Trim59	1655.2	2.66	0	0
Crocc	1368.2	-2.48	0	0			Deup1	256.2	5.13	0	0			Brca1	2377.3	3.93	0	0			Mms22l	1661.1	3.04	0	0			Bex2	216	7.69	0	0			Nsl1	575.5	2.78	0	0
Cfap69	1988.3	-4.16	0	0			Atp6v0a2	2276.5	-1.47	0	0			Dusp14	750.8	-6.57	0	0			Wdhd1	1426.6	3.41	0	0			Prcd	419.6	6.36	0	0			Nup155	4087.7	1.61	0	0
Frmpd2	1496.9	-6.65	0	0			Srd5a1	2861.4	-4.94	0	0			Gm20661	191.8	-8.57	0	0			Exo1	1315	4.58	0	0			Hsd17b2	2063.3	7.36	0	0			Aard	749.7	3.41	0	0
Zdhhc1	1512.5	-1.82	0	0			Upk1b	4777.3	9.43	0	0			Rsph10b	565.5	-6.35	0	0			Lrpap1	5112.3	-3.2	0	0			Snora78	1398.8	3.79	0	0			Eldr	265.1	3.09	0	0
Rpl12	22553	1.73	0	0			Gm14137	191.7	-7.45	0	0			Clspn	1112	4.86	0	0			Gm281	113	-8.11	0	0			Gm10736	4100.5	2.22	0	0			Rpl41	20223.5	-2.22	0	0
Mybpc3	503.8	7.84	0	0			Gm44929	71.6	4.4	0	0			Amhr2	6129.3	5.92	0	0			Lrrc36	901.4	-8.55	0	0			Pqlc1	2450.4	2.34	0	0			Fubp1	11461	1.89	0	0
Rpph1	554832	2.79	0	0			Dkk2	628.5	-4.89	0	0			Tymp	178.1	-5.64	0	0			Pigv	530.4	-1.61	0	0			Rgs2	2683.6	3.18	0	0			Lepr	1305.3	-4.83	0	0
Hist1h4a	1836	3.45	0	0			Synj2	2750.4	-2.31	0	0			Ooep	1162.2	8.03	0	0			Tmem269	141.1	-6.25	0	0			Ppp1r3b	641.3	-4.13	0	0			Tprgl	1883.1	-1.33	0	0
Cfap53	280.2	-5.22	0	0			Gria4	489.3	6.32	0	0			Tcta	822.6	-2.58	0	0			Gm21190	105	-8.13	0	0			Gm24119	3476.4	3.52	0	0			Gbp7	3101.6	1.94	0	0
Jhy	206.3	-5.18	0	0			8430419K02Rik	241.4	-5.82	0	0			Gm867	495.7	-7.86	0	0			Clspn	1112	4.43	0	0			Rpl35a	14567.4	2.53	0	0			Smc4	10042.8	2.59	0	0
Tmem269	141.1	-5.57	0	0			Cfap161	1291.8	7.87	0	0			Ccdc74a	273.3	-4.91	0	0			Dynlrb2	1037	-12.36	0	0			Armcx1	905.3	2.64	0	0			Rplp1	28766	-1.6	0	0
Bbs7	876.9	-2.47	0	0			Lrrc9	209	5.81	0	0			Tekt2	91.2	-3.88	0	0			Sp3os	188.7	-1.95	0	0			Ivd	1751	1.37	0	0			Rpph1	554832	-2.64	0	0
Cdc42se2	3416.2	-1.57	0	0			Tspan14	2936	-1.64	0	0			Pbk	841	4.76	0	0			Kif19a	1779	-4.75	0	0			Csrnp3	174.3	6.76	0	0			Lin9	1379.4	2.65	0	0
Spaca9	266.7	-5.37	0	0			Xpnpep2	1181	6.93	0	0			Gtse1	473.4	3.14	0	0			Dnah1	1270.4	-6.83	0	0			Kcnab1	2776.6	5.7	0	0			Wdhd1	1426.6	2.53	0	0
Pank3	13804.2	2.8	0	0			Gm10260	103.8	-7.18	0	0			Hmmr	1464.9	5.27	0	0			A830018L16Rik	526	-8.15	0	0			Mybl1	891.6	-2.55	0	0			Dnajc15	1873.1	-2.53	0	0
Stx11	581.6	3.49	0	0			Fam163a	526	8.72	0	0			Birc5	1133.2	5.2	0	0			Ccdc78	1143.3	-8.6	0	0			Rabac1	2486.4	2.05	0	0			Usp37	4238.1	1.72	0	0
Dusp14	750.8	-4.72	0	0			Mns1	2128.4	3.49	0	0			Frrs1	1775.7	1.99	0	0			Smim14	4362.9	-2.07	0	0			Hao2	630.6	12.71	0	0			Rpl38-ps2	755.9	-1.85	0	0
Snord17	16977.3	2.66	0	0			5330437M03Rik	145.9	10	0	0			Adgb	1667.1	-6.63	0	0			Ccdc180	1719	-10.71	0	0			Rad54b	811.5	-2.73	0	0			Smc2	4691.8	2.29	0	0
Ldlrad1	629.5	-6.15	0	0			Fam180a	1309.6	7.93	0	0			Cdca3	1131.1	5.06	0	0			Mir100	45.1	-4.4	0	0			Rack1	33938.1	1.79	0	0			Ints7	2613.8	1.51	0	0
Snora23	1778.2	3.93	0	0			Abat	2460.9	5.07	0	0			Nwd1	2365.1	-7.47	0	0			Birc5	1133.2	4.75	0	0			Incenp	1784.1	-2.46	0	0			Gm7993	399.6	5.67	0	0
Ift57	1132.7	-1.98	0	0			Sdsl	392.4	3.99	0	0			Rrm1	6550.5	3.05	0	0			Diaph3	2457.8	4.62	0	0			Cyp4f14	62.4	7.18	0	0			Ppp1r3b	641.3	3.61	0	0
Gm21013	430.6	5.75	0	0			Efhc2	112.7	5.66	0	0			Hist1h2bn	3200.9	4.35	0	0			Mcm5	4081.3	4	0	0			Fam46c	1999.2	3.58	0	0			Syt7	120.3	-4.84	0	0
Dock11	4789.4	2.57	0	0			Zfp992	744.7	4.29	0	0			Uhrf1	5099.5	3.57	0	0			Emb	10015.3	-3.14	0	0			Snord17	16977.3	2.78	0	0			Rps3	34221.4	-1.9	0	0
AC153969.1	155.9	-3.6	0	0			Scn10a	171.9	9.03	0	0			1700007G11Rik	296.8	-8.86	0	0			Gm28729	405.9	-9.96	0	0			Kntc1	2107.9	-2.49	0	0			Socs4	1898.8	0.89	0	0
Kifc3	3654.9	2.35	0	0			Bhlhb9	1198.4	3.23	0	0			C330011M18Rik	153.6	-2.7	0	0			Phtf1	2897.1	-1.44	0	0			Ncapg2	4288.6	-2.74	0	0			Scly	559	2.48	0	0
Efhc1	1266.7	-4.42	0	0			Ctsf	1854.7	2.71	0	0			Gpr137	920.8	-2.8	0	0			Dach2	46.5	-5.36	0	0			AC147634.1	233	5.29	0	0			Bub1b	2643.4	2.02	0	0
Syk	2718.8	3.5	0	0			Rragb	380.3	5.64	0	0			Wdhd1	1426.6	3.64	0	0			4930412C18Rik	221.8	-6.59	0	0			Actr3b	484.4	6.02	0	0			Cep55	1495.5	3.45	0	0
Odf2	2875.7	-1.36	0	0			Msrb2	1312.7	3.66	0	0			Dck	969.1	3.17	0	0			G6pc3	822.4	-1.98	0	0			Prdm1	503.3	-4.62	0	0			Hmgn5	475.3	2.89	0	0
Npc1	5298.2	1.62	0	0			Flrt1	1608.8	5.52	0	0			T2	175.6	-8.68	0	0			Plekha8	1676.7	-1.72	0	0			Rpl38	10008	1.94	0	0			Upp2	128.6	-3.08	0	0
Ankub1	123.6	-6.92	0	0			Gm19569	75.1	3.43	0	0			8430419K02Rik	241.4	-7.16	0	0			Dnaja4	2143.8	-4.32	0	0			Rps17	16640.4	2.23	0	0			Cdc6	996.7	3.13	0	0
Hydin	2901.7	-6.1	0	0			Wnk3	467	3.76	0	0			Dgkz	3614.2	2.74	0	0			Plk1	716	4.28	0	0			S100a14	1470.5	-8.1	0	0			Clspn	1112	3.15	0	0
Slc14a1	3905.8	-5.09	0	0			Scube2	470.4	5.28	0	0			Cdc20	2337.7	4.98	0	0			Ankub1	123.6	-8.93	0	0			Fdx1	2257.7	4.34	0	0			Cldn7	1145.1	-7.17	0	0
4930502E18Rik	633.7	7.57	0	0			Nmur2	134.3	10.08	0	0			Wdr95	471.3	-10.33	0	0			Rrm2	1595.5	4.03	0	0			Evc2	1621.6	2.76	0	0			Timeless	1601.9	2.42	0	0
Wdr38	254	-3.67	0	0			Hist1h2bp	342.5	2.86	0	0			Slc12a2	5755.6	-2.79	0	0			Fignl1	1265	3.32	0	0			AC167229.2	97.5	7.96	0	0			6330403K07Rik	140.3	-5.39	0	0
Wdr54	163.3	-2.87	0	0			Syt9	356	5.94	0	0			Riiad1	333.8	-5.04	0	0			Gprasp2	730.1	-6.03	0	0			Slc35f1	481.5	7.62	0	0			Tbc1d31	1244.8	1.8	0	0
Chrm4	956.2	6.55	0	0			Zbtb46	1511.3	2.56	0	0			Acaa2	7510.7	2.12	0	0			Smc2	4691.8	2.94	0	0			Fes	803.5	-3.21	0	0			Ppfia4	1035.1	5.08	0	0
4933427D14Rik	1862.9	-2.08	0	0			Gm13161	43.2	5.12	0	0			Ldlrad1	629.5	-8.75	0	0			Skp2	767.6	2.24	0	0			Tbx15	206.9	-7.07	0	0			Kifc1	965.9	3	0	0
Dgkz	3614.2	2.02	0	0			Itga6	14752.8	-3.01	0	0			6820408C15Rik	591.3	-3.43	0	0			Ldlrad1	629.5	-7.32	0	0			Ctsf	1854.7	2.79	0	0			Dna2	908.8	3.51	0	0
Hist1h2ab	1824	3.53	0	0			Cacna1h	768.4	4.23	0	0			Haspin	329.5	4.94	0	0			Ccna2	3967.6	3.85	0	0			Rdh10	2670.3	-2.62	0	0			Mboat2	1883.3	-3.54	0	0
Rmrp	360810	2.8	0	0			Clec2f	177.8	-8.03	0	0			Hist1h3d	1557.1	4.69	0	0			Atp8b5	196.4	-4.9	0	0			2700099C18Rik	343.2	-2.99	0	0			Rad54l	747	2.68	0	0
B3gnt4	74.9	-4.62	0	0			Il18rap	516.1	-5.52	0	0			Hist1h2bm	1867.9	4.89	0	0			E2f8	984.3	5.26	0	0			Flt1	2870.7	-4.35	0	0			Terf1	1275.4	2.26	0	0
Tmem151a	810.3	3.21	0	0			Itga2	3557.6	-5.18	0	0			Ncapd2	3791.3	4.05	0	0			Rsad1	835.2	-2.89	0	0			Gm44929	71.6	4.47	0	0			Rps19	18644.3	-1.64	0	0
Wdr63	830.2	-6.25	0	0			Cox20	665	1.9	0	0			Usf1	2986.4	2.15	0	0			Dync2h1	7373.3	-2.74	0	0			Il18rap	516.1	-6.3	0	0			Hist1h2bp	342.5	2.72	0	0
4933434E20Rik	5071.1	-2.21	0	0			Klhl23	2620.4	4.09	0	0			2410004P03Rik	1023	-11.07	0	0			Psd	424.2	-4.73	0	0			Rad51	839.2	-2.68	0	0			Nfib	10482.6	1.44	0	0
Rd3	59.9	-4.88	0	0			Thrb	1046.6	4.37	0	0			Bora	582.7	2.84	0	0			A430108G06Rik	66.6	-5.19	0	0			D1Ertd622e	2588.1	-2.01	0	0			Rmrp	360810	-2.64	0	0
Daw1	371.8	-6.32	0	0			Lamc2	29429.7	-7.39	0	0			Wdr63	830.2	-11.21	0	0			Nek1	2207.7	-2.05	0	0			Btg4	77.4	7.5	0	0			Mill2	167.1	-3.86	0	0
Prkar2b	2944.9	3.55	0	0			Fam46c	1999.2	3.35	0	0			Fank1	413.5	-8.99	0	0			Ttc34	349.8	-9.08	0	0			B3gnt3	869	-5.73	0	0			Rbm15	4499.8	1.95	0	0
Pde6h	65.9	-6	0	0			Ankrd13b	321.7	-3.51	0	0			Styxl1	203.6	-5.31	0	0			Nuf2	998.4	3.97	0	0			Apoa4	219.2	11.57	0	0			Fmc1	565.1	-1.69	0	0
Ccdc87	64.2	-5.43	0	0			Gcnt3	1543.1	-7.53	0	0			Eya2	1338.4	-7.71	0	0			Cenpi	844.9	4.28	0	0			Mastl	1390.5	-2.92	0	0			Txndc5	7894.1	-1.47	0	0
Gm21190	105	-6.69	0	0			Galnt3	963.9	-5.79	0	0			Mcm4	5495.3	2.86	0	0			Troap	320.9	4.19	0	0			Mat1a	426.6	7.23	0	0			Recql4	346.2	3.52	0	0
Spag16	849.1	-6.09	0	0			Me2	10660.3	3.64	0	0			Cdc42ep1	2484.2	2.44	0	0			C230004F18Rik	87.3	-9.04	0	0			Rpl22	11318.9	1.95	0	0			Cdc42bpa	11054.7	1.48	0	0
Erich2	543.7	-5.2	0	0			Pcp4l1	1894.9	6.46	0	0			Eme1	292.4	4.06	0	0			Nt5dc2	532.1	2.62	0	0			Eif3j2	244.5	-3.89	0	0			Agap1	6972.2	1.61	0	0
Gm281	113	-6.99	0	0			Prss22	611	-8.77	0	0			Pif1	399.7	5.49	0	0			Eme1	292.4	3.87	0	0			Ncaph	1405.9	-2.38	0	0			Cdc45	1119.5	2.67	0	0
Rps10	15505.9	1.9	0	0			Nod1	2643.9	2.67	0	0			Ckap2	1295.5	4.69	0	0			Kifc1	965.9	4.18	0	0			Rps4x	30949.5	1.72	0	0			Hells	4825.7	3.06	0	0
Epb41l3	1915.8	2.31	0	0			Slco4a1	342.2	-7.07	0	0			Pim1	2794.7	4.54	0	0			4833427G06Rik	344.6	-9.48	0	0			Troap	320.9	-2.87	0	0			Mybl2	539.4	2.81	0	0
Hist1h2bm	1867.9	3.57	0	0			Agbl2	481.3	3.74	0	0			Hist1h2af	1005.6	4.52	0	0			Stoml3	457.9	-9.44	0	0			6330403K07Rik	140.3	5.77	0	0			Psd	424.2	-3.75	0	0
Hist1h4f	2636.8	3.12	0	0			Usf1	2986.4	1.57	0	0			Gbp5	765.7	4.6	0	0			Pola2	1486	2.84	0	0			Eif3m	5325.7	1.64	0	0			Nuf2	998.4	2.8	0	0
Vipr1	356.2	-5.27	0	0			Fam171a1	1551.4	-3.64	0	0			Tm4sf5	684.2	6.02	0	0			Traip	477.8	3.57	0	0			Gm11837	57	5.3	0	0			Bmp15	93.3	-6.73	0	0
Dydc2	123.4	-5.42	0	0			Gsap	1846.3	-1.6	0	0			Rad54l	747	3.93	0	0			Lig1	3133.4	3.11	0	0			2210013O21Rik	620.3	1.68	0	0			Tpx2	2860.9	2.89	0	0
E030032P16Rik	76.3	-6.91	0	0			Dusp18	1018.6	-4.11	0	0			Atp2a2	14784.3	-1.87	0	0			4932443I19Rik	143	-10.33	0	0			Ormdl3	3012.4	2.19	0	0			Wdr62	319.2	1.81	0	0
Aifm2	1205.8	2.19	0	0			Dnaaf5	856.1	-1.16	0	0			Spdl1	637.7	3.65	0	0			Chtf18	757.4	3.4	0	0			Rps24-ps3	66.4	3.36	0	0			Hacd3	4215	-1.26	0	0
Prcd	419.6	5.87	0	0			Tasp1	1919.4	2.43	0	0			Fbxo5	922.6	3.96	0	0			Inpp5f	2395.7	-1.5	0	0			Ech1	4533.6	2.89	0	0			Nlrp14	240.5	-9.15	0	0
Rpl17	26628.6	1.98	0	0			Sema6c	942.4	4.03	0	0			Ckap2l	1465.8	3.54	0	0			4933434E20Rik	5071.1	-2.65	0	0			Itgb4	3130.2	-3.3	0	0			Kif4	1777.4	2.65	0	0
Rnf217	3576	-2.05	0	0			Colec12	2467	-2.09	0	0			Atad5	1597.8	3.05	0	0			Sys1	849.5	-1.42	0	0			Rnf130	3417.4	2.12	0	0			Eci2	1995.8	-1.37	0	0
Ces1b	73.6	-6.09	0	0			A530020G20Rik	1254.2	6.54	0	0			2700099C18Rik	343.2	4.44	0	0			Shisa8	383.9	-6.68	0	0			Ubap2	2005.2	-1.66	0	0			Snora73b	21500.6	-2.44	0	0
Dnaaf2	206.5	-2.48	0	0			Agap1	6972.2	1.7	0	0			Dnah3	4636.5	-12.66	0	0			Cd276	1430.3	3.9	0	0			C330027C09Rik	2041.3	-2.39	0	0			Pkmyt1	610.3	2.87	0	0
Calcoco2	126.2	-6.06	0	0			Gm16503	204	7.3	0	0			Kif20a	2335	4.72	0	0			Agr3	358.9	-11.88	0	0			Myo3b	1104.3	-5.76	0	0			Fbxl13	542.1	-4.78	0	0
B3gnt9	756.9	2.17	0	0			Ubr5	20001.8	1.45	0	0			Ccdc17	2055.1	-5.86	0	0			Lrrc71	1279.4	-6.47	0	0			Scarna6	4580.6	3.61	0	0			BC030867	244.7	2.55	0	0
Hist1h2ai	1246.9	3.61	0	0			Kifc3	3654.9	2.26	0	0			Spaca9	266.7	-7.17	0	0			Fam216b	1444.8	-14.36	0	0			Fam167a	2214.8	-7.51	0	0			Ndufs4	1984.6	-1.57	0	0
Zfas1	1533.5	1.86	0	0			Oprd1	333.7	6.17	0	0			Skp2	767.6	2.34	0	0			Amph	99.7	-5.23	0	0			Dtl	2549.1	-2.33	0	0			Ubr5	20001.8	1.36	0	0
Rpl39	13443.9	1.77	0	0			Gm26648	96.1	5.87	0	0			Spag16	849.1	-11.65	0	0			D130043K22Rik	205.5	-4.83	0	0			Prkra	861.9	1.22	0	0			Bloc1s3	318.5	-1.93	0	0
Prrx2	290	-3.71	0	0			Iffo2	1246.8	-3.33	0	0			Kif20b	2772.5	4.55	0	0			Casp4	1178	2.97	0	0			Car14	576.8	8.08	0	0			Btg4	77.4	-5.8	0	0
Spef2	1972.3	-5.46	0	0			Wnt6	1171.7	7.45	0	0			Wdr76	956.2	3.06	0	0			AC167669.3	48.8	-7.38	0	0			Zp2	146.3	10.13	0	0			Rprl3	323.4	10.27	0	0
Nuak2	1138	-2.66	0	0			9530026P05Rik	922	3.86	0	0			Eldr	265.1	5.33	0	0			Nudt10	70.4	-5.63	0	0			Bhlhb9	1198.4	3.22	0	0			Eif3m	5325.7	-1.45	0	0
Endog	555.6	-2.58	0	0			Tbc1d1	3523.9	-2.09	0	0			Ccnb2	1562.9	5.38	0	0			Ccdc157	1832.4	-2.63	0	0			Mcm3	4873.1	-2.04	0	0			Gm36948	137.4	4.37	0	0
Tecpr2	1572.8	-1.31	0	0			2810001G20Rik	370.7	2.72	0	0			Drc1	853.2	-10.16	0	0			Ccdc189	620.1	-4.81	0	0			Gm45889	324.9	7.71	0	0			Mpv17	910.6	-1.03	0	0
D430036J16Rik	160.7	-6.24	0	0			Slc4a3	2665	4.18	0	0			Donson	549.3	2.15	0	0			Sntn	1134.7	-14.11	0	0			Hadhb	4890.7	2.53	0	0			Smim26	178	-2.42	0	0
Cst12	1075.3	8.21	0	0			Gm45265	122.4	7.59	0	0			Bmp2k	5286.5	-1.64	0	0			Thnsl2	368	-3.72	0	0			Gm25117	1136.8	2.62	0	0			Pptc7	1170.5	-1.18	0	0
A430108G06Rik	66.6	-4.87	0	0			Gm37516	61.4	5.97	0	0			Cdk1	2679	4.43	0	0			Bmp2k	5286.5	-1.5	0	0			Scarna13	6563.3	3.4	0	0			Rpl38	10008	-1.67	0	0
Ly6e	18614.1	3.15	0	0			Rdh10	2670.3	-2.41	0	0			Agbl4	157	-8.97	0	0			Cfap53	280.2	-5.79	0	0			Rps5	21214.7	2.09	0	0			Cntrl	3663.6	1.62	0	0
Ak8	278.6	-5.31	0	0			Zfp445	6606	1.45	0	0			Psd	424.2	-5.18	0	0			B230118H07Rik	912.1	-3.07	0	0			Rpl17	26628.6	2.07	0	0			Mettl23	600.9	-1.86	0	0
A730046J19Rik	349.2	5.12	0	0			Ank	3703	-5.8	0	0			Tmem151a	810.3	4.16	0	0			Efhc2	112.7	-6.45	0	0			Spr	1315.4	1.5	0	0			Cfap65	2005	-6.25	0	0
Ccdc157	1832.4	-2.12	0	0			Klf3	4090.7	-1.4	0	0			Dnaja4	2143.8	-4.55	0	0			Fam183b	898.1	-12.88	0	0			Nes	6347.5	-5.67	0	0			Pmf1	877.1	2.09	0	0
Ap1s2	4332.5	-3.87	0	0			Gm23119	1120.7	2.74	0	0			Aurka	910.4	3.58	0	0			Ttc29	696.9	-12.19	0	0			Cacna1h	768.4	4.23	0	0			Cdc14b	1211	-1.61	0	0
Nek10	1647.9	-5.59	0	0			Tsen15	908.9	1.85	0	0			5430419D17Rik	973.1	-11.37	0	0			Ptprt	381.6	-7.51	0	0			Flnb	25234.7	-2.95	0	0			Mb21d1	551	3.46	0	0
Ccnb1	1646.5	2.77	0	0			Ppfia4	1035.1	5.15	0	0			4932443I19Rik	143	-8.88	0	0			Zbbx	523.7	-11.83	0	0			Rps13	10861	1.95	0	0			Eif3j2	244.5	3.29	0	0
Cspp1	4385.4	-2.49	0	0			Serpinb5	552.1	-9.26	0	0			Ttll13	134.5	-3.93	0	0			Hist1h2bk	1542.1	4.08	0	0			Epb41l3	1915.8	2.36	0	0			Ncapg	2190.6	2.78	0	0
Frrs1	1775.7	1.39	0	0			Tiam2	1690.7	-6.51	0	0			Hmgb2	4829.3	3.94	0	0			Ttc41	202.1	-3.32	0	0			Isoc1	3369.8	2.6	0	0			Vrk1	1433.3	1.46	0	0
Mecom	1866.3	-4.64	0	0			Gm25107	283.3	4.44	0	0			Ccdc78	1143.3	-9.21	0	0			Gen1	539.9	2.91	0	0			Eme1	292.4	-2.7	0	0			Rps20	14971	-1.63	0	0
Kcnrg	577.1	-5.73	0	0			Grhl2	1371.3	-7.74	0	0			2210408I21Rik	917.5	-3.41	0	0			Kif20b	2772.5	4.1	0	0			Sdsl	392.4	3.89	0	0			Rnf166	882	-0.91	0	0
Mcm6	9676.5	2.08	0	0			Car14	576.8	7.63	0	0			6430531B16Rik	141.6	-6.01	0	0			Spdl1	637.7	3.29	0	0			Use1	2396.6	2.15	0	0			Gm28100	93	3.87	0	0
Lrrc18	393.9	-3.2	0	0			Pipox	58.7	6.39	0	0			Traip	477.8	3.69	0	0			Haspin	329.5	4.52	0	0			Eid2b	209.5	2.13	0	0			Slc18a2	252.1	-5.39	0	0
Dusp18	1018.6	-3.89	0	0			Cdc42ep4	2398.3	-1.68	0	0			Plk1	716	4.35	0	0			Fmnl3	1815	1.78	0	0			Mms22l	1661.1	-2.37	0	0			Wdr76	956.2	2.06	0	0
Gpr55	1172.4	5.05	0	0			Sv2a	666.3	4.7	0	0			Cenpi	844.9	4.44	0	0			Cdc6	996.7	4	0	0			Melk	1028	-2.82	0	0			Lrat	516.5	-6.77	0	0
Ccdc24	73.8	-4.9	0	0			Tmem108	389.3	4.72	0	0			Kif23	2518.6	5.19	0	0			Ulbp1	4260.9	6.37	0	0			Adck2	523	1.54	0	0			Txk	230.1	2.84	0	0
Hist1h3i	1900.5	3.2	0	0			Pwwp2b	717.4	-1.65	0	0			Cenpl	390.9	3.55	0	0			Klkb1	36.5	-5.25	0	0			Mboat1	1456.3	-3.02	0	0			Rps7	22523.5	-2.15	0	0
Sorcs1	583.8	4.18	0	0			Rtkn	904.6	-2.74	0	0			Pclaf	2258.3	5.64	0	0			Dynlt1c	293	-2.78	0	0			Ndufb4	1523.5	2.28	0	0			Cep192	3680.8	1.77	0	0
Gck	229.2	-5.16	0	0			Fam3c	3336.6	-2.9	0	0			Txk	230.1	4.5	0	0			Wdr27	209.7	-6.48	0	0			E2f7	739.5	-3.75	0	0			Gm28884	145.9	3.21	0	0
Rnu12	1618.3	2.66	0	0			Cd200	2376.3	1.94	0	0			Tfdp2	4235.2	1.69	0	0			Gm45396	1322.8	-10.3	0	0			Spock2	1974.7	6.46	0	0			Mrpl36	676.6	-2.32	0	0
Rpl9	26997.3	1.97	0	0			Sh3bgrl2	2717.1	-5.42	0	0			Hist1h1b	4314.9	5.34	0	0			Ccne2	1007.2	4.76	0	0			Gm25107	283.3	4.62	0	0			Prkra	861.9	-1.07	0	0
Prrg4	780	-3.93	0	0			E2f3	617.5	-2.19	0	0			Hist1h2ah	362.3	5.31	0	0			Kcnrg	577.1	-6.98	0	0			Tox3	123.7	5.32	0	0			Hist3h2bb-ps	491.9	5.07	0	0
Bub1b	2643.4	2.05	0	0			Klf8	456.3	3.88	0	0			Vipr1	356.2	-6.99	0	0			Akap14	165.9	-10.44	0	0			Has2	1700.1	-8.17	0	0			Kifc5b	330.9	2.96	0	0
Ppp2r5a	6909.1	1.23	0	0			L1td1	109.2	8.75	0	0			Pigv	530.4	-1.63	0	0			Kif20a	2335	4.19	0	0			Nr2f1	708	-4.34	0	0			Nlrp4f	86.7	-7.84	0	0
Hist1h2bn	3200.9	2.96	0	0			Adgra1	246	-8.02	0	0			Lgals2	1949.3	7.35	0	0			Ube2c	981.8	5.25	0	0			Tasp1	1919.4	2.46	0	0			Tacc3	1660.6	1.96	0	0
Rpl35	8274.2	2.02	0	0			Ppm1j	210.5	-3.98	0	0			Depdc1a	685.5	4.84	0	0			Vpreb3	413.2	-10.54	0	0			Bora	582.7	-2.04	0	0			Rpl17	26628.6	-1.83	0	0
Rab37	394.1	-5.54	0	0			Tceal1	430.7	3.66	0	0			Dcpp3	1674.1	-14.34	0	0			Sdcbp2	345	4.26	0	0			Kif2c	1088.7	-1.86	0	0			Parvg	191.4	3.21	0	0
Synj1	1884.8	-1.75	0	0			Sez6l	225.1	6.74	0	0			Cdc6	996.7	4.27	0	0			Kif18b	854.1	4.1	0	0			Plek2	598.4	-5.49	0	0			Rbl1	2178.2	2.4	0	0
Hist1h2ag	555.6	3.86	0	0			Pgrmc1	4933.3	1.6	0	0			Zfp808	671.2	2.48	0	0			Pclaf	2258.3	5.16	0	0			Orc1	384.2	-2.67	0	0			Ncapd2	3791.3	2.68	0	0
Gm37381	71.5	-6.62	0	0			Gucy1a3	3073.1	4.73	0	0			Fermt1	3656.8	-7.82	0	0			Gm15697	53.4	-3.86	0	0			Tulp2	438.9	9.7	0	0			Gm36401	89.7	4.82	0	0
5430419D17Rik	973.1	-6.42	0	0			Zfp982	493.5	6.71	0	0			Sema4c	1903.5	1.93	0	0			9130019P16Rik	121	-5.18	0	0			Rims4	271.7	9.5	0	0			Tlr4	2502	1.67	0	0
Aard	749.7	4.13	0	0			Scn9a	2563.4	-9.53	0	0			Ska1	287.1	5.41	0	0			Mcm4	5495.3	2.46	0	0			Arx	129.1	9.39	0	0			Gm10180	32.8	-3.28	0	0
Rnf130	3417.4	1.9	0	0			Slco2a1	5953.6	-5.95	0	0			Gm29170	198	2.8	0	0			Hmmr	1464.9	4.45	0	0			Uhrf1	5099.5	-2.57	0	0			Nusap1	1785.5	2.68	0	0
Mir100	45.1	-4.02	0	0			4933413C19Rik	155.5	-4.64	0	0			Pola1	4656.9	3.33	0	0			Spaca9	266.7	-5.74	0	0			Gpam	5275.4	3.18	0	0			Rfc5	1425	2.04	0	0
Usp35	640.5	-2.46	0	0			Adamts6	2219.5	-5.23	0	0			Mki67	14781.5	5.55	0	0			Zmynd10	696.6	-8.39	0	0			A830018L16Rik	526	6.53	0	0			Cdc7	887.1	2.57	0	0
AC130711.1	100.2	-8.01	0	0			Cldn34c1	139.6	3.9	0	0			Tk1	1760.6	5.6	0	0			Hk2	4327.2	5.4	0	0			D2hgdh	678.6	1.78	0	0			Apoa1	81.2	-7.18	0	0
Kif22	1053.5	2.83	0	0			Kremen1	2954.9	-1.9	0	0			Fanci	730.1	3.98	0	0			Fam131a	458.5	-2.73	0	0			Adcy9	967	2.57	0	0			Rps21	14216	-1.87	0	0
Klrb1a	86.6	-6.22	0	0			Shisa8	383.9	5.24	0	0			Nectin2	4553.3	3.17	0	0			Anln	4941.8	4.06	0	0			AC125374.1	273	3.83	0	0			Fbxw24	148.6	-8.33	0	0
Gm25107	283.3	4.52	0	0			Col23a1	815.2	-4.73	0	0			B3gnt4	74.9	-6.27	0	0			Pbk	841	4.02	0	0			Hacd4	2724.9	2.64	0	0			Gm14276	122	2.57	0	0
Ankrd42	1037.2	-3.29	0	0			Tgfbi	6880.2	-3.54	0	0			Prc1	3879.5	5.14	0	0			Ifi202b	1314.3	10.23	0	0			1110032F04Rik	181.3	6.74	0	0			Hao2	630.6	-7.21	0	0
Dthd1	225.6	-7.35	0	0			Isoc1	3369.8	2.4	0	0			Ropn1l	95.3	-4.82	0	0			Tekt2	91.2	-2.8	0	0			Eid1	3203.7	1.45	0	0			Lama2	3207.9	-4.4	0	0
Rps25	19935.1	1.76	0	0			Gm5532	255.8	5.78	0	0			Lca5l	380.6	-5.33	0	0			Rad21	9065.9	1.79	0	0			Pnmal2	464.5	5.47	0	0			Topbp1	6845.4	1.96	0	0
Ppp1r42	107.2	-6.76	0	0			Has2	1700.1	-7.19	0	0			Stx11	581.6	4.19	0	0			D2Bwg1423e	275.2	-3.16	0	0			A830082K12Rik	465.5	-4.32	0	0			Dus2	308.3	-2.07	0	0
Enkur	720.5	-5.22	0	0			AC162183.1	62.2	7.9	0	0			Hist3h2ba	1166.9	8.31	0	0			Spata24	407.3	-2.98	0	0			Tbc1d1	3523.9	-2.11	0	0			Pisd-ps1	3081.3	1.71	0	0
Myb	712.1	-5.31	0	0			Mgmt	387.5	4.29	0	0			Lin9	1379.4	3.42	0	0			Armc3	463	-8.51	0	0			H2afy2	540.2	3.65	0	0			Slc38a5	159.2	-5.7	0	0
Gm25395	10674.2	3.47	0	0			Atp10b	1228.4	-8.17	0	0			G6pc3	822.4	-2	0	0			Wdr63	830.2	-7.07	0	0			Slc25a26	429	1.58	0	0			Zranb3	1745.4	1.9	0	0
Ift172	3582.1	-1.94	0	0			Tnn	682.3	-8.74	0	0			Pde6h	65.9	-6.34	0	0			Cdc25c	375.3	4.4	0	0			Tmem242	1366.1	1.95	0	0			E2f1	810.2	2.83	0	0
Rmdn1	502.1	-1.51	0	0			Ppara	338.7	4.4	0	0			Mbp	3177.3	3.56	0	0			Nlrp5-ps	701.7	-5.04	0	0			Pole	3126.5	-2.73	0	0			Brip1	1130.3	2.66	0	0
Gm24407	5804.4	2.74	0	0			A430035B10Rik	103	4.06	0	0			Dscc1	366	4.67	0	0			Ubap2	2005.2	1.83	0	0			Rps15	15528.1	2.07	0	0			Dnah6	8045.8	-4.29	0	0
Rprm	243.8	-5.45	0	0			Tacr1	156.3	-8.1	0	0			Tmem212	1993.3	-11.6	0	0			Dcpp2	230.4	-12.26	0	0			Ccdc106	146.1	5.02	0	0			Cdc20	2337.7	3.19	0	0
Ttk	787.9	2.73	0	0			4932435O22Rik	107.5	8.51	0	0			Sec14l3	3719.5	-14.82	0	0			Bpifa3	192.9	-12.12	0	0			Tceal1	430.7	3.79	0	0			Tomm5	1065.5	-1.86	0	0
Ppp1r32	867.8	-6.32	0	0			Armcx5	545.5	1.38	0	0			Ccdc180	1719	-10.89	0	0			5330413P13Rik	286.9	-10.72	0	0			Ndufb11	2424.1	2.05	0	0			Gm37472	1299.6	3.84	0	0
Rsbn1	3043.2	-1.66	0	0			Fam126b	2662.8	1.17	0	0			Socs4	1898.8	1.16	0	0			Fgf12	36.1	-3.85	0	0			Immp1l	1050.4	1.91	0	0			Gm7292	161.9	6.43	0	0
Hsd17b2	2063.3	6.11	0	0			Mir31	131.7	-8.45	0	0			Rd3	59.9	-5.65	0	0			Tbx15	206.9	5.97	0	0			Dcaf12l2	136.6	8.3	0	0			Atp5e	3538.1	-2.57	0	0
Kcnk12	227.8	-6.46	0	0			Usp54	3418.4	2.1	0	0			Acox2	1018.6	-10.21	0	0			Bcat2	1286.9	-1.97	0	0			Gm10180	32.8	3.45	0	0			Rpl36a	10375.8	-1.65	0	0
Gm36948	137.4	-4.34	0	0			Sesn3	4925.9	-2.05	0	0			D1Ertd622e	2588.1	-2.3	0	0			Ift57	1132.7	-2.15	0	0			Mdc1	2453.4	-1.29	0	0			Gm4737	307.5	4.88	0	0
Ccdc107	996.8	1.56	0	0			Nkx6-2	57.7	8.71	0	0			Rad51ap1	586.6	4.7	0	0			BC037032	78.7	-3.54	0	0			Zfp958	943.5	1.42	0	0			Ppp1r14a	203.5	-3.98	0	0
Ccdc150	111.2	-5.6	0	0			Inha	3597.4	6.01	0	0			Kcnrg	577.1	-7.58	0	0			Ppp1r32	867.8	-7.8	0	0			Col5a2	23163.9	-3.9	0	0			Cenpa	1446.5	2.41	0	0
2410004P03Rik	1023	-6.07	0	0			Hist3h2bb-ps	491.9	5.08	0	0			Gm44280	107.2	-5.08	0	0			Ccdc170	858.7	-6.9	0	0			Cfap65	2005	7.16	0	0			Depdc1a	685.5	3.2	0	0
Rps3	34221.4	1.78	0	0			Ncs1	1001	-5.5	0	0			Jhy	206.3	-9.46	0	0			AC127597.1	332.8	-9.88	0	0			Thnsl2	368	3.08	0	0			Pcdhb7	85.6	-2.7	0	0
Gsdmd	1725.8	2.48	0	0			Adgrg5	223.6	-7.12	0	0			Phtf1	2897.1	-1.43	0	0			4430402I18Rik	245.2	-6.14	0	0			Mis18bp1	1202.4	-2.35	0	0			Nmur2	134.3	5.47	0	0
Gm28818	333.2	-6.24	0	0			Rbbp7	19203.4	2.36	0	0			AC124426.4	1046.4	2.96	0	0			AC153969.1	155.9	-3.69	0	0			Rps7	22523.5	2.32	0	0			Ankrd37	367.8	3.11	0	0
Ttc41	202.1	-2.64	0	0			Brinp3	147.7	-5.45	0	0			Hist1h2bf	752.1	3.9	0	0			Nlgn1	250.9	-7.89	0	0			Kcnh6	379.4	9.7	0	0			Tmem204	723.8	-2.58	0	0
Fank1	413.5	-5.12	0	0			Hspa12a	1490.6	3.36	0	0			Spata18	919.8	-9.64	0	0			Zfp872	114.7	-8.1	0	0			Ammecr1	1885.2	-2.74	0	0			Fanci	730.1	2.68	0	0
Tlr4	2502	-1.69	0	0			Gatsl2	1012.3	-3.36	0	0			Rprm	243.8	-8.52	0	0			Tyms	1615.5	2.48	0	0			Gprasp1	4014.5	2.35	0	0			Mastl	1390.5	2.43	0	0
H2-Ob	458	-5.31	0	0			Capn5	1335.6	-2.29	0	0			Gm21013	430.6	6.86	0	0			Srd5a1	2861.4	5.29	0	0			Crb2	1948.7	7.69	0	0			Gm24514	38.8	-3.53	0	0
Olfr266	124.9	-6.88	0	0			Tmem114	177.6	9.81	0	0			Ttc21a	2575.8	-10.58	0	0			Rnf112	2261.2	-13.95	0	0			Stum	1687.2	8.96	0	0			Cox16	294.8	-2.07	0	0
Ccdc78	1143.3	-6.14	0	0			Ei24	4226.3	1.79	0	0			Esco2	1033.9	5.34	0	0			Ift172	3582.1	-2.36	0	0			Gfra1	830.3	-3.77	0	0			1500011K16Rik	536.3	-2.36	0	0
5330413P13Rik	286.9	-6.55	0	0			Nfkbiz	2376.3	-2.65	0	0			Ccdc60	172.7	-9.51	0	0			Itga2	3557.6	5.79	0	0			Greb1l	1002.5	4.41	0	0			Tmem205	1030	-2.62	0	0
Tfdp2	4235.2	1.2	0	0			Gm11837	57	4.63	0	0			Nr2f1	708	-5.38	0	0			Kif23	2518.6	4.57	0	0			Rpl10a	12601.1	1.71	0	0			Lacc1	632.8	2.3	0	0
AC068459.2	119.3	-6.6	0	0			Dmc1	74.6	5.41	0	0			Hist1h3i	1900.5	4.11	0	0			Cdk1	2679	3.82	0	0			Emp1	9664	-4.23	0	0			Dscc1	366	2.96	0	0
Creld2	2607.5	-2.57	0	0			Spon1	4996.4	-5.72	0	0			Dusp18	1018.6	-4.98	0	0			Shmt1	1117.2	2.58	0	0			Gm42303	60.3	10.12	0	0			Cpsf4l	48.7	-6.08	0	0
Apoa4	219.2	6.13	0	0			Olfr1034	88.9	8.83	0	0			Ube2t	389.2	3.5	0	0			Aurka	910.4	3.13	0	0			Klhl23	2620.4	3.93	0	0			Pign	4973.1	1.39	0	0
Pgm2l1	8048.2	-4.51	0	0			Tshz3	340.9	-2.17	0	0			Hist1h2ak	2328.5	4.21	0	0			Jam3	3865.5	-5.45	0	0			Mkrn3	65.5	3.24	0	0			Khdc1b	115.1	-9.95	0	0
Arhgap10	2580	2.45	0	0			Creg1	7325	3.82	0	0			Nup155	4087.7	1.98	0	0			Csrnp3	174.3	-6.95	0	0			Ndufs4	1984.6	1.64	0	0			Fbxw4	590	-2.55	0	0
Hist1h3b	2394	4.32	0	0			1010001N08Rik	272	4.74	0	0			Ak8	278.6	-6.85	0	0			Dthd1	225.6	-8.68	0	0			Tceal6	147.2	8.78	0	0			Chaf1b	1373.1	2.95	0	0
Mcm3	4873.1	1.86	0	0			Gm6445	41.5	5.07	0	0			Cfap43	3252.1	-3.86	0	0			Dnmt1	7476.9	2.28	0	0			Zbtb1	2681.5	-1.17	0	0			Fbxo5	922.6	2.51	0	0
Rps16	14098.2	2.01	0	0			Cda	273.3	-3.97	0	0			Gm35507	244.6	-8.57	0	0			Ccdc24	73.8	-4.81	0	0			Mcm4	5495.3	-2.06	0	0			Rpl12	22553	-1.45	0	0
Fdx1	2257.7	3.66	0	0			Nenf	2444	1.83	0	0			Fam216b	1444.8	-12.54	0	0			Cdkn3	334.9	4.52	0	0			Rnf157	618.8	-3.35	0	0			Atp6v0a2	2276.5	-1.21	0	0
Hist1h3c	2588.3	4.01	0	0			Flnb	25234.7	-2.63	0	0			Wdr38	254	-4.31	0	0			Zfp474	874.9	-13.62	0	0			Adamdec1	1164.5	-7.59	0	0			Ankle1	295.3	3.4	0	0
Ube2e3	2085.6	0.87	0	0			Gm38416	44.1	6.61	0	0			Peg3	11326.8	5.2	0	0			Socs4	1898.8	1.05	0	0			Trim32	1218.8	1.2	0	0			Gria4	489.3	5.21	0	0
Slc25a26	429	1.51	0	0			Gm32200	122.9	7.53	0	0			Dynlrb2	1037	-9.9	0	0			Chchd6	720.9	-3.21	0	0			Cenpf	8284	-2.56	0	0			Tcf19	1338.9	2.84	0	0
Spef1	1030.8	-3.05	0	0			Gm13032	68.2	7.04	0	0			Ccne2	1007.2	4.83	0	0			Ak8	278.6	-5.96	0	0			Tdrd1	42.5	6.7	0	0			Diaph3	2457.8	3.06	0	0
Stk36	747.5	-3.01	0	0			Ier5l	481.8	-3.15	0	0			Rrm2	1595.5	3.89	0	0			Dydc2	123.4	-9.96	0	0			Khdc1b	115.1	11.2	0	0			Fshr	45.5	-9.71	0	0
Wdr77	2451.4	-2.11	0	0			AC134254.4	18.5	4.62	0	0			Pmf1	877.1	2.79	0	0			Ect2l	439	-9.54	0	0			Igsf11	271.3	7.03	0	0			Rims4	271.7	-7.48	0	0
Hist1h3h	1121.8	2.88	0	0			Piezo2	7100.4	-4.37	0	0			Eml6	768.7	-3.45	0	0			Stard4	1555.4	3.28	0	0			Tcirg1	2618.1	-2.17	0	0			Pbx3	1860.2	1.83	0	0
Rps24	28894.5	1.94	0	0			Pbx3	1860.2	1.91	0	0			Wdr62	319.2	2.51	0	0			Wdr62	319.2	2.41	0	0			Rpl36	9013.3	2.4	0	0			Rps18	21820	-2.1	0	0
Stoml3	457.9	-6.51	0	0			Padi1	3778.9	-4.98	0	0			Tyms	1615.5	2.61	0	0			Ift81	2503.7	-2.96	0	0			Bcat2	1286.9	1.69	0	0			Rps25	19935.1	-1.64	0	0
Gm12144	124.2	-6.13	0	0			Traf4	1154.2	-2.07	0	0			Hist1h2ae	861.2	3.74	0	0			Tnc	68640.4	7.76	0	0			Cdkn2b	1203	-4.28	0	0			B630019K06Rik	100.7	-3.48	0	0
Snora21	259.1	3.05	0	0			Zfp423	858.9	3.62	0	0			Cldn7	1145.1	-8.89	0	0			Fank1	413.5	-6.17	0	0			Rhobtb1	1486	2.93	0	0			Tmem14c	1756.4	-1.57	0	0
Kif2c	1088.7	1.89	0	0			Jag1	7035	-4.43	0	0			Hist1h3f	3831.6	3.38	0	0			Ccdc13	258.7	-7.45	0	0			Dhtkd1	214.4	2.77	0	0			AC121965.1	2444.4	-1.9	0	0
Lrrc51	768.8	-3.72	0	0			Syt8	416.9	-7.99	0	0			Foxn2	2089.5	2.15	0	0			Irak1bp1	339.9	-2.53	0	0			Nlrp4f	86.7	8.41	0	0			Rad51ap1	586.6	3.07	0	0
Eif3e	6486.8	1.46	0	0			Irak1bp1	339.9	2.04	0	0			Gsdmd	1725.8	3.23	0	0			Abhd14a	633.1	-2.55	0	0			Ska3	495.3	-2.56	0	0			Tmem242	1366.1	-1.68	0	0
Jak1	8342.8	1.19	0	0			Grhpr	1331.5	2.52	0	0			Dnah12	6414.9	-11.19	0	0			Slc38a2	10020.8	2.2	0	0			Ccdc88b	419.6	-3.47	0	0			Aurkb	841.1	2.48	0	0
Hpgds	2238.7	-5.43	0	0			Acat1	3919.6	1.8	0	0			Mcm7	4872.2	2.85	0	0			1700028P14Rik	244.7	-10.99	0	0			Apoa1	81.2	7.85	0	0			Cyp11a1	7540.5	-8.65	0	0
Tekt3	117	-5.69	0	0			Tmem88b	78.9	3.85	0	0			Ttc29	696.9	-10.03	0	0			Ankmy1	132.7	-5.23	0	0			Rps3a1	32086.6	1.85	0	0			Rpl22-ps1	24.2	-5.27	0	0
Tmem67	1054.6	-2.27	0	0			B3galt5	421.2	-4.18	0	0			Cenpn	375.6	3.67	0	0			Gm13562	40.6	-4.99	0	0			2810001G20Rik	370.7	2.67	0	0			Rpl22l1	3550.6	-2.84	0	0
Gm23245	197.5	3.06	0	0			Urah	458.6	-8.61	0	0			6330403K07Rik	140.3	-6.62	0	0			Gm37464	121.4	-10.51	0	0			Rps27	25549.9	2.77	0	0			H1foo	92.7	-9.47	0	0
Rpgr	764.7	-2.36	0	0			Fmc1	565.1	1.66	0	0			Gm45396	1322.8	-11.39	0	0			Lrrc34	459.8	-9.56	0	0			Fshr	45.5	10.16	0	0			Serinc2	1491.5	-4.43	0	0
Dnaja4	2143.8	-3.11	0	0			Frg2f1	176.5	1.83	0	0			Epb41l3	1915.8	2.76	0	0			Ankrd65	105.8	-8.06	0	0			Zfas1	1533.5	1.82	0	0			Gm37420	739.7	3.67	0	0
Wdr27	209.7	-4.96	0	0			Samd5	985.5	-6.76	0	0			Esrp1	1961.7	-7.16	0	0			Iyd	51	-7.12	0	0			Rnu1a1	41.3	3.23	0	0			Gabre	335.8	2.63	0	0
Hist1h2ac	1200	2.72	0	0			Star	6911.7	4.42	0	0			Cep192	3680.8	2.3	0	0			Rprm	243.8	-6.32	0	0			Tmem203	191.8	1.41	0	0			Tmem215	431.3	6.45	0	0
Gm42303	60.3	5.32	0	0			Tceal3	300.1	4.06	0	0			Rnu12	1618.3	3.3	0	0			Egflam	1450.8	-3.84	0	0			Mrpl48	1558.9	1.7	0	0			Ttyh1	234.8	1.92	0	0
Mgarp	2195.3	6.57	0	0			1810058I24Rik	1085.6	1.22	0	0			Zfat	873.7	1.43	0	0			Ccdc74a	273.3	-3.67	0	0			Taf15	1676.5	-2.12	0	0			Colec12	2467	-1.78	0	0
Bmp6	664.8	3.78	0	0			Tmem215	431.3	6.64	0	0			BC052040	399.3	1.9	0	0			4930444P10Rik	43.1	-5.64	0	0			Ect2	3249.9	-2.56	0	0			Rn7s6	51	-3.46	0	0
Cep128	2056	-2.8	0	0			Papln	998.9	3.29	0	0			Pole2	507.5	3.69	0	0			Fam229b	233.4	-3.75	0	0			Creg1	7325	4	0	0			Mki67	14781.5	3.73	0	0
Podxl	10122.9	3.02	0	0			Mbp	3177.3	2.53	0	0			Hist1h1d	6365.9	3.22	0	0			Cep192	3680.8	2.13	0	0			Ncoa4	4886.9	2.16	0	0			Zwilch	908.8	2.49	0	0
Ccdc96	464.2	-5.34	0	0			Npnt	1298.2	-4.08	0	0			Zfp579	441.2	2.3	0	0			Rwdd3	287.9	-3.05	0	0			Ppm1j	210.5	-4.41	0	0			Nap1l5	208	-7.38	0	0
Stt3b	9178.6	-1.07	0	0			Edil3	553.2	-6.68	0	0			Ap3m2	910.3	-2.49	0	0			Iqca	733.6	-8.24	0	0			Scn10a	171.9	8.35	0	0			Hoxd9	240.2	-5.91	0	0
Drc1	853.2	-6	0	0			Zcchc3	833	4.81	0	0			Ercc6l	927.4	4.36	0	0			Ercc6l	927.4	4.1	0	0			Nlrp14	240.5	10.94	0	0			Abcg1	1307.8	2.09	0	0
Rack1	33938.1	1.46	0	0			Mccc1	1178.7	1.63	0	0			Iqck	310.2	-2.74	0	0			Ptprs	8718.6	2.12	0	0			Pipox	58.7	6.32	0	0			Gm19461	61.1	-4.36	0	0
Ttll3	1182.5	-4.09	0	0			Dnajc6	1440.8	5.85	0	0			Mb21d1	551	4.64	0	0			Lrrc43	220.4	-10.68	0	0			Etfb	482.5	2.42	0	0			Nlrp5	137.4	-10.67	0	0
Tdrd5	328.6	4.86	0	0			F2rl1	2602.2	-5.61	0	0			Dnmt1	7476.9	2.38	0	0			Calcoco2	126.2	-10.03	0	0			Scarna2	14549.7	2.91	0	0			Pola1	4656.9	2.22	0	0
2410018L13Rik	46.6	4.51	0	0			Hdgfl3	2657.7	4.13	0	0			Hist1h3a	1537	4.09	0	0			Dync1i1	639.3	-5.58	0	0			Lad1	3713.9	-4.5	0	0			Mpped2	67.3	-7.24	0	0
Fam131a	458.5	-2.13	0	0			Lepr	1305.3	-4.39	0	0			Ezh2	2547.3	3.48	0	0			Ovgp1	80402.3	-9.75	0	0			Inpp5f	2395.7	1.19	0	0			Ckap2	1295.5	2.86	0	0
Lekr1	495.3	-2.43	0	0			Evc	1103.2	2.09	0	0			Sycp2	68.1	-4.29	0	0			Gm44280	107.2	-4.1	0	0			Haus6	2256.7	-1.78	0	0			Zfp445	6606	1.24	0	0
Hist1h4k	2599.8	2.98	0	0			Bicdl1	2138.2	3.41	0	0			Smc4	10042.8	3.08	0	0			Elof1	3142.9	-2.62	0	0			Rpl22-ps1	24.2	5.68	0	0			Rpl27	7759.2	-1.5	0	0
Inha	3597.4	5.67	0	0			Zc3h12b	389.8	3.36	0	0			Exosc8	1393.4	2.28	0	0			Rgs9	109.7	-3.07	0	0			Cela3b	153.8	10.59	0	0			Marveld1	1403.7	-1.65	0	0
Hist1h1a	4318.2	4.16	0	0			Plek2	598.4	-4.57	0	0			Ccdc170	858.7	-7.19	0	0			Ccnf	863.1	3.74	0	0			Scn9a	2563.4	-11.66	0	0			Gm24265	6007	-2.01	0	0
4933413C19Rik	155.5	-4.36	0	0			Snx11	840.4	-1.47	0	0			Gbp2b	974.1	9.51	0	0			Topbp1	6845.4	2.38	0	0			Grm7	56.7	6.32	0	0			Sec61g	3354.4	-1.95	0	0
Rps12	34943.8	2.03	0	0			Gm15201	100.3	6.91	0	0			Lrrc73	70.7	-5.93	0	0			Cdhr3	2177.2	-11.31	0	0			Tlr4	2502	-1.76	0	0			Cep152	1081.5	1.77	0	0
AC127597.1	332.8	-6.89	0	0			Sycp2	68.1	-3.43	0	0			Lrrc51	768.8	-4.85	0	0			Lrrc15	2815	8.39	0	0			Vwa3a	1418.1	5.67	0	0			Rn7sk	1.80119e+06	-2.54	0	0
BC030867	244.7	-2.43	0	0			Neil2	221	3.03	0	0			Map3k19	1052.5	-9.75	0	0			AC130711.1	100.2	-11.25	0	0			Rps27l	2792.8	1.88	0	0			Ccno	74.6	-5.36	0	0
Hist1h1d	6365.9	2.39	0	0			G730003C15Rik	55.1	2.49	0	0			Ccdc87	64.2	-7.05	0	0			Hey2	272.7	-4.52	0	0			H1foo	92.7	8.91	0	0			Bcl2l10	68.4	-7.7	0	0
Cfap70	1011	-5.32	0	0			Dennd3	581.3	-1.83	0	0			Nek1	2207.7	-1.96	0	0			Tsga10	1243.8	-3.36	0	0			2410018L13Rik	46.6	9.01	0	0			8030451A03Rik	163.7	-5.71	0	0
Plk5	198.1	-6.26	0	0			AC133650.1	251.3	1.93	0	0			Tmem269	141.1	-5.8	0	0			Derl3	571.7	-5.23	0	0			Rpl12	22553	1.58	0	0			Gbp5	765.7	2.76	0	0
Zbbx	523.7	-6.16	0	0			4933400C23Rik	65.1	9.86	0	0			Gfod2	899.8	-2.07	0	0			AC068459.2	119.3	-6.9	0	0			Dbp	2524.4	3.75	0	0			1110032F04Rik	181.3	-5.41	0	0
Hist1h3d	1557.1	3.02	0	0			Gm43019	293.3	5.19	0	0			H2-Ob	458	-6.86	0	0			Mns1	2128.4	-3.59	0	0			Klf5	602.1	-4.26	0	0			Ublcp1	1161	-1.31	0	0
S100a10	6837.8	2.81	0	0			Gm7694	985.2	4.68	0	0			Osbpl5	2295.3	-1.78	0	0			Efcab1	899	-9.08	0	0			Bard1	1176.3	-2.93	0	0			Rps24-ps3	66.4	-2.63	0	0
Ppef2	125.6	-3.2	0	0			A930024E05Rik	100	2.93	0	0			Ankle1	295.3	5.03	0	0			Cdh22	130.3	-7.52	0	0			Knstrn	1408.6	-2.12	0	0			Snord15a	699.5	-1.7	0	0
Hao2	630.6	7.21	0	0			Frs3	201	2.04	0	0			Enkur	720.5	-6.58	0	0			Nsl1	575.5	3.42	0	0			Gm19461	61.1	7.7	0	0			Sass6	740.1	1.91	0	0
Gm15402	101.2	-8.52	0	0			Tnc	68640.4	-6.18	0	0			Gxylt2	4203.5	4.79	0	0			Rad54l	747	3.24	0	0			Nr5a2	1259.3	6.73	0	0			Shmt1	1117.2	1.81	0	0
Mia3	3949.7	-0.89	0	0			Zbed4	541.3	-1.12	0	0			Topbp1	6845.4	2.54	0	0			Crocc2	1183.6	-5.61	0	0			Fn1	191027	-6.94	0	0			Sdf2	1603.8	-1.91	0	0
Pih1d2	475.3	-4.21	0	0			Dennd1b	10100.1	3.07	0	0			Fam83d	687.1	5.61	0	0			Mlc1	366.5	-11.2	0	0			Nek2	1712.4	-2.95	0	0			Kif20a	2335	2.91	0	0
Gm25989	190.1	2.97	0	0			Gata1	624.6	7.35	0	0			Irx3	1736.5	4.47	0	0			1110017D15Rik	574.7	-7.89	0	0			Sowaha	164.8	7.71	0	0			Endog	555.6	-2.34	0	0
Knstrn	1408.6	2.18	0	0			Gm10093	40.3	-4.12	0	0			Slc35a5	1324.6	-1.33	0	0			Cfap54	3401	-7.73	0	0			Mbp	3177.3	2.66	0	0			Rps25-ps1	40	-3.08	0	0
Intu	1060.1	-2.43	0	0			Isoc2a	1072.4	3.32	0	0			Calcoco2	126.2	-7.33	0	0			5430419D17Rik	973.1	-7.36	0	0			Rps20	14971	1.67	0	0			Fdx1	2257.7	-3.36	0	0
Lrrc43	220.4	-6.02	0	0			Gm45871	767.5	1.75	0	0			Daw1	371.8	-10.87	0	0			1700003E16Rik	231.7	-6.21	0	0			Gm44751	312.8	-4.09	0	0			Rpl36	9013.3	-2.06	0	0
Lrrc36	901.4	-5.71	0	0			Nadk2	1329.8	1.46	0	0			1110017D15Rik	574.7	-8.96	0	0			Ccnb2	1562.9	4.47	0	0			Erfe	449.2	-6.94	0	0			Traip	477.8	2.14	0	0
Atp6v1c1	3994.1	-2.39	0	0			Plch1	2488.4	-6.84	0	0			Fzd7	1801.4	3	0	0			Gm16201	180.9	-3.97	0	0			Aifm2	1205.8	2.05	0	0			Selenos	1376.9	-1.34	0	0
Ccdc170	858.7	-5.27	0	0			Slc35f1	481.5	6.28	0	0			Il20rb	792.6	-4.95	0	0			Hist1h2bb	5098.7	3.11	0	0			1500011K16Rik	536.3	2.51	0	0			Pisd-ps2	808.8	1.49	0	0
1700028P14Rik	244.7	-5.4	0	0			Cdh13	1400.6	-4.73	0	0			Azin2	534.6	-2.92	0	0			Kif11	3956.6	2.8	0	0			Ppp2r5a	6909.1	1.21	0	0			Gm26461	79.3	-2.06	0	0
Hist1h3a	1537	3.03	0	0			Sowaha	164.8	7.21	0	0			Ccnf	863.1	3.92	0	0			Hist1h3g	1093	4.26	0	0			Wnt6	1171.7	7.03	0	0			Mgat4c	126	-8.05	0	0
Myzap	256.2	3.5	0	0			Cyp4f14	62.4	5.84	0	0			Stoml3	457.9	-8.99	0	0			Nat9	716.2	-2.58	0	0			Il1b	1023	-7.6	0	0			Pigx	661.7	-1.48	0	0
Fbll1	49.4	5.68	0	0			Adk	2658	1.59	0	0			Hist3h2bb-ps	491.9	7.04	0	0			Ccdc181	2276.5	-4.2	0	0			Hoxc5	762.5	4.57	0	0			Cchcr1	1187.4	1.95	0	0
Lgr5	3805.4	5.44	0	0			Ndst3	448.7	-6.27	0	0			Entpd3	493.9	-8.7	0	0			Prc1	3879.5	4.41	0	0			Mpdz	7449.2	1.75	0	0			Skp2	767.6	1.39	0	0
Iqch	141.5	-4.6	0	0			Abcc5	3752.3	1.88	0	0			Stmn1	4393.4	3.99	0	0			Lekr1	495.3	-2.9	0	0			Mlycd	566.9	1.47	0	0			Cenpl	390.9	2.08	0	0
Gm10076	2109.2	1.7	0	0			Crygb	150	10.17	0	0			Col23a1	815.2	-5.72	0	0			Mat1a	426.6	-7.32	0	0			Zfyve21	1239.5	1.64	0	0			Kif20b	2772.5	2.8	0	0
Cfap221	236.8	-6.19	0	0			Hmga2	5072.7	-7.41	0	0			Zfp850	591.3	2.1	0	0			Brca1	2377.3	2.99	0	0			Fam111a	2802.2	-3.67	0	0			Trpm7	7529	0.83	0	0
Gadd45b	1274.9	3.19	0	0			4930550C14Rik	159	3.93	0	0			Ptprt	381.6	-7.39	0	0			Oip5	354.4	3.58	0	0			5730559C18Rik	851.8	-5.37	0	0			Spdl1	637.7	2.1	0	0
Mtcl1	3224	2.51	0	0			Apcdd1	2013.6	-5.01	0	0			Hist1h2bh	1381.8	4.37	0	0			Zbtb1	2681.5	1.29	0	0			Mtbp	1082.8	-1.67	0	0			Coq2	1184.6	-1.46	0	0
Rpl36a	10375.8	1.59	0	0			Pcdh15	879.7	6.02	0	0			Rmdn1	502.1	-1.84	0	0			1110032A03Rik	1040.6	-3.05	0	0			Rpl30	13088.9	1.82	0	0			Snx10	1292.6	1.53	0	0
Rpgrip1l	2291.6	-2.33	0	0			Rbbp8	4183.8	1.99	0	0			Gm24339	1196.9	2.37	0	0			Olfr1033	627.4	-5.49	0	0			Rps18	21820	2.25	0	0			Sntg2	210	-5.21	0	0
Krt7	16962.5	2.21	0	0			Gm13736	66.8	-5.79	0	0			Stt3b	9178.6	-1.38	0	0			Donson	549.3	1.79	0	0			Mgarp	2195.3	6.82	0	0			Brd8	4347.4	1.39	0	0
AC167229.2	97.5	5.3	0	0			Tceal6	147.2	7.87	0	0			Gen1	539.9	2.78	0	0			Agrp	30.6	-5.51	0	0			D830026I12Rik	129	6.33	0	0			Gm4735	241.9	6.22	0	0
Phf13	1255.2	2.04	0	0			Zfp937	430.3	1.54	0	0			D430036J16Rik	160.7	-7.83	0	0			Mlkl	970.4	4.69	0	0			Gm15772	49.5	3.28	0	0			Ubap2	2005.2	1.3	0	0
Eif3m	5325.7	1.34	0	0			Mkrn3	65.5	2.83	0	0			BC055324	1264.1	2.33	0	0			Dnali1	1243.9	-8.96	0	0			Knl1	2404.6	-2.21	0	0			Pigv	530.4	-1.07	0	0
Rpl10a	12601.1	1.49	0	0			Trpa1	1557.4	-8.35	0	0			Six4	1022.9	-4.36	0	0			Ccdc65	438.7	-7.01	0	0			Gm16075	38	7.4	0	0			Klk1	910.2	-5.39	0	0
Angptl7	3432	7.43	0	0			Gzmc	96.4	-8.1	0	0			Tcf19	1338.9	3.81	0	0			Als2cl	1958.5	2.5	0	0			Rps25-ps1	40	3.35	0	0			Lrp11	222	-3.31	0	0
Ccdc189	620.1	-3.44	0	0			Hist1h2al	269	-5.48	0	0			Akap14	165.9	-9.55	0	0			Nudt11	188.5	-6.17	0	0			Thbs2	13134.1	-5.04	0	0			Aurka	910.4	2.15	0	0
Wdr19	2003.2	-1.66	0	0			Rhbdl3	793	3.55	0	0			Gm28884	145.9	7.04	0	0			Ppp1r3b	641.3	4	0	0			Flrt1	1608.8	4.92	0	0			Tbca	2435.2	-1.96	0	0
Fam149a	1651.3	-2.65	0	0			Gm45262	39.6	7.55	0	0			Hist1h1a	4318.2	5.42	0	0			Rab37	394.1	-6.14	0	0			Pcdh1	1591.9	-3.26	0	0			St14	2764.3	-4.34	0	0
Wdr78	2295.8	-4.1	0	0			Dgkz	3614.2	1.71	0	0			Fam149a	1651.3	-3.54	0	0			Vstm2b	82.2	-6.37	0	0			Nudt10	70.4	4.42	0	0			Tmem178b	32.6	-6.51	0	0
1700003E16Rik	231.7	-4.98	0	0			Lin28a	49.3	5.94	0	0			Uhrf1bp1	2527.3	-2.14	0	0			Col7a1	9435	6.33	0	0			Trim59	1655.2	-2.48	0	0			Phospho2	837.1	-1.28	0	0
Far2os1	150.4	-6.61	0	0			Kcnh6	379.4	8.54	0	0			Itgb6	615.3	-5.79	0	0			Gas2l2	488.9	-11.99	0	0			Sntg2	210	5.87	0	0			Cenpi	844.9	2.64	0	0
Gramd2	285.5	-5.08	0	0			Lmbrd1	2458.5	1.13	0	0			Angpt2	3118.5	3.89	0	0			Tk1	1760.6	4.75	0	0			Tmem35b	410.7	2.54	0	0			Msln	8191.1	-4.34	0	0
Hist1h2bp	342.5	3.43	0	0			Omp	59.4	-3.86	0	0			Zbbx	523.7	-11.3	0	0			Gstt2	1284.6	-4.05	0	0			Mgst1	8165	4.16	0	0			Plk4	1988.7	2.49	0	0
Fam163a	526	6.3	0	0			Nrarp	539.8	-2.79	0	0			Hist1h2ab	1824	3.98	0	0			Ckb	2635.4	-5.56	0	0			Gm10260	103.8	-4.7	0	0			Npr2	900.9	-3.45	0	0
Slc1a4	586	-1.99	0	0			Sp3os	188.7	1.3	0	0			Iqcd	343.7	-4.89	0	0			Spa17	492.8	-4.74	0	0			Sbno2	3119.8	-2.41	0	0			Fancd2	703.4	2.5	0	0
4930547M16Rik	84.7	-3.82	0	0			Dusp26	185.8	6.8	0	0			E2f8	984.3	4.78	0	0			Slc35a5	1324.6	-1.21	0	0			Gxylt1	1971	-1.35	0	0			Lman2	5861.5	-1.45	0	0
Akr1cl	14107.9	6.23	0	0			Ldhb	8493.3	5.09	0	0			Sh3glb2	1962.8	-2.29	0	0			Iqcc	618	-1.46	0	0			Gm25788	581.3	3.5	0	0			Gm45138	41.4	-3.7	0	0
Metrnl	862.5	2.93	0	0			Suclg2	3761.4	2.55	0	0			Dcdc2b	265.5	-3.47	0	0			Adam12	2615	5.21	0	0			Cldn34c1	139.6	3.82	0	0			Rps5	21214.7	-1.66	0	0
Me1	3546.9	4.35	0	0			Unc45a	1528.8	-0.99	0	0			Ankrd42	1037.2	-4.01	0	0			Haus6	2256.7	1.98	0	0			Cdca8	945	-2.1	0	0			A530083I20Rik	100.2	2.97	0	0
Nenf	2444	1.71	0	0			Gm45847	40.3	7.01	0	0			Ube2c	981.8	5.01	0	0			Cfap221	236.8	-7.47	0	0			Adck5	1308.3	2.11	0	0			Zfyve21	1239.5	-1.43	0	0
Gm45809	195.9	-3.02	0	0			Zfp469	274	-4.86	0	0			Rasef	1059.7	-9.65	0	0			Glt8d1	1403.5	-1.46	0	0			Snord15a	699.5	1.86	0	0			Trib2	2415.8	-3.23	0	1e-15
Plekhm2	1284.7	1.47	0	0			Decr1	2414.9	1.49	0	0			Atp10d	1394.9	3.08	0	0			Rrm1	6550.5	2.31	0	0			Tspyl5	565.1	3.92	0	0			Rapgef4	566	-3.79	0	1e-15
Nek2	1712.4	-2.66	0	0			Mpzl3	870.9	-2.89	0	0			A830082K12Rik	465.5	-5.24	0	0			Ttyh1	234.8	-2.35	0	0			Gm22767	231.6	2.83	0	0			Cenpj	833.1	1.12	0	1e-15
Btbd17	390.2	-5.63	0	0			Zcchc12	231.5	4.27	0	0			CT025619.4	228.5	-6.84	0	0			Slc25a11	3221.2	-1.64	0	0			Acad8	1343	1.66	0	0			Plk1	716	2.53	0	1e-15
Nusap1	1785.5	2.7	0	0			AC148324.1	275	2.1	0	0			Dach2	46.5	-5.34	0	0			Fam111a	2802.2	4.17	0	0			Rpsa-ps10	88.4	1.91	0	0			Mlh1	1135.4	1.16	0	1e-15
Ghrh	134.1	-5.53	0	0			Gm6166	158.7	-7.45	0	0			Zmynd10	696.6	-8.22	0	0			Trip13	642.5	3.81	0	0			1010001N08Rik	272	4.73	0	0			Cenpu	441.1	2.61	0	1e-15
Zmynd10	696.6	-6.02	0	0			Gm44769	102	6.18	0	0			Galnt11	1377.5	-1.98	0	0			9230110C19Rik	562.5	-4.15	0	0			Irx3os	146.2	3.64	0	0			Ddx11	1346.7	1.61	0	1e-15
Gm4262	125.5	-4.5	0	0			Prcd	419.6	4.94	0	0			Gria4	489.3	7.49	0	0			Hist1h2an	656.5	4.23	0	0			Cdc45	1119.5	-2.6	0	0			Clptm1l	3877.3	-1.63	0	1e-15
Tubb4b	13550.7	-2.44	0	0			Cdh1	9815.3	-4.07	0	0			Gck	229.2	-6.05	0	0			Gm10440	82.7	-10.46	0	0			Fbxw24	148.6	9.66	0	0			Unc45a	1528.8	-0.94	0	1e-15
Tex2	3990.8	-2.08	0	0			Tet1	784.2	3.92	0	0			Dydc2	123.4	-5.77	0	0			Cfap157	448	-7.19	0	0			Nlrp5	137.4	11.23	0	0			Adgrv1	634.7	-6.01	0	1e-15
Lca5l	380.6	-3.56	0	0			Entpd3	493.9	-6.69	0	0			Haus6	2256.7	2.1	0	0			Ano4	1128.7	-7.61	0	0			Ndc80	1079.5	-2.39	0	0			Gm37902	271.1	2.75	0	1e-15
Tcaim	586.7	-1.53	0	0			Pax8	1760.1	-6.85	0	0			Dnaic2	1425.8	-5.78	0	0			D430036J16Rik	160.7	-6.01	0	0			Armcx6	243.5	4	0	0			Bud31	1763.1	-1.29	0	1e-15
Rpl38	10008	1.53	0	0			Fras1	4349	6.81	0	0			1700003E16Rik	231.7	-6.72	0	0			Gm15402	101.2	-10.8	0	0			Vrk1	1433.3	-1.46	0	0			Ccl21a	1337.6	-8.03	0	1e-15
Meis1	4390.3	-1.84	0	0			Aifm2	1205.8	1.87	0	0			Gm14276	122	4.17	0	0			Cfap58	405.4	-10.56	0	0			Mcrip2	219.2	3.1	0	0			Psmc3ip	409.1	1.48	0	1e-15
Slc35f1	481.5	6.04	0	0			Ilvbl	1769.3	1.85	0	0			Rpa2	1214.2	2.24	0	0			Tcta	822.6	-1.89	0	0			Top2a	14669.9	-2.47	0	0			Snora21	259.1	-2.62	0	1e-15
Cetn4	468	-3.8	0	0			Rtn1	769.7	4.62	0	0			Gm28729	405.9	-10.92	0	0			Ckap2l	1465.8	2.8	0	0			2410006H16Rik	1387.6	1.69	0	0			Gm37370	84.1	3.22	0	1e-15
Klk1	910.2	5.61	0	0			5730585A16Rik	47	5.38	0	0			Klrb1a	86.6	-6.31	0	0			Map3k19	1052.5	-8.3	0	0			Ccdc8	1014	3.42	0	0			Ccnb2	1562.9	3.16	0	1e-15
Casp12	1628.2	1.79	0	0			A1bg	170.8	9.96	0	0			Fancd2	703.4	3.53	0	0			Tspyl5	565.1	-4.45	0	0			Zfp964	575.4	2.07	0	0			Lsamp	180	-5.71	0	1e-15
Gm25099	343.4	2.63	0	0			2610028E06Rik	102.1	10.18	0	0			E030032P16Rik	76.3	-8.21	0	0			Mis18a	561.3	2.33	0	0			Atp5e	3538.1	2.62	0	0			Kcnj3	56.8	-7.05	0	1e-15
Cdk5r1	207.8	-2.64	0	0			Scarna17	368	2.64	0	0			Ccdc93	2193	1.14	0	0			Gm29521	168.6	-9.68	0	0			Gm37516	61.4	5.55	0	0			Gm23297	115.2	-2.48	0	1e-15
4833427G06Rik	344.6	-5.83	0	0			Tcf21	551.5	9.1	0	0			Ppp1r32	867.8	-7.73	0	0			Acad8	1343	-1.88	0	0			Smim26	178	2.34	0	0			Tmem100	471.1	-5.61	0	2e-15
Spag5	1539.4	2.21	0	0			1700030N03Rik	32.2	6.54	0	0			Prim1	1588.7	3.66	0	0			Ppp1r42	107.2	-5.94	0	0			Ryr2	1117.5	6.08	0	0			Tenm4	5503.1	-4.47	0	2e-15
Gata1	624.6	7.65	0	0			Nectin2	4553.3	2.13	0	0			Armc3	463	-8.41	0	0			Tmem67	1054.6	-2.62	0	0			Npc1	5298.2	1.43	0	0			Cdca3	1131.1	2.76	0	2e-15
Sys1	849.5	-1.01	0	0			Dock5	2712.4	-3.02	0	0			Ankub1	123.6	-8.84	0	0			Cdc42se2	3416.2	-1.57	0	0			Mybpc3	503.8	5.79	0	0			Zc3h11a	846.5	1.87	0	2e-15
Ulk4	1630.7	-3.61	0	0			Spop	3607.7	-1.19	0	0			Ovgp1	80402.3	-9.9	0	0			CT030173.1	503.7	1.93	0	0			Tysnd1	574.9	1.57	0	0			Dnmt1	7476.9	1.61	0	2e-15
Mapre3	346.7	-1.68	0	0			AC090962.2	33.2	8.72	0	0			Ulbp1	4260.9	6.03	0	0			Gm12144	124.2	-10	0	0			Racgap1	2881.7	-2.42	0	0			Tdrd1	42.5	-8.19	0	2e-15
Rnf213	44872.4	2.54	0	0			Cpn1	327.1	-6.45	0	0			Wdr27	209.7	-6.27	0	0			Sil1	2063.7	-2.07	0	0			Gar1	552.5	-1.78	0	0			Gemin7	881	-1.5	0	3e-15
Shisa8	383.9	-4.58	0	0			Nav3	794.2	-4.73	0	0			Zfp474	874.9	-11.45	0	0			Eif3j2	244.5	3.9	0	0			Gm24616	352.6	3.12	0	0			Pcdhb8	41.9	-2.94	0	3e-15
Gm28729	405.9	-5.76	0	0			Gabarapl1	8467.3	3.17	0	0			Cdkn2a	3114.9	5.68	0	0			Ces1b	73.6	-10.76	0	0			Rpl31	17878.6	2.1	0	0			Mns1	2128.4	2.63	0	3e-15
Mdfic	2916.6	2.06	0	0			Nap1l3	169	5.26	0	0			Vpreb3	413.2	-9.56	0	0			Mdc1	2453.4	1.36	0	0			Slc14a1	3905.8	-4.55	0	0			Eya2	1338.4	-4.55	0	3e-15
Rps7	22523.5	1.98	0	0			Vash2	193.7	-4.03	0	0			Hist1h4k	2599.8	3.75	0	0			E2f3	617.5	2.45	0	0			Piezo2	7100.4	-4.35	0	0			Rps27l	2792.8	-1.57	0	3e-15
Dcpp1	241.3	-6.95	0	0			Gm15551	33.9	6.22	0	0			Ctdspl	2057.4	2.17	0	0			Rsph14	300.4	-10.91	0	0			Abhd14a	633.1	2.09	0	0			Prr11	540.5	2.96	0	3e-15
Hist1h2bf	752.1	2.68	0	0			Gm2415	171.9	2.53	0	0			Reep1	4629	4.71	0	0			Chad	62.6	-7.06	0	0			Aldh1a1	17239	7.6	0	0			Hnrnpa2b1	21414.3	1.83	0	3e-15
Aldh18a1	4223.4	-2.58	0	0			Gm38048	113.7	5.99	0	0			Sntn	1134.7	-13.46	0	0			Gm11517	139.7	-6.69	0	0			Rpl18	13286.3	1.8	0	0			Psmg4	353.6	-1.64	0	3e-15
Gbp8	1205.7	-4.78	0	0			Porcn	298.8	-3.92	0	0			Slc25a11	3221.2	-1.73	0	0			Gm37381	71.5	-10.76	0	0			Gm15893	61.7	9.55	0	0			Zar1	41.2	-9.32	0	3e-15
Sh3glb2	1962.8	-1.69	0	0			AC130824.1	42.1	5.03	0	0			Rab37	394.1	-6.52	0	0			Isg20l2	1417.2	0.95	0	0			Fam136a	1756.8	2.28	0	0			Rps11	13539.6	-1.91	0	4e-15
Fmc1	565.1	1.52	0	0			9930104L06Rik	687	0.95	0	0			Gm4262	125.5	-6.09	0	0			Wdr54	163.3	-2.69	0	0			Myh9	54319.3	-2.46	0	0			Zcwpw1	582.1	3.28	0	4e-15
Ago1	2110.7	1.03	0	0			Tmem26	117.5	-4.22	0	0			Usp29	191	6.02	0	0			Ckap2	1295.5	3.66	0	0			4932435O22Rik	107.5	8.23	0	0			Gcnt3	1543.1	-5.61	0	4e-15
Hist1h2ak	2328.5	2.9	0	0			Gper1	175.1	-3.9	0	0			Gm11613	99.5	-4.12	0	0			Wdr19	2003.2	-1.99	0	0			Als2cl	1958.5	-2.1	0	0			Blm	1010.5	2.5	0	4e-15
Rpl26	22040.7	1.8	0	0			Nkx2-9	87.2	9.06	0	0			Lrat	516.5	-8.15	0	0			Gstm2	12416.3	-4.58	0	0			Rhbdl2	238.4	-5.37	0	0			2810408I11Rik	67.6	3.08	0	4e-15
Ankrd65	105.8	-5.6	0	0			Ivl	157.9	-8.65	0	0			Hey2	272.7	-4.66	0	0			Sox2ot	175.1	-7.45	0	0			Mpv17	910.6	1	0	0			Rps9	24796.3	-1.46	0	5e-15
Cela3b	153.8	7.55	0	0			D630023O14Rik	35.2	8.58	0	0			Spef2	1972.3	-6.18	0	0			Sept11	5476.4	3.21	0	0			Zfp763	741.2	1.83	0	0			Rps17	16640.4	-1.64	0	5e-15
9930012K11Rik	341.4	2.93	0	0			Slc25a12	2336.9	1.61	0	0			Wdr86	1068.7	4.92	0	0			E2f1	810.2	3.36	0	0			Gm8186	412.9	2.06	0	0			Arnt	3295.3	1.11	0	5e-15
Zfp579	441.2	1.66	0	0			4930502E18Rik	633.7	5.25	0	0			Apcdd1	2013.6	-6.24	0	0			Hist1h2af	1005.6	3.55	0	0			Sh3pxd2b	6100.8	-3.73	0	0			Rps8	25670.1	-1.6	0	5e-15
Sox2ot	175.1	-6.08	0	0			Arsj	160.4	-4.75	0	0			Grrp1	204.5	-3.31	0	0			Ncapd2	3791.3	3.09	0	0			Gm26315	74.2	2.48	0	0			Rrm1	6550.5	1.71	0	5e-15
Magix	77.9	-4.06	0	0			Gm12751	30.5	-4.77	0	0			Ttc34	349.8	-7.76	0	0			Mki67	14781.5	4.55	0	0			Rragb	380.3	4.89	0	0			Mcm5	4081.3	2.47	0	6e-15
Ropn1l	95.3	-3.01	0	0			Tulp2	438.9	8.12	0	0			Gins1	330.1	3.38	0	0			Hist1h2bg	3604.9	2.53	0	0			Nap1l5	208	7.83	0	0			Fsbp	120.2	2.61	0	7e-15
Cenpa	1446.5	2.45	0	0			Gm37393	36.2	6.12	0	0			Tbc1d31	1244.8	2.07	0	0			Ccdc190	63.8	-7.73	0	0			Hist1h2al	269	-6.58	0	0			Gm24407	5804.4	-2.31	0	8e-15
Kcne3	1313.1	-5.02	0	0			Tpsab1	120.6	-7.26	0	0			Pank3	13804.2	2.97	0	0			Prr11	540.5	4.1	0	0			Imp3	1242	1.18	0	0			Chchd2	6750.1	-1.63	0	8e-15
Cep290	3064.5	-2.22	0	0			Tmem158	260.1	-4.67	0	0			Neil3	774.5	5.7	0	0			Efcab12	494	-5.38	0	0			AC162183.1	62.2	7.54	0	0			Tmem203	191.8	-1.14	0	8e-15
Rab23	1109.7	-1.34	0	0			Pthlh	337.8	-7.03	0	0			Gm21190	105	-8.6	0	0			Emp1	9664	4.42	0	0			Irf2bpl	2561.3	-1.21	0	0			Sf3b1	22229.2	1.2	0	8e-15
Lrrc73	70.7	-3.61	0	0			Vmn2r-ps19	26	5.76	0	0			Fam183b	898.1	-13.1	0	0			Cish	545	3.13	0	0			Ilvbl	1769.3	1.94	0	0			Rgs13	68.4	-9.67	0	9e-15
Tmem74	213.9	4.99	0	0			Pnmal2	464.5	4.59	0	0			Tsga10	1243.8	-3.4	0	0			Dcpp1	241.3	-12.09	0	0			4933413J09Rik	132.9	7.07	0	0			Lhcgr	367.8	-8.85	0	9e-15
AU022754	220.1	-4.09	0	0			Card14	108.3	-5.63	0	0			Xpr1	4023.4	1.14	0	0			Lca5l	380.6	-4.24	0	0			Ovca2	508.9	1.78	0	0			Gm24119	3476.4	-2.5	0	1e-14
AC147634.1	233	4.22	0	0			Camkv	53.5	6.29	0	0			9030617O03Rik	471	-3	0	0			Egr2	244.4	5.29	0	0			Clec2f	177.8	-6.2	0	0			2410006H16Rik	1387.6	-1.45	0	1e-14
Mgst3	1341.6	2.67	0	0			Angptl7	3432	7	0	0			Gm4737	307.5	7.42	0	0			Cfap70	1011	-6.17	0	0			Tnfrsf21	812.9	-2.75	0	0			E330034G19Rik	50.1	-8.63	0	1.2e-14
Acox2	1018.6	-6.17	0	0			Gm42996	74.8	5.27	0	0			Sv2b	1022.6	-7.32	0	0			Adam10	7342	2.35	0	0			Gm14137	191.7	-7.17	0	0			Ttc14	5328.3	1.68	0	1.2e-14
Met	5539	2.38	0	0			Gm15893	61.7	8.82	0	0			Sgms2	5982.7	-2.6	0	0			Wdr49	1021.5	-8.43	0	0			Espl1	1194.4	-2.28	0	0			Scarna13	6563.3	-2.56	0	1.3e-14
Ttc29	696.9	-6.17	0	0			Zfat	873.7	0.93	0	0			Cfap157	448	-7.69	0	0			Adra1b	31	-4.03	0	0			Nectin2	4553.3	2.23	0	0			Kif23	2518.6	3.06	0	1.3e-14
Hist1h4h	5876.4	1.86	0	0			Itgae	128.7	-4.45	0	0			Lrrc43	220.4	-9.23	0	0			Tceal1	430.7	-3.89	0	0			Lrrc18	393.9	3.33	0	0			Trmt10a	546.9	1.57	0	1.4e-14
Hist1h2ad	449.1	2.83	0	0			Mroh3	134.9	-6.84	0	0			Zwilch	908.8	3.26	0	0			Pgap1	2822.5	2.42	0	0			Skap2	2269.1	-1.98	0	0			Gm38162	94.2	3.36	0	1.4e-14
Chchd1	1297.3	1.54	0	0			Cwh43	216.8	-7.21	0	0			A430108G06Rik	66.6	-4.62	0	0			Hmgb2	4829.3	3.08	0	0			Gstm2	12416.3	3.94	0	0			Gm10123	997.7	-1.71	0	1.5e-14
Klkb1	36.5	-5.38	0	0			Gm43018	114.7	5.08	0	0			Pbx3	1860.2	2.32	0	0			9230114K14Rik	185.7	-2.46	0	0			Thumpd2	347.9	2.44	0	0			Gm23245	197.5	-2.5	0	1.6e-14
Rpl35a	14567.4	1.9	0	0			Arhgef37	81.1	-4.46	0	0			Angptl7	3432	9.43	0	0			Ribc1	221.2	-3.03	0	0			Pgm1	1148.5	-1.77	0	0			Hirip3	1028.4	2.27	0	1.6e-14
Gfod2	899.8	-1.47	0	0			Vwa3a	1418.1	4.97	0	0			Cfap221	236.8	-8.56	0	0			4930547M16Rik	84.7	-4.17	0	0			Nap1l3	169	5.53	0	0			Rps4x	30949.5	-1.26	0	1.6e-14
Gm22068	168	2.85	0	0			Gm17034	22.4	4.48	0	0			Lvrn	762.3	4.62	0	0			Ulk4	1630.7	-4.33	0	0			Lmnb1	3097.6	-1.79	0	0			Pidd1	193.1	2.02	0	1.8e-14
Ttc34	349.8	-5.56	0	0			Zfp703	724.8	-3.25	0	0			Agr3	358.9	-12.24	0	0			D830026I12Rik	129	-6.87	0	0			Gm23297	115.2	2.73	0	0			Ctc1	1886.6	1.16	0	1.8e-14
Zbtb46	1511.3	2.05	0	0			Ccdc85a	554.3	5.61	0	0			Gm28818	333.2	-7.47	0	0			Uhrf1bp1	2527.3	-1.89	0	0			Eno1b	690.3	-7.68	0	0			Tshz3	340.9	-1.83	0	2e-14
Slc9a7	440	2.4	0	0			Gm44770	69.7	6.12	0	0			Iqca	733.6	-12.65	0	0			Eldr	265.1	4.35	0	0			Gm15487	94.3	-5.04	0	0			Pnn	3099.1	1.5	0	2.1e-14
Mns1	2128.4	-2.73	0	0			Gm44930	77.5	6.07	0	0			Brip1	1130.3	3.26	0	0			Pif1	399.7	4.31	0	0			Wdhd1	1426.6	-2.29	0	0			Ccdc93	2193	0.78	0	2.2e-14
Hist1h3e	3676.4	2.29	0	0			Sigirr	465.2	-2.67	0	0			Lsamp	180	-7.66	0	0			Syt14	2310.7	-6.26	0	0			Zfp579	441.2	1.66	0	0			Fbxw15	77.5	-9.01	0	2.2e-14
Nphp4	325.6	-2.84	0	0			Gadd45g	449	-2.17	0	0			Nr1h4	327.8	6.5	0	0			Ghrh	134.1	-10.45	0	0			Ppara	338.7	4.18	0	0			Rnu1a1	41.3	-2.53	0	2.2e-14
Cfap157	448	-5.6	0	0			Tln2	2317	-4.23	0	0			Anln	4941.8	3.78	0	0			Myrf	3072.7	-4.17	0	0			Dppa3	63.2	8.01	0	0			Rpl18	13286.3	-1.53	0	2.4e-14
AC116557.1	203.7	-3.87	0	0			Add2	2813.7	-7.27	0	0			Prr18	455.9	-7.83	0	0			Nxnl2	181.5	-3.15	0	0			Me2	10660.3	3.18	0	0			Nlrp4a	33.1	-6.45	0	2.5e-14
Prnp	3393	-2.24	0	0			9430037G07Rik	113.2	2.79	0	0			Zgrf1	1466.1	3.24	0	0			Tekt3	117	-10.75	0	0			Gm45263	223.7	5.94	0	0			Hnrnpd	2845.1	1.85	0	2.6e-14
Mcf2l	1020.8	-2.5	0	0			Evc2	1621.6	2.13	0	0			Ctc1	1886.6	1.64	0	0			Nek10	1647.9	-5.85	0	0			Nat8f1	147.7	2.65	0	0			Spc24	564.6	2.12	0	2.7e-14
Med17	1755.9	1.1	0	0			Zfp292	8669.7	1.7	0	0			Hist1h3e	3676.4	2.99	0	0			Rpgr	764.7	-2.63	0	0			Cd44	11689.3	-4.75	0	0			Anln	4941.8	2.67	0	2.7e-14
AC147241.1	50.7	-7.1	0	0			Dll1	171.3	-2.72	0	0			AC127597.1	332.8	-9.12	0	0			Bpifb1	68.4	-8.73	0	0			Tmem114	177.6	9.39	0	0			Susd3	367.7	-4.67	0	2.8e-14
Zfat	873.7	1.01	0	0			Tnnt2	2211	-6.36	0	0			Wdr49	1021.5	-9.06	0	0			Gpr137	920.8	-2.02	0	0			Synj2	2750.4	-1.93	0	0			Oosp1	44.8	-9.42	1e-15	2.9e-14
Mzf1	155.8	-2.39	0	0			Ammecr1	1885.2	-2.27	0	0			Saxo2	1089.3	-4.78	0	0			Ankrd46	1957.3	-2.17	0	0			Kif14	1055.2	-2.6	0	0			Peg3	11326.8	3.28	1e-15	2.9e-14
Fam181a	35.1	-5.4	0	0			Aldh1a2	11830.6	6.05	0	0			Zfp987	106.3	5.77	0	0			Ska1	287.1	4.55	0	0			Scube2	470.4	4.52	0	0			Slc6a15	72.8	-5.39	1e-15	3.3e-14
Sntn	1134.7	-6.17	0	0			Arntl2	664.7	-2.44	0	0			Plk5	198.1	-8.17	0	0			Pola1	4656.9	2.66	0	0			Pkd2l2	43.6	5.58	0	0			Zfp142	1390.2	1.75	1e-15	3.3e-14
Gm37776	129.4	-3.5	0	0			Dpp4	3080	3.88	0	0			Rfc5	1425	2.44	0	0			Iqgap3	1418.3	4.52	0	0			Smarca1	2658.8	5.5	0	0			Aaas	933.9	1.51	1e-15	3.4e-14
Ptpn22	896.6	-4.8	0	0			Elk3	1845.4	-3.58	0	0			Hist2h3b	1471.2	4.31	0	0			Piezo2	7100.4	4.85	0	0			Ndufc1	1003.8	1.53	0	0			2010107E04Rik	2062.8	-1.75	1e-15	3.8e-14
Rps27l	2792.8	1.62	0	0			Fut9	702.2	-8.27	0	0			Ttll9	248.1	-8.49	0	0			AC147241.1	50.7	-10.36	0	0			Rps8	25670.1	1.79	0	0			Smchd1	7897.4	1.29	1e-15	4e-14
Bub1	1465.1	2.91	0	0			Adgra3	3627.4	2.09	0	0			Enpp2	2799.8	-4.86	0	0			Tmem150c	430.6	-4.27	0	0			Stx17	1607.6	1.16	0	0			Hmmr	1464.9	2.74	1e-15	4.1e-14
Rpl38-ps2	755.9	1.56	0	0			Atp2a2	14784.3	-1.15	0	0			Selenos	1376.9	-1.72	0	0			Cdca3	1131.1	3.69	0	0			Mgmt	387.5	4.03	0	0			Fancm	1261.9	1.18	1e-15	4.1e-14
Gch1	761.4	3.09	0	0			Dppa5a	76.2	9.41	0	0			Asf1b	617.4	3.92	0	0			Junb	3652.6	4.56	0	0			Rpl41	20223.5	1.97	0	0			Gm23119	1120.7	2.13	1e-15	4.2e-14
Tcf21	551.5	5.26	0	0			9330154J02Rik	37.9	-4.38	0	0			Irx3os	146.2	4.96	0	0			1700024G13Rik	306.4	-12.28	0	0			Tirap	914.7	-1.45	0	0			Gm27010	376.9	3.24	1e-15	4.5e-14
Spc24	564.6	2.56	0	0			Wipi1	1490.2	-2.47	0	0			E2f1	810.2	3.43	0	0			Csmd3	36	-6.03	0	0			Rin3	955.6	-3.32	0	0			Frem1	1170.3	-6.13	1e-15	4.6e-14
Smoc2	3902.6	4.11	0	0			Zfp988	69.9	7	0	0			Elof1	3142.9	-2.57	0	0			Lrrc23	785.9	-8.72	0	0			Ckap2l	1465.8	-2.32	0	0			Prox1	154.4	-5.48	1e-15	4.8e-14
Adamts17	160.5	2.62	0	0			Cpq	2387.9	2.35	0	0			Dnah7a	840	-6.21	0	0			Ccdc136	1144	-2.82	0	0			Zfp937	430.3	1.58	0	0			Ube2d-ps	437.8	-1.25	1e-15	5.1e-14
Gpx2-ps1	74.2	-5.24	0	1e-15			Tpsb2	140.2	-5.81	0	0			Tecpr2	1572.8	-1.42	0	0			Hacl1	505.2	-1.83	0	0			March2	1753.7	1.11	0	0			Cox7c	3982.1	-1.46	1e-15	5.8e-14
Iqca	733.6	-6.02	0	1e-15			H2afy2	540.2	3	0	0			Csrnp3	174.3	-7.09	0	0			Lrrc46	235.9	-6.26	0	0			Cst8	180	10.84	0	0			Scarna6	4580.6	-2.62	1e-15	5.8e-14
Ccdc134	524.4	-1.73	0	1e-15			Ccdc93	2193	0.81	0	0			CT030173.1	503.7	1.93	0	0			Acsf2	1953.6	-2.86	0	0			Kxd1	929	1.29	0	0			Haspin	329.5	2.07	1e-15	5.9e-14
Ablim1	6926.8	2.12	0	1e-15			Dusp14	750.8	-3.87	0	0			Rnf213	44872.4	3.22	0	0			Fanci	730.1	3.21	0	0			Cdc6	996.7	-2.86	0	0			Gm45902	552.4	1.56	1e-15	5.9e-14
Chad	62.6	-6.55	0	1e-15			C1qtnf12	1537.5	2.36	0	0			Sox12	708.1	2.77	0	0			E2f7	739.5	3.69	0	0			Ankrd63	39.3	5.67	0	0			Gpr137	920.8	-1.55	1e-15	6.2e-14
Snrpe	2371.4	1.46	0	1e-15			Cdh22	130.3	5.71	0	0			5330413P13Rik	286.9	-10.53	0	0			Tspan15	1450.2	-4.21	0	0			Nop10	1300.2	2.02	0	0			Gm24339	1196.9	1.53	1e-15	6.8e-14
Far2os2	52.4	-6.15	0	1e-15			Nxf3	57.2	8.77	0	0			Mtbp	1082.8	1.91	0	0			Dcdc5	1073.3	-9.42	0	0			Pex2	1934.8	1.15	0	0			Gm19196	63.6	-2.27	1e-15	7.3e-14
Rnu2-10	101.9	3.14	0	1e-15			Myo10	4972.9	-2.96	0	0			Slc1a4	586	-2.44	0	0			Gch1	761.4	3.82	0	0			Ptprs	8718.6	-1.69	0	0			Phtf1os	183.3	2.06	1e-15	7.3e-14
1810058I24Rik	1085.6	1.15	0	1e-15			Gca	689.1	2.71	0	0			Olfr266	124.9	-7.79	0	0			Ccdc187	2939.1	-9.06	0	0			Mmp13	8036.4	-10.63	0	0			Gm15772	49.5	-2.64	1e-15	7.3e-14
Rps13	10861	1.54	0	1e-15			Zfp956	547.5	2.37	0	0			Gramd2	285.5	-6.32	0	0			Hist1h2bm	1867.9	3.62	0	0			Rpl22l1	3550.6	2.9	0	0			Rpl10	24552.2	-1.24	1e-15	7.6e-14
Rmdn2	913.7	3.03	0	1e-15			Exoc3l4	533.3	1.63	0	0			4833427G06Rik	344.6	-11.17	0	0			Efcab2	396.8	-3.02	0	0			Cttnbp2nl	2982.9	-1.91	0	0			AU022751	37.6	-8.32	1e-15	7.7e-14
Cish	545	2.45	0	1e-15			Dnah9	5234.5	7.73	0	0			4933413C19Rik	155.5	-5.02	0	0			Mdh1b	414.5	-9.31	0	0			Med15	1504.6	-1.43	0	0			Nlrp9b	24.7	-6.26	2e-15	8.1e-14
4930444P10Rik	43.1	-6.26	0	1e-15			Gm42584	62.2	9.12	0	0			Eml2	1852.7	-2.76	0	0			Cacna1h	768.4	-4.1	0	0			Gprc5a	992	-6.21	0	0			Ecm2	582.7	-3.96	2e-15	8.2e-14
Glis2	1885.2	2.45	0	1e-15			Spry1	1050.5	-3.01	0	0			Rfc4	827.7	2.85	0	0			Mcm7	4872.2	2.38	0	0			E330034G19Rik	50.1	9.89	0	0			Gm20667	89.2	2.54	2e-15	8.2e-14
Galnt3	963.9	-4.52	0	1e-15			Gm44997	40.1	3.27	0	0			4930502E18Rik	633.7	7.88	0	0			2700046G09Rik	180.8	-2.71	0	0			Gm25395	10674.2	3.27	0	0			Hydin	2901.7	-5.1	2e-15	8.6e-14
1110017D15Rik	574.7	-5.8	0	1e-15			Hdac5	2598.2	1.41	0	0			S100b	568.5	-8.43	0	0			Hist1h2ah	362.3	4.35	0	0			Cdca2	1221.6	-2.16	0	0			Eid3	128	2.96	2e-15	8.6e-14
Usp6nl	2839	-1.22	0	1e-15			Stum	1687.2	7.45	0	0			Padi1	3778.9	-5.75	0	0			0610009L18Rik	143.3	-2.48	0	0			Gm45871	767.5	1.74	0	0			Rnu3b4	18.8	-4.56	2e-15	8.8e-14
Sec23b	3519.3	-1.62	0	1e-15			Ppm1k	2057.7	3.64	0	0			Wnk3	467	3.99	0	0			2610028H24Rik	956	-10.77	0	0			Cfap161	1291.8	6.47	0	0			Pold1	1971.4	1.77	2e-15	9.4e-14
Ndufb4	1523.5	1.81	0	1e-15			Phf10	2960.3	1.67	0	0			Parp1	5842.1	2.03	0	0			Dnah7c	2144.1	-9.15	0	0			Smo	5495.7	2.46	0	0			Gm38220	208.9	3.23	2e-15	9.6e-14
Spata18	919.8	-5.81	0	1e-15			Gm43846	69.5	5.05	0	0			Cntrob	1049.5	2.05	0	0			Izumo1r	39.5	-6.53	0	0			Hells	4825.7	-2.82	0	0			Sorcs1	583.8	2.69	2e-15	9.8e-14
Col6a1	41514.7	2.01	0	1e-15			Fam102b	3802.8	-1.66	0	0			Gm6472	520.9	4.78	0	0			Cep63	1131.9	-1.43	0	0			Slfn9	4209.2	-2.77	0	0			Eif3e	6486.8	-1.22	2e-15	1.02e-13
Mlc1	366.5	-6.4	0	1e-15			Twist2	159.4	-5.62	0	0			Galnt3	963.9	-5.95	0	0			Hist1h2ab	1824	3.48	0	0			Wdr62	319.2	-1.71	0	0			Rrm2	1595.5	2.35	2e-15	1.05e-13
Dopey1	3087.6	-0.87	0	1e-15			Sp6	129.2	-4.83	0	0			Slc16a12	191.3	-3.36	0	0			Hist1h1b	4314.9	4.15	0	0			Tmem35a	712	6.58	0	0			Ythdf3	6681.9	1.11	2e-15	1.07e-13
Adra1b	31	-4.8	0	1e-15			Ifitm1	1979.9	-5.93	0	0			Kifc5b	330.9	3.56	0	0			Nup155	4087.7	1.61	0	0			Toporsos	217	2.65	0	0			Gm2000	56.3	-2.03	2e-15	1.07e-13
Shcbp1	866.1	3.02	0	1e-15			Gm14410	637.7	1.65	0	0			Osbpl6	879.6	-5.88	0	0			Slc25a18	218.3	-8.52	0	0			Ube2e3	2085.6	0.81	0	0			Gpx8	1865.7	-2.34	2e-15	1.09e-13
Efcab11	349	-3.23	0	1e-15			AU022754	220.1	-3.97	0	0			Dut	1830.9	2.76	0	0			Esco2	1033.9	4.36	0	0			E2f1	810.2	-2.76	0	0			Use1	2396.6	-1.57	2e-15	1.11e-13
Zp2	146.3	5.5	0	2e-15			Fer1l6	131.2	-7.53	0	0			Gm23119	1120.7	2.96	0	0			Rsph4a	2426.2	-9.12	0	0			Akr7a5	929.9	2.33	0	0			Gar1	552.5	1.46	2e-15	1.14e-13
Nr2f1	708	-3.39	0	2e-15			Arhgap26	1993.5	1.27	0	0			Fitm2	1400.8	-3.2	0	0			Foxm1	1302.3	4.69	0	0			Snora21	259.1	2.82	0	0			Uqcrfs1	2004.1	-1.34	2e-15	1.15e-13
Eci2	1995.8	1.18	0	2e-15			AC159239.1	48.4	9.65	0	0			Tekt3	117	-8.7	0	0			Gprc5a	992	7.39	0	0			Sec61g	3354.4	2	0	0			Rpsa-ps10	88.4	-1.56	2e-15	1.29e-13
Iyd	51	-4.48	0	2e-15			Slc16a9	1276.2	5.38	0	0			Maf	3236.8	2.81	0	0			Tmem175	1124.8	-1.67	0	0			Gm22068	168	2.82	0	0			Fbxo48	144.3	2.63	2e-15	1.29e-13
Ect2l	439	-6.36	0	2e-15			D1Ertd622e	2588.1	-1.51	0	0			Ppm1d	979.8	1.57	0	0			Plk5	198.1	-6.67	0	0			Gm14410	637.7	1.77	0	0			Uck1	1619.8	-1.28	3e-15	1.29e-13
Plekha8	1676.7	-1.11	0	2e-15			Gm42989	101.8	5.11	0	0			Maats1	1008.9	-9.11	0	0			Cfap161	1291.8	-7.31	0	0			Gm26641	107.4	3.79	0	0			Oca2	74.8	-9.14	3e-15	1.29e-13
Pcnx4	996.2	-1.26	0	2e-15			Gm34176	31.6	-5.02	0	0			Hsf4	98.9	3.35	0	0			Gm16160	33.7	-5.98	0	0			Mir31	131.7	-6.11	0	0			Dlgap1	279	-4.4	3e-15	1.34e-13
Khdc1b	115.1	6.82	0	2e-15			Ass1	1395.9	-3.1	0	0			Fam171a1	1551.4	-3.78	0	0			Gck	229.2	-5.08	0	0			Sox12	708.1	2.22	0	0			Parpbp	550.5	2.78	3e-15	1.35e-13
2310001H17Rik	293.9	-2.82	0	2e-15			Ptgfrn	7344.7	-1.18	0	0			Ect2l	439	-8.77	0	0			Ankrd42	1037.2	-3.46	0	0			Lhcgr	367.8	10.95	0	0			Ap1m2	1026.5	-4.64	3e-15	1.38e-13
Glis3	2031.3	-2.9	0	2e-15			Nfatc2	359.6	-3.46	0	0			Ccdc157	1832.4	-2.29	0	0			Dyx1c1	53.5	-5.16	0	0			Bicdl1	2138.2	3.3	0	0			Gm42462	143.4	2.62	3e-15	1.53e-13
Irx3os	146.2	3.74	0	2e-15			Gm12258	529	1.07	0	0			Hist1h4a	1836	3.46	0	0			Tmem42	191.4	-2.1	0	0			Nbeal2	2695.1	-3.56	0	0			Dppa3	63.2	-5.72	3e-15	1.54e-13
Gm5737	45.1	-4.91	0	2e-15			Ccdc106	146.1	4.09	0	0			Dnah10	1912.7	-7.83	0	0			Ndc1	1700.6	1.99	0	0			Hdac5	2598.2	1.49	0	0			Gm25047	68.6	3.6	3e-15	1.56e-13
Dynlt1c	293	-1.92	0	2e-15			Tnfrsf21	812.9	-2.45	0	0			Cfap53	280.2	-5	0	0			Tspyl4	589.7	-3.45	0	0			Gm26035	80.8	4.3	0	0			Casp8ap2	3269.2	1.4	3e-15	1.59e-13
Ankrd37	367.8	-2.8	0	2e-15			2310009B15Rik	474	1.71	0	0			AC068459.2	119.3	-6.94	0	0			2210408I21Rik	917.5	-2.55	0	0			Cops9	1561.8	2.26	0	0			Podxl2	237.7	-3.38	3e-15	1.76e-13
Fam216b	1444.8	-6.23	0	2e-15			Gad2	206.3	-7.31	0	0			Trpm7	7529	1.05	0	0			Dnaaf5	856.1	-1.09	0	0			Wnt7b	2888.7	-4.27	0	0			Ewsr1	11323.4	1.36	4e-15	1.79e-13
Gm13562	40.6	-3.88	0	2e-15			B4galnt1	1147.1	-4.51	0	0			Dbpht2	218.2	-8.35	0	0			Speer4b	109.3	-8.7	0	0			Rplp2	11708.2	1.15	0	0			Cxxc4	271.4	-5.73	4e-15	1.95e-13
Dsn1	787.2	1.83	0	2e-15			Gbp7	3101.6	1.59	0	0			C230004F18Rik	87.3	-9.13	0	0			Gm973	1202.5	-8.48	0	0			Uck1	1619.8	1.47	0	0			Nr1d1	992.4	-2.45	4e-15	2.08e-13
Fgf12	36.1	-3.02	0	3e-15			F11r	12240.8	2.38	0	0			Dcpp2	230.4	-10.99	0	0			Cdca5	431.5	4.33	0	0			AU022751	37.6	9.57	0	0			Rnu3b2	29.1	-3.25	4e-15	2.12e-13
Spa17	492.8	-3.57	0	3e-15			Aldh9a1	2635.2	2.04	0	0			Casp12	1628.2	2.19	0	0			Stmnd1	501	-9.14	0	0			Arntl2	664.7	-2.59	0	0			Txndc15	1490.1	-1.44	5e-15	2.34e-13
Fanca	982.9	-2.66	0	3e-15			Zfp777	1177.5	1.21	0	0			Hist1h3b	2394	4.95	0	0			Bcl3	397.5	3.19	0	0			Pebp1	6131.7	2.17	0	0			Ulbp1	4260.9	3.92	5e-15	2.48e-13
Speer4b	109.3	-6.81	0	3e-15			Moxd1	1035.5	-5.88	0	0			Ccdc153	3788.5	-13.6	0	0			Rgs22	2364.2	-9.98	0	0			Gm10699	25.8	6.08	0	0			Iscu	1246.8	-1.52	5e-15	2.67e-13
Nr1h4	327.8	4.79	0	3e-15			Rbmx	2883.2	1.76	0	0			Rbm15	4499.8	2.14	0	0			Fbxw24	148.6	-10.33	0	0			Atp5g3	5936.7	2.11	0	0			Sdhaf4	467.1	-1.23	6e-15	2.86e-13
Entpd3	493.9	-5.39	0	3e-15			Trpm7	7529	0.81	0	0			Prr11	540.5	4.07	0	0			Syt5	92.2	-4.56	0	0			Cox7a2	3602	1.49	0	0			A630001G21Rik	302	3.67	6e-15	2.92e-13
Ift81	2503.7	-2.11	0	3e-15			Phf8	1891.2	1.03	0	0			Sec14l1	3100.4	-1.85	0	0			Spc24	564.6	3.13	0	0			Chchd2	6750.1	1.79	0	0			D630033O11Rik	21.9	-5.21	6e-15	2.93e-13
Rnu3a	13961	2.95	0	3e-15			Tmem135	2110.5	1.41	0	0			Ap1m2	1026.5	-6.42	0	0			BC051019	578.4	-9.2	0	0			Bcl3	397.5	-2.69	0	0			Gpr27	112	-5.42	6e-15	2.94e-13
Fzd7	1801.4	2.06	0	3e-15			Dock11	4789.4	1.99	0	0			Zap70	52	-4.46	0	0			Pim1	2794.7	3.33	0	0			Rps16	14098.2	1.91	0	0			Kdm6a	5417.9	0.89	6e-15	2.94e-13
AC167669.3	48.8	-7.42	0	3e-15			Wnt7a	283.2	-8.08	0	0			Drc7	784.4	-11.31	0	0			Spata33	306.1	-3.24	0	0			Rpl37a	15773.6	1.83	0	0			Gm5963	22.6	-4	6e-15	3.12e-13
Rps9	24796.3	1.46	0	3e-15			Plxna4	14894.4	4.92	0	0			Eno1b	690.3	7.28	0	0			Mrps17	1843.2	-1.83	0	0			Mcat	600.7	1.1	0	0			Tcl1	37.7	-9.04	6e-15	3.16e-13
Fam117a	1853.9	1.68	0	3e-15			Tirap	914.7	-1.28	0	0			Lin54	1350.6	2.17	0	0			Nap1l3	169	-6.04	0	0			Rpl37	10642.5	1.71	0	0			Pcdhb18	194.2	2.12	6e-15	3.21e-13
Xrra1	71.4	-5.69	0	3e-15			Gpr171	284.8	-6.18	0	0			Dnali1	1243.9	-8.66	0	0			Gm8495	53.4	-8.01	0	0			Ldhb	8493.3	5.03	0	0			AC123720.1	171.9	2.02	6e-15	3.21e-13
Gm37370	84.1	-3.22	0	3e-15			Hist2h2be	820.3	3.2	0	0			Tctex1d4	500.4	-10.04	0	0			Asrgl1	734.2	-3.07	0	0			Slco4a1	342.2	-6.06	0	0			Snord17	16977.3	-1.9	7e-15	3.24e-13
P3h4	1731.2	2.76	0	3e-15			Gm17690	395.4	1.77	0	0			Casp8ap2	3269.2	1.95	0	0			Klf10	2868.2	1.79	0	0			Sgo2a	2227.6	-2.98	0	0			Mcm7	4872.2	1.75	7e-15	3.48e-13
Aurkb	841.1	2.64	0	3e-15			Inpp4b	1236.4	-3.88	0	0			Pmaip1	1548.8	6.54	0	0			Mtbp	1082.8	1.76	0	0			Baz1a	2473.4	-2.13	0	0			A130048G24Rik	113.5	3.16	7e-15	3.57e-13
Id3	1414.7	2.91	0	3e-15			Gm42991	290.6	4.88	0	0			Bpifa3	192.9	-11.63	0	0			Cdkl4	627.3	-7.64	0	0			Mboat7	1941.1	0.66	0	0			Neil3	774.5	3.62	8e-15	3.78e-13
Zcchc12	231.5	-3.39	0	3e-15			Cybrd1	2581.9	5.74	0	0			Tspan14	2936	-1.6	0	0			Grm7	56.7	-6.43	0	0			Socs4	1898.8	-0.79	0	0			Oas1d	44.9	-8.49	8e-15	3.93e-13
Lpin2	1739.8	1.05	0	3e-15			Pptc7	1170.5	-1.01	0	0			Dmpk	1010.6	-3.26	0	0			Plscr3	1167	1.91	0	0			1110034G24Rik	234.1	2.6	0	0			Edn3	115.6	-7.05	8e-15	3.96e-13
Rps5	21214.7	1.6	0	4e-15			Prps1	1819.2	2.46	0	0			Moxd1	1035.5	-7.38	0	0			1700001C02Rik	285.9	-12.15	0	0			Hoxc8	692.1	3.16	0	0			1700030C10Rik	87.1	-5.65	8e-15	4e-13
Eno4	745.8	-5.81	0	4e-15			Gm12260	29.4	7.05	0	0			Parpbp	550.5	3.97	0	0			B430212C06Rik	31.5	-7.65	0	0			Rtn1	769.7	4.61	0	0			Rpl35a	14567.4	-1.69	8e-15	4.04e-13
Hist1h2bl	1257.9	3.27	0	4e-15			Sprr1a	521.7	-7.34	0	0			Nsd2	7584.8	2.01	0	0			Fmc1	565.1	-1.83	0	0			Gm24233	121.2	2.76	0	0			Gm26316	527.8	-3.68	8e-15	4.12e-13
Ttc26	1046.5	-2.37	0	4e-15			Auts2	1008.6	3.8	0	0			Gne	1433.6	-3.48	0	0			Fbxo10	1219.5	-2.65	0	0			Gm4724	42.6	2.66	0	0			Rtel1	1914.7	1.55	9e-15	4.25e-13
Aspm	5871.5	2.39	0	4e-15			Nudt10	70.4	3.79	0	0			Wdr19	2003.2	-1.98	0	0			Zwilch	908.8	2.93	0	0			Tacc3	1660.6	-1.85	0	0			9430037O13Rik	41.7	5.2	9e-15	4.3e-13
Hist1h2bh	1381.8	2.99	0	4e-15			Nrg1	586.4	-4.89	0	0			Gxylt1	1971	1.51	0	0			Cdc45	1119.5	2.78	0	0			Gm42462	143.4	-3.1	0	0			Nsd2	7584.8	1.43	1e-14	4.78e-13
Zfp958	943.5	1.16	0	4e-15			Cldn2	2080.5	-7.95	0	0			Prim2	1584.7	2.6	0	0			Qrich2	29.4	-3.93	0	0			Prdm6	50.2	3.84	0	0			Gm3375	68.6	6.51	1e-14	4.93e-13
Klk1b21	42.1	-4.72	0	4e-15			Mapk8ip2	26.2	5.59	0	0			Slc35b1	1742.6	-1.95	0	0			Cetn2	1582.2	-2.24	0	0			Acadsb	2820.7	1.64	0	0			Nop10	1300.2	-1.68	1.1e-14	5.1e-13
Lrrc46	235.9	-4.96	0	5e-15			Hnf1b	183.8	-8.57	0	0			Rprl3	323.4	8.97	0	0			Tgm4	29.4	-5.98	0	0			Retsat	855.1	2.44	0	0			Rpl6	18018	-1.34	1.1e-14	5.21e-13
Pgrmc1	4933.3	1.32	0	5e-15			Mturn	1929.8	2.53	0	0			Hist1h2bl	1257.9	4.25	0	0			Lad1	3713.9	4.54	0	0			P3h4	1731.2	2.96	0	0			Hnrnph1	16962.7	1.53	1.1e-14	5.26e-13
Card9	255.2	-3.83	0	5e-15			Zfp580	66.9	2.18	0	0			Cfap70	1011	-6.22	0	0			Rps6ka3	5369.3	2.06	0	0			Commd1	645.3	1.65	0	0			Tspan14	2936	-1.14	1.2e-14	5.59e-13
Eml6	768.7	-2.25	0	5e-15			Ppp4r4	257.9	4.54	0	0			Hist2h2ac	2728.3	3.76	0	0			Bphl	1466.1	-4.07	0	0			Gata1	624.6	7.07	0	0			Ska1	287.1	2.37	1.3e-14	5.99e-13
Ccdc13	258.7	-5.12	0	5e-15			Heyl	544.4	-3.62	0	0			AC153969.1	155.9	-3.35	0	0			Ropn1l	95.3	-3.24	0	0			Sh3bgrl2	2717.1	-4.77	0	0			Tardbp	9294.8	1.18	1.4e-14	6.68e-13
Ift74	1754	-1.71	0	6e-15			Lockd	625.9	2.69	0	0			Gm10440	82.7	-9.15	0	0			Gm13394	364.3	7.27	0	0			Rpl10	24552.2	1.4	0	0			Srgap2	3725	1.64	1.4e-14	6.8e-13
Zfpm1	944.5	2.98	0	6e-15			Rbfox3	48.6	4.68	0	0			Tmem266	185.3	-7.49	0	0			Ttc21a	2575.8	-8	0	0			Rap1gap2	2025.4	-2.19	0	0			Mug2	30.9	-8.72	1.4e-14	6.82e-13
Fbxl2	338.6	-4.18	0	6e-15			Echs1	2798.5	1.16	0	0			1700086L19Rik	132.7	-7.68	0	0			Fam81b	379.6	-11.62	0	0			Mybl2	539.4	-2.56	0	0			Gm6472	520.9	3.17	1.5e-14	7.3e-13
Atp10d	1394.9	2.14	0	6e-15			Gbp5	765.7	2.6	0	0			Cdca5	431.5	4.41	0	0			Tcte1	426.8	-12.52	0	0			Rpl34	14135.5	2.66	0	0			Gm44366	63.7	4.12	1.5e-14	7.3e-13
Cldn15	3037.5	3.45	0	6e-15			Cd40	197.1	-4.46	0	0			Fgf12	36.1	-6.33	0	0			Asf1b	617.4	3.59	0	0			Junb	3652.6	-3.85	0	0			Pgls	1411.5	-1.62	1.6e-14	7.52e-13
Hsd3b1	12868.7	6.72	0	6e-15			Gm14703	33.3	3.83	0	0			Hsph1	3870.7	-3.02	0	0			Arhgdig	680.5	-5.57	0	0			Ndst3	448.7	-6.35	0	0			Kcnip3	259.6	-2.2	1.6e-14	7.52e-13
Gm24233	121.2	2.74	0	6e-15			Psen2	975.6	1.74	0	0			Mcf2	816.1	4.33	0	0			Tekt1	819.8	-9.36	0	0			Psd	424.2	3.3	0	0			Prc1	3879.5	2.93	1.6e-14	7.55e-13
Rpl22	11318.9	1.45	0	6e-15			Pard3b	1962	3.83	0	0			AC130711.1	100.2	-9.44	0	0			H2afx	3353.6	2.01	0	0			Dpm3	808	1.94	0	0			Taf15	1676.5	1.6	1.6e-14	7.55e-13
Dnajc3	8909.6	-1.31	0	7e-15			Ptprs	8718.6	-1.54	0	0			Sdc4	21424.3	2.43	0	0			Pole2	507.5	3.08	0	0			Nudt11	188.5	4.94	0	0			Prdx3	2815.9	-1.24	1.7e-14	8.01e-13
Aldh1a2	11830.6	5.7	0	7e-15			Ly6a	1654.4	-5.02	0	0			Kcnk12	227.8	-10.59	0	0			Wrb	1132.7	-1.62	0	0			Anln	4941.8	-2.95	0	0			Tmem26	117.5	-3.57	1.7e-14	8.07e-13
Fshr	45.5	6.45	0	7e-15			Akap8l	1815.9	1.77	0	0			Grhl2	1371.3	-7.9	0	0			Cenpl	390.9	2.73	0	0			E2f3	617.5	-1.95	0	0			mt-Nd6	1424	2.32	1.8e-14	8.34e-13
Dnaaf3	413.1	-4.08	0	7e-15			Srsf12	71.7	5.71	0	0			4930444P10Rik	43.1	-6.16	0	0			Rad18	1211.2	3.06	0	0			Adh5	3736.8	1.16	0	0			Serpina3g	525.5	-5.26	1.9e-14	8.76e-13
Dnah7a	840	-4.52	0	7e-15			Nxnl2	181.5	2.45	0	0			Vstm2b	82.2	-6.91	0	0			Mzf1	155.8	-2.68	0	0			Pld6	48	4.57	0	0			Srsf5	12588.2	1.47	1.9e-14	8.99e-13
Rps8	25670.1	1.59	0	7e-15			Pmepa1	4147.7	-4.17	0	0			Bphl	1466.1	-4.29	0	0			Fbxw25	46.6	-8.61	0	0			Sema5a	3284.1	3.04	0	0			Zfp850	591.3	1.27	1.9e-14	9.08e-13
Exoc3l	291.3	3.66	0	8e-15			Gm36948	137.4	3.06	0	0			Pkmyt1	610.3	3.15	0	0			Apobr	1284.2	6.1	0	0			Rpl7	33254.4	1.51	0	0			Sec14l3	3719.5	-8.64	1.9e-14	9.08e-13
Ahcy	4279.1	2.21	0	8e-15			Cmip	1444.8	-2.03	0	0			Foxm1	1302.3	4.78	0	0			Il18rap	516.1	5.4	0	0			Chtf18	757.4	-2.21	0	0			Ccdc167	712.9	1.15	2e-14	9.23e-13
Rplp2	11708.2	1.04	0	8e-15			Dcaf12l2	136.6	6.65	0	0			Hist1h1e	7695.7	2.59	0	0			Efcab6	411.7	-9.28	0	0			Fras1	4349	6.71	0	0			Nrbp1	3032.6	-0.9	2.1e-14	9.66e-13
Olfm2	200.6	-5.09	0	8e-15			Ckap4	3450.1	-2.33	0	0			Iyd	51	-6.49	0	0			AC133192.1	34.2	-6.18	0	0			Diras2	930.1	4.94	0	0			Gm29666	139.4	2.34	2.1e-14	9.76e-13
Susd3	367.7	4.84	0	8e-15			Rab27b	695.9	-3.3	0	0			Mycbp	980.6	-2.08	0	0			Rragb	380.3	-5.22	0	0			Slc18a2	252.1	4.91	0	0			Ccnf	863.1	2.34	2.3e-14	1.066e-12
Slc35a5	1324.6	-0.91	0	9e-15			Cd44	11689.3	-4.25	0	0			Pi15	635	-6.33	0	0			Nat14	93	-2.15	0	0			Klf13	2750.7	-1.54	0	0			Slc9a3r2	1084.5	-1.39	2.4e-14	1.126e-12
Odf2l	2331.4	-2.19	0	9e-15			B230369F24Rik	121.7	2.11	0	0			Ermap	99.6	-5.06	0	0			Lrrc73	70.7	-3.77	0	0			Laptm4a	14654.3	1.25	0	0			Mrps24	879.3	-1.52	2.5e-14	1.162e-12
Hist4h4	2327.8	2.77	0	9e-15			Ccdc92	554.8	3.84	0	0			Gm973	1202.5	-8.77	0	0			Mettl24	136.6	-4.03	0	0			Cda	273.3	-3.81	0	0			Gpcpd1	5730.8	1.84	2.6e-14	1.189e-12
Hadhb	4890.7	1.9	0	9e-15			Fam234b	1084.3	-1.57	0	0			Myrf	3072.7	4.02	0	0			Upk3b	14590.7	-6.12	0	0			D10Jhu81e	1416.7	2.03	0	0			Lbr	4412.7	1.82	2.7e-14	1.226e-12
Gas2l2	488.9	-6.44	0	9e-15			Tmem167	2624.5	-1.3	0	0			Pign	4973.1	1.6	0	0			Hist1h2bf	752.1	3.08	0	0			Olfr1034	88.9	8.09	0	0			Mkx	249.8	-5.69	2.8e-14	1.267e-12
Kcnab1	2776.6	4.05	0	9e-15			Pi4k2a	1554.1	-1.15	0	0			Ccdc150	111.2	-5.6	0	0			Mybl1	891.6	2.2	0	0			Diaph1	3084.9	-1.63	0	0			Erdr1	1156	2.77	2.9e-14	1.306e-12
Blvrb	721.2	1.51	0	1e-14			Csnk1e	2361.2	-1.58	0	0			Fam174b	824.2	-5.85	0	0			B9d1	776.1	-3.14	0	0			Btbd17	390.2	-5.71	0	0			Akr7a5	929.9	-1.93	2.9e-14	1.335e-12
Akap6	553.6	-4.68	0	1e-14			Klhl1	996.5	-8.45	0	0			Ppp1r42	107.2	-5.91	0	0			Ndufaf3	512.8	-2.42	0	0			D2Bwg1423e	275.2	2.33	0	0			Gins1	330.1	2.04	3e-14	1.352e-12
Ppic	2589.1	2.29	0	1e-14			Mtcl1	3224	2.26	0	0			Hist1h4f	2636.8	3.18	0	0			Pnmal2	464.5	-5.23	0	0			Ndufc2	1867.4	1.79	0	0			Fam111a	2802.2	2.82	3.1e-14	1.394e-12
Qrich2	29.4	-4.55	0	1e-14			Tubb2b	809.8	-3.29	0	0			Sox2ot	175.1	-7.49	0	0			Hist1h2bn	3200.9	3	0	0			Cnpy2	2794.5	1.82	0	0			Helq	660.7	1.36	3.1e-14	1.4e-12
Ptpn20	30.5	-5.39	0	1e-14			Greb1l	1002.5	3.55	0	0			Kcne3	1313.1	-6.07	0	0			Dydc1	77.3	-10.44	0	0			1810058I24Rik	1085.6	1.15	0	0			Bub1	1465.1	2.34	3.1e-14	1.424e-12
Ass1	1395.9	-2.97	0	1.1e-14			Nos1ap	795.4	4.32	0	0			Gm42583	2449.6	7.02	0	0			Ift122	2304.6	-2.22	0	0			Trim47	851.8	-2.22	0	0			Shcbp1	866.1	2.34	3.2e-14	1.459e-12
Isg20l2	1417.2	0.72	0	1.1e-14			Rpp25	1028.2	5.78	0	0			Gm37464	121.4	-10.21	0	0			Bcl2l11	2351.2	2.94	0	0			Jak3	728.1	-3.35	0	0			Rpl37	10642.5	-1.43	3.2e-14	1.466e-12
Sec14l3	3719.5	-6.17	0	1.2e-14			Ndufs1	3636.4	0.79	0	0			Ptpn22	896.6	-5.92	0	0			Actn4	10551.4	1.38	0	0			Prss22	611	-11.12	0	0			Imp3	1242	-0.94	3.3e-14	1.47e-12
Ptprd	8745.1	3.34	0	1.2e-14			Foxa2	345.9	-7.41	0	0			Dynlt1c	293	-2.38	0	0			C130060K24Rik	56.8	-9.16	0	0			Zar1	41.2	9.31	0	0			Zp1	35.5	-8.34	3.4e-14	1.542e-12
Elmo2	2302.4	-0.71	0	1.3e-14			Rhbdl2	238.4	-4.12	0	0			Rnf217	3576	-2.09	0	0			Wdr13	2698.1	-1.42	0	0			Mmp10	1340.1	-9.1	0	0			Oog3	30.6	-7.49	3.5e-14	1.587e-12
Usp18	758.3	-3.28	0	1.3e-14			Mro	499.9	5.83	0	0			Lrrc46	235.9	-6.41	0	0			Gm38393	80.4	-4.04	0	0			Epha4	2300.8	-3.61	0	0			Pcdhb11	90.1	-3.53	3.7e-14	1.657e-12
Ttll9	248.1	-5.47	0	1.3e-14			Gm8210	44.8	-6.78	0	0			Mis18a	561.3	2.2	0	0			Myh9	54319.3	2.58	0	0			Gstt1	1499.6	3.27	0	0			Npm2	44.7	-3.92	3.9e-14	1.764e-12
Mphosph8	2187.9	-1.52	0	1.3e-14			Zfp808	671.2	1.44	0	0			Foxa2	345.9	-9.03	0	0			Fam181a	35.1	-9.77	0	0			Nit2	841.6	2.06	0	0			Birc5	1133.2	2.48	3.9e-14	1.769e-12
Rplp1	28766	1.26	0	1.3e-14			Gm43936	31.3	4.82	0	0			Cyb5r1	1524	1.5	0	0			H2-Ob	458	-5.41	0	0			Kif11	3956.6	-2.16	0	0			Igsf10	1186.9	-2.36	4.6e-14	2.054e-12
Cckbr	72.2	-7.62	0	1.3e-14			Krt5	6575	-11.04	0	0			Lrrc10b	686.2	-10.03	0	0			Ube2u	75.1	-9.05	0	0			Hibch	670.3	1.63	0	0			Gm1070	29.5	-5.57	4.6e-14	2.06e-12
Mdm1	1123.6	-2.38	0	1.5e-14			Bicc1	6014.6	2.66	0	0			Adra1b	31	-5.58	0	0			Rnu12	1618.3	2.66	0	0			Gm13394	364.3	-10.58	0	0			Zfp345	162.4	3.18	4.7e-14	2.079e-12
Dtl	2549.1	1.87	0	1.6e-14			Dpf3	131.8	4.42	0	0			Gm38393	80.4	-4.53	0	0			Gm43864	27.3	-7.27	0	0			Sgo1	936.2	-2.43	0	0			Tsc22d1	19700.8	-1.42	5e-14	2.221e-12
Haspin	329.5	2.87	0	1.7e-14			Lama2	3207.9	-3.85	0	0			Mpdz	7449.2	1.88	0	0			Has2	1700.1	7.43	0	0			Tmem14a	241.3	1.79	0	0			Asf1b	617.4	2.5	5e-14	2.242e-12
Dhrs9	1944.5	-5.92	0	1.7e-14			Apod	233.5	-6.26	0	0			Actn4	10551.4	1.46	0	0			Cenpu	441.1	3.18	0	0			Add2	2813.7	-7.41	0	0			Echs1	2798.5	-1.03	5.3e-14	2.374e-12
Sec14l1	3100.4	-1.38	0	1.8e-14			1700028P14Rik	244.7	7.8	0	0			Cdkl4	627.3	-7.95	0	0			Cks1b	1346.8	2.39	0	0			Gm23245	197.5	2.68	0	0			Hnrnpa3	6804.1	1.14	5.5e-14	2.427e-12
Rn7sk	1.80119e+06	2.33	0	1.8e-14			Gm42995	71.9	4.98	0	0			Mlc1	366.5	-8.24	0	0			Erfe	449.2	7.44	0	0			Eif3e	6486.8	1.35	0	0			Tube1	332.2	2.89	5.6e-14	2.489e-12
Ncoa4	4886.9	1.73	0	1.8e-14			Nlrp1a	57.6	-5.55	0	0			Tmco6	503.1	-1.65	0	0			AC153970.1	29.5	-6.19	0	0			Ccdc28b	535.5	2.35	0	0			Mrpl41	696.2	-1.44	5.8e-14	2.583e-12
Kif4	1777.4	2.32	0	1.9e-14			Pecr	362.7	1.71	0	0			Cdc45	1119.5	2.85	0	0			Depdc1a	685.5	3.66	0	0			Kctd2	1158.1	1.68	0	0			Rnf215	738.7	-0.74	6.2e-14	2.731e-12
Spata24	407.3	-2.01	0	1.9e-14			F2r	4188.2	-4.26	0	0			Col6a1	41514.7	2.5	0	0			Gm5737	45.1	-8.6	0	0			Gm7292	161.9	-6.46	0	0			Bcat1	6121	-6.14	6.3e-14	2.783e-12
Pnma1	78.2	-3.54	0	1.9e-14			Gm12361	40.5	9.51	0	0			Gadd45b	1274.9	3.68	0	0			5730405O15Rik	129.9	-2.59	0	0			Cmip	1444.8	-2.15	0	0			Map1lc3a	1868.9	-1.36	6.4e-14	2.836e-12
Smim14	4362.9	-1.27	0	2.2e-14			Crb1	50.4	7.57	0	0			Pimreg	811.9	4.94	0	0			Col5a2	23163.9	3.71	0	0			Sergef	344.3	1.39	0	0			Pdzd4	458.5	-1.93	6.6e-14	2.894e-12
Hist1h4j	1895.1	2.36	0	2.2e-14			Lrrc17	1024.6	-4.95	0	0			Ccdc189	620.1	-3.98	0	0			Speer4c	268	-9.71	0	0			Trim3	1116.8	-1.44	0	0			1600002K03Rik	152.8	-1.92	7.2e-14	3.167e-12
Pdlim2	892.6	2.95	0	2.2e-14			Trbc1	196.6	-6.64	0	0			Iqgap3	1418.3	4.44	0	0			Cenpn	375.6	2.99	0	0			Fbxw15	77.5	8.65	0	0			Gm26035	80.8	-3.48	7.2e-14	3.171e-12
Gm12504	30.7	-4.97	1e-15	2.2e-14			Gm10435	20.3	6.11	0	0			Atp10b	1228.4	-8.48	0	0			Pnck	155	-4.77	0	0			Mrpl30	1701.2	1.34	0	0			1500011B03Rik	219	-1.57	7.4e-14	3.223e-12
Gxylt2	4203.5	3.16	1e-15	2.3e-14			2610011E03Rik	135.7	4.84	0	0			Rsph14	300.4	-10.43	0	0			Pimreg	811.9	4.73	0	0			Itgax	1166.1	-5.4	0	0			Mrpl4	787.3	-1.28	8e-14	3.495e-12
B3gnt7	1148.2	2.75	1e-15	2.4e-14			Htr7	92.7	-7.79	0	0			Oprd1	333.7	9.36	0	0			D830044I16Rik	106.2	-4.78	0	0			BC030867	244.7	-2.34	0	0			Rpl19-ps11	117.5	-2.42	8.1e-14	3.522e-12
Scarb1	2735.4	2.63	1e-15	2.5e-14			Foxo6	848.2	5.98	0	0			Stmnd1	501	-11.37	0	0			Wdr78	2295.8	-4.5	0	0			Mcm10	1008.3	-2.47	0	0			Dnaaf5	856.1	-0.85	8.1e-14	3.532e-12
Dynlrb2	1037	-5.77	1e-15	2.5e-14			Grasp	248.2	-2.28	0	0			Wdr54	163.3	-2.62	0	0			Arntl2	664.7	2.86	0	0			Syt8	416.9	-8.07	0	0			Hsd11b2	197.7	-6.06	8.1e-14	3.535e-12
Top2a	14669.9	2.09	1e-15	2.5e-14			Myh9	54319.3	-2.12	0	0			Spef1	1030.8	-3.35	0	0			Kcnk12	227.8	-6.12	0	0			Clspn	1112	-2.72	0	0			Fnbp4	2931.9	1.25	8.4e-14	3.639e-12
Gm25117	1136.8	1.95	1e-15	2.6e-14			Diaph1	3084.9	-1.5	0	0			2610028H24Rik	956	-11.11	0	0			Dnah10	1912.7	-7.04	0	0			Ei24	4226.3	1.61	0	0			Ncapd3	2966.9	2.12	8.7e-14	3.763e-12
Knl1	2404.6	1.93	1e-15	2.6e-14			Gm10644	74.3	3.08	0	0			Kremen1	2954.9	-1.99	0	0			Hacd3	4215	-1.26	0	0			Taok3	1275	-1.99	0	0			Nelfb	2240.8	-0.76	8.9e-14	3.838e-12
CT025619.4	228.5	-4.32	1e-15	2.7e-14			6030407O03Rik	95.9	4.67	0	0			Gas2l2	488.9	-12.31	0	0			Sbno2	3119.8	2.45	0	0			Gm22154	567.9	3.63	0	0			Gm25848	267.2	4.51	1.01e-13	4.347e-12
Prr18	455.9	-5.34	1e-15	2.8e-14			Nbeal2	2695.1	-3.19	0	0			Tmc5	910.5	-10.14	0	0			Zfp105	496	-2.48	0	0			Gm25492	159.6	3.29	0	0			Recql	891.8	1.13	1.03e-13	4.44e-12
Rpl3	30112.5	1.11	1e-15	2.9e-14			4732471J01Rik	171.9	2.92	0	0			Cdhr3	2177.2	-9.93	0	0			Crocc	1368.2	-2.18	0	0			Kcnn4	1573	-5.55	0	0			Grhl2	1371.3	-5.47	1.04e-13	4.474e-12
Usf1	2986.4	1.22	1e-15	3.1e-14			Shroom2	3134.4	1.4	0	0			Pam	13250.9	2.6	0	0			Cnot6	5618.9	1.78	0	0			Gm14486	30.2	5.11	0	0			Ankrd63	39.3	-4.23	1.05e-13	4.511e-12
Rpl15	11459.4	1.45	1e-15	3.1e-14			Cdh6	370.8	-7.37	0	0			Tysnd1	574.9	-1.77	0	0			Msl3l2	219.9	-2.86	0	0			Slc16a9	1276.2	5.48	0	0			Zbtb18	2305.5	1.32	1.06e-13	4.568e-12
Wdr60	1832.9	-2.2	1e-15	3.1e-14			Pbld1	48.4	4.89	0	0			Gm5532	255.8	6.98	0	0			Nfkbiz	2376.3	2.7	0	0			Cep192	3680.8	-1.6	0	0			Cenpn	375.6	1.98	1.07e-13	4.599e-12
Ccdc181	2276.5	-2.99	1e-15	3.3e-14			Plpp2	1015.6	-2.15	0	0			Ankrd65	105.8	-8.81	0	0			Caly	434.6	-9.36	0	0			Tprgl	1883.1	1.11	0	0			Pros1	2853.2	-1.96	1.09e-13	4.672e-12
Dnah10	1912.7	-5.68	1e-15	3.5e-14			Mal2	1391.2	-7.16	0	0			Rspo3	241.4	-6.95	0	0			Mafb	1060.1	3.9	0	0			Ccdc90b	973	1.72	0	0			Bcl3	397.5	2.18	1.1e-13	4.719e-12
Elof1	3142.9	-1.83	1e-15	3.5e-14			Dnajb5	310.4	-2.34	0	0			Cfap54	3401	-7.03	0	0			B3galt5	421.2	-3.41	0	0			Tmem25	84.3	3.01	0	0			Dact1	362.4	-3.52	1.14e-13	4.883e-12
Adam8	5024.3	-5.53	1e-15	3.5e-14			Cela3b	153.8	8.6	0	0			Rbbp8	4183.8	2.24	0	0			Gm15751	24.1	-5.52	0	0			Mecom	1866.3	-4.03	0	0			Gm42303	60.3	-2.85	1.16e-13	4.958e-12
Plxnb3	299.1	-5.58	1e-15	3.7e-14			Wfdc6a	30.4	7.96	0	0			Grik4	144.4	-8	0	0			Ak7	2126	-7.41	0	0			Topbp1	6845.4	-1.8	0	0			Laptm4a	14654.3	-1.04	1.24e-13	5.285e-12
Cntrl	3663.6	-1.33	1e-15	3.9e-14			9330102E08Rik	58.7	2.73	0	0			Mir100	45.1	-7.56	0	0			Gm19461	61.1	-7.59	0	0			Gm42583	2449.6	5.91	0	0			Gas2l3	1677.4	2.51	1.29e-13	5.464e-12
Cyp4f14	62.4	6.91	1e-15	4.3e-14			Ppm1d	979.8	1.11	0	0			Pgap1	2822.5	2.34	0	0			1810010H24Rik	48	-2.74	0	0			Klf3	4090.7	-1.18	0	0			March2	1753.7	-0.88	1.3e-13	5.496e-12
Dnah1	1270.4	-4.09	1e-15	4.5e-14			Efcc1	110.2	-4.17	0	0			Myb	712.1	-5.59	0	0			Fitm2	1400.8	-2.82	0	0			Dnah9	5234.5	7.79	0	0			Trim6	209.8	1.83	1.36e-13	5.749e-12
Ube2l6	1209.8	3.47	1e-15	4.5e-14			Gm7809	42.5	-3.29	0	0			Cog1	1267.6	-1.25	0	0			Slc25a12	2336.9	-1.78	0	0			Cdh13	1400.6	-4.44	0	0			Gm45399	73.2	3.64	1.39e-13	5.861e-12
Gm14963	77.4	-2.91	1e-15	4.7e-14			Slc9a7	440	2.22	0	0			E2f7	739.5	3.6	0	0			Kcnh3	230.5	-5.69	0	0			Gm8730	396.6	-3.84	0	0			Aldh1l1	326.8	-1.8	1.39e-13	5.88e-12
Dnah9	5234.5	-6.08	1e-15	4.8e-14			Trim16	713.5	-2.73	0	0			Hist1h2ai	1246.9	3.63	0	0			Atad5	1597.8	2.14	0	0			Hspa12a	1490.6	2.99	0	0			Rfpl4	55.1	-8.07	1.52e-13	6.399e-12
Scn10a	171.9	6.9	1e-15	5e-14			Oprl1	48.1	5.87	0	0			Ccdc13	258.7	-6.46	0	0			Dscc1	366	3.6	0	0			Fanca	982.9	-2.77	0	0			Mutyh	209.5	1.64	1.53e-13	6.452e-12
Tmem212	1993.3	-6.32	1e-15	5.1e-14			9530059O14Rik	468.3	-6.35	0	0			Stk36	747.5	-3.27	0	0			D2hgdh	678.6	-1.65	0	0			1600012H06Rik	1917.6	1.23	0	0			CT030240.1	171.5	-1.2	1.54e-13	6.492e-12
4430402I18Rik	245.2	-4.04	1e-15	5.4e-14			Col3a1	93468.7	-3.77	0	0			Ckb	2635.4	-5.15	0	0			Bbs2	1060	-2.54	0	0			Sil1	2063.7	1.64	0	0			Gm7160	98.2	1.65	1.55e-13	6.496e-12
Rsph14	300.4	-6.17	1e-15	5.4e-14			AC152949.3	17.2	5.44	0	0			Wee1	1264.1	2.51	0	0			Ccdc151	524.1	-7.58	0	0			Slc16a12	191.3	-2.51	0	0			Ccnt2	4850.5	1.37	1.55e-13	6.5e-12
Pbk	841	2.6	1e-15	6.1e-14			Retreg2	3230.2	1.43	0	0			Hmgcll1	507.9	-6.94	0	0			Etv6	2368.9	1.82	0	0			Rps9	24796.3	1.52	0	0			Gm30292	18.5	-6.18	1.6e-13	6.682e-12
Adcy3	919.4	2.24	1e-15	6.2e-14			Gm44751	312.8	-3.12	0	0			Cfap52	868.6	-10.02	0	0			Ammecr1	1885.2	2.56	0	0			Rpl32	20952.4	1.99	0	0			Sar1b	1348.3	-1.32	1.6e-13	6.696e-12
Agrp	30.6	-4.05	1e-15	6.2e-14			Igsf10	1186.9	-2.55	0	0			Arhgap19	1159.1	2.97	0	0			Sftpc	70	-8.81	0	0			Ttll5	2412	-1.48	0	0			Mmrn1	1071.7	-4.87	1.62e-13	6.777e-12
Gm18180	33.4	-4.81	2e-15	6.4e-14			Gm17108	37.4	-4.46	0	0			Npr2	900.9	-4.14	0	0			Ccdc153	3788.5	-11.24	0	0			Pfdn5	5419.8	2.01	0	0			4930579G24Rik	411.1	1.88	1.64e-13	6.824e-12
Cdc42bpa	11054.7	-1.18	2e-15	6.4e-14			Gm11868	32.7	-5.21	0	0			Recql4	346.2	3.7	0	0			Gm8539	23.1	-5.01	0	0			Mutyh	209.5	-1.98	0	0			Fubp3	2695.4	1	1.68e-13	7.004e-12
Abcg1	1307.8	-1.86	2e-15	6.5e-14			Eva1a	347.8	-3.54	0	0			1600012H06Rik	1917.6	1.49	0	0			1700086L19Rik	132.7	-5.97	0	0			Map2k3	1480.3	-1.27	0	0			Fbxw21	31.6	-7.62	1.69e-13	7.033e-12
Cyth4	1876.4	-3.24	2e-15	6.5e-14			Gm765	77.9	7.36	0	0			D430040D24Rik	186.9	2.32	0	0			Nkain4	510.7	-5.65	0	0			Zfp872	114.7	5.96	0	0			C1qtnf12	1537.5	-1.98	1.75e-13	7.243e-12
Gm10384	88.7	-5.15	2e-15	6.7e-14			Ppox	1412.9	1.74	0	0			Lbr	4412.7	2.49	0	0			Fam92b	454.8	-10.88	0	0			Mturn	1929.8	2.61	0	0			Nuak2	1138	1.9	1.77e-13	7.318e-12
Mcm10	1008.3	2.6	2e-15	6.8e-14			Siglec15	350.3	-7.38	0	0			Dcpp1	241.3	-10.28	0	0			Tcf23	353.2	-7.04	0	0			Hydin	2901.7	5.55	0	0			Smim14	4362.9	-1.16	1.77e-13	7.335e-12
C1d	1409.5	1.2	2e-15	6.9e-14			Plec	29496	-2.3	0	0			Fbxw10	70.5	-4.72	0	0			Cttnbp2nl	2982.9	2.01	0	0			Uqcrh	5913.1	1.94	0	0			Dpyd	385.7	-5.03	1.79e-13	7.387e-12
Akr1b3	3278.7	1.7	2e-15	7.4e-14			Smurf1	2306.8	-2.29	0	0			AU022754	220.1	-4.71	0	0			Gm44929	71.6	-3.94	0	0			Cyp11a1	7540.5	8.39	0	0			4930558J18Rik	31.2	3.55	1.82e-13	7.517e-12
Gm11517	139.7	-4.78	2e-15	7.7e-14			Msi1	369.8	3.62	0	0			Cdkn2c	1919.2	3.94	0	0			Sox3	215.8	-9.74	0	0			Rn7s6	51	3.16	0	0			Gm13986	49.7	-3.18	1.84e-13	7.573e-12
Sumo1	3153.1	1.05	2e-15	8e-14			Ccdc15	943.1	2.03	0	0			Hist1h2bj	1263.4	4.32	0	0			Specc1	2089.4	3.55	0	0			Prrg4	780	-3.44	0	0			Rpl22	11318.9	-1.29	1.94e-13	7.974e-12
Iqck	310.2	-1.75	2e-15	8e-14			Btbd19	273.9	-2.28	0	0			Irf5	2035.9	3.88	0	0			Fam110b	468.8	-2.83	0	0			Gstm5	1179.2	2.76	0	0			Rpa2	1214.2	1.37	1.94e-13	7.974e-12
Ankmy1	132.7	-3.54	2e-15	8.2e-14			Ormdl3	3012.4	1.61	0	0			Gch1	761.4	3.69	0	0			Sh3bp2	786.7	2.45	0	0			Cenpu	441.1	-2.67	0	0			Rpl15	11459.4	-1.32	2.04e-13	8.347e-12
Ccdc190	63.8	-4.86	2e-15	8.3e-14			Tmem130	24.4	5.5	0	0			Phf10	2960.3	2.01	0	0			Vrk1	1433.3	1.47	0	0			Krt5	6575	-12.14	0	0			Astl	34.7	-7.94	2.05e-13	8.407e-12
Tspan4	1808.2	2.07	2e-15	8.6e-14			Kcnn4	1573	-5.09	0	0			Ndp	115.6	-8.25	0	0			Gbp7	3101.6	1.85	0	0			Clec2l	475.2	6.48	0	0			P3h3	1074.6	-2.13	2.19e-13	8.942e-12
Nr0b2	171.4	8.16	2e-15	8.6e-14			Btbd11	1129.5	-5.05	0	0			Lrrc36	901.4	-6.37	0	0			Fsd1l	2180.1	-2.54	0	0			Chfr	1540.5	-1.12	0	0			Aagab	1815.9	-0.95	2.2e-13	8.959e-12
Ncapg	2190.6	2.39	2e-15	9.4e-14			Rasef	1059.7	-6.71	0	0			Gm15402	101.2	-10.84	0	0			Rad51ap1	586.6	3.56	0	0			Brinp3	147.7	-7.11	0	0			4930596I21Rik	149.3	2.87	2.2e-13	8.983e-12
Lca5	1356.8	-3.03	2e-15	9.4e-14			Zfp872	114.7	5.54	0	0			Aoc1	1377.5	-9.62	0	0			F2r	4188.2	5.02	0	0			Sowahd	29.4	8.87	0	0			Gm42537	78.7	2.82	2.22e-13	9.032e-12
Il4ra	13124.8	1.61	2e-15	9.5e-14			Lvrn	762.3	3.16	0	0			Ces1b	73.6	-8.95	0	0			Gm12504	30.7	-3.46	0	0			Lig1	3133.4	-2.07	0	0			Cep95	1399.8	1.72	2.24e-13	9.117e-12
Gm21083	74.8	-5.62	2e-15	9.5e-14			Aldh1a3	5241.4	-5.68	0	0			A2ml1	28244.7	-13.05	0	0			Trim68	771.2	-1.71	0	0			Ephx2	1651.8	4.97	0	0			Safb	3676.7	1.09	2.47e-13	1.0015e-11
Ccdc180	1719	-6.02	3e-15	1.08e-13			Macc1	862.2	-4.8	0	0			Bdkrb1	100.3	-9.31	0	0			Clcf1	883.7	3.11	0	0			Trim61	48.8	9.75	0	0			Pfdn2	1008.2	1.87	2.61e-13	1.0573e-11
Cdkl4	627.3	-5.82	3e-15	1.08e-13			Unc5c	254.4	-5.03	0	0			Dleu2	5371.5	2.59	0	0			Ift74	1754	-1.98	0	0			AC110377.1	137.9	2.19	0	0			Gm13084	32.4	-8.84	2.63e-13	1.0636e-11
Hdac5	2598.2	1.3	3e-15	1.08e-13			Zfp958	943.5	1.09	0	0			Fbxw24	148.6	-9	0	0			Lamb3	6719.6	8.83	0	0			2010300F17Rik	204.1	-10.04	0	0			Dll1	171.3	-2.28	2.66e-13	1.0734e-11
Ccp110	2156	-2.22	3e-15	1.09e-13			Ifi44l	64.9	-7.96	0	0			Ncald	2698.2	-6.37	0	0			Cntn5	63.6	-6.87	0	0			Crygb	150	9.45	0	0			Gm37349	49.2	3.81	2.67e-13	1.0758e-11
Moxd1	1035.5	-5.29	3e-15	1.1e-13			Mgarp	2195.3	5.64	0	0			Plch1	2488.4	-7.45	0	0			Trpa1	1557.4	10.33	0	0			Casp1	539	-2.58	0	0			Pwwp2a	1308	1.01	2.69e-13	1.0839e-11
Gm8186	412.9	1.76	3e-15	1.25e-13			Ifi211	810.4	-4.55	0	0			Palb2	528.3	2.68	0	0			Klhdc9	102.8	-6.03	0	0			Tmem261	632.8	1.86	0	0			Foxm1	1302.3	3.17	2.75e-13	1.1043e-11
Nipal1	376.9	5.64	3e-15	1.26e-13			1700030C10Rik	87.1	-6.19	0	0			Ccdc24	73.8	-4.14	0	0			Ttc30b	1554	-3.29	0	0			Trpa1	1557.4	-7.91	0	0			Prim1	1588.7	2.22	2.78e-13	1.1147e-11
B430212C06Rik	31.5	-8.26	3e-15	1.27e-13			Fam151a	63	8.1	0	0			Usp35	640.5	-2.52	0	0			CT025552.2	20	-6.55	0	0			Dock3	398.9	4.57	0	0			Coa6	481.5	-1.49	2.82e-13	1.1304e-11
Nt5dc2	532.1	1.6	3e-15	1.31e-13			Gm37352	699.4	-2.77	0	0			Etaa1	1390.1	2.11	0	0			Gm16006	41.2	-7.67	0	0			Adam12	2615	-3.96	0	0			Lin54	1350.6	1.43	2.83e-13	1.1331e-11
Ttc21a	2575.8	-6.13	3e-15	1.31e-13			Gdf9	288	5.23	0	0			Elavl2	290.5	6.12	0	0			1110032F04Rik	181.3	-6.15	0	0			Atp5l	2972.3	1.15	0	0			Gm24616	352.6	-2.37	2.9e-13	1.1588e-11
Dnah3	4636.5	-6.43	3e-15	1.33e-13			Ltf	21306	-8.72	0	0			4921536K21Rik	42.7	-4.69	0	0			Gm15821	48	-7.51	0	0			Elavl2	290.5	5.21	0	0			Sema4c	1903.5	1.03	3.02e-13	1.2044e-11
Creg1	7325	3.09	3e-15	1.34e-13			Rasl11a	1129.7	4.4	0	0			Fam107a	1280.9	-7.12	0	0			4933406C10Rik	92	-3.73	0	0			6030407O03Rik	95.9	4.9	0	0			Pbk	841	2.16	3.09e-13	1.2324e-11
Bex4	1044.1	2.18	3e-15	1.35e-13			Fzd1	2060	-2.26	0	0			Stk24	3683.4	2.29	0	0			Ier5l	481.8	3.26	0	0			Adk	2658	1.48	0	0			9430015G10Rik	884.3	1.26	3.26e-13	1.2994e-11
1190002N15Rik	2403.9	2.36	3e-15	1.38e-13			Ugp2	5133.6	1.53	0	0			Lrrc34	459.8	-7.96	0	0			Rptoros	203.1	-8.18	0	0			Gm45264	154.3	5.65	0	0			Nlrp4b	34	-7.64	3.3e-13	1.3106e-11
Wdr49	1021.5	-6.07	3e-15	1.39e-13			Gm44275	805	-7.77	0	0			4930547M16Rik	84.7	-4.08	0	0			Ccbe1	3081.6	6.4	0	0			Nufip2	5607.1	-1.04	0	0			Fbxl21	67.5	-3.05	3.35e-13	1.3318e-11
Cst8	180	8.12	4e-15	1.43e-13			Colgalt2	468.7	3.87	0	0			Dnaaf2	206.5	-2.31	0	0			Gm5152	36.6	-7.5	0	0			Ttk	787.9	-1.95	0	0			Hnrnpu	32689.8	1.47	3.4e-13	1.3476e-11
Gm15884	78.9	-5.64	4e-15	1.44e-13			Eml1	2842.4	-3.03	0	0			Far2os1	150.4	-9.25	0	0			Spp1	50159.1	10.33	0	0			Gm24514	38.8	2.95	0	0			Casp1	539	2.15	3.68e-13	1.4584e-11
Dnah12	6414.9	-6.82	4e-15	1.47e-13			Lrat	516.5	-5.8	0	0			Gm5737	45.1	-6.69	0	0			Sdhaf4	467.1	-1.55	0	0			Dpf3	131.8	4.58	0	0			Ext2	2077.7	-0.79	3.71e-13	1.4674e-11
Snora57	247.5	2	4e-15	1.47e-13			Mettl27	667.9	1.81	0	0			Chek1	892	3.76	0	0			Got1l1	35	-7.93	0	0			Arhgap28	1531.7	3.98	0	0			Plpp1	901.8	-1.69	3.76e-13	1.4827e-11
Map3k19	1052.5	-5.81	4e-15	1.53e-13			Sema5b	238.6	4.26	0	0			Ass1	1395.9	-3.69	0	0			Plau	11038.3	6.94	0	0			Nwd1	2365.1	4.85	0	0			D330041H03Rik	353.7	1.79	3.82e-13	1.5068e-11
Rps15	15528.1	1.55	4e-15	1.6e-13			Xkr8	305.6	1.76	0	0			Aldh18a1	4223.4	-2.97	0	0			Slitrk3	59.2	-9.71	0	0			Klhl1	996.5	-10.28	0	0			Ercc6l	927.4	2.42	3.96e-13	1.5581e-11
Eef1b2	14757.5	1.5	4e-15	1.6e-13			Nrg2	214.2	5.75	0	0			Foxj1	4553.5	-10.14	0	0			Bbs1	974.5	-3.34	0	0			Apobr	1284.2	-5.04	0	0			Mrps11	596.5	-1.25	3.97e-13	1.5615e-11
Rpl11	16242.2	1.55	4e-15	1.69e-13			B4galnt3	146.1	-5.91	0	0			Hoxd4	189.9	-4.53	0	0			3110035E14Rik	396.1	-9.93	0	0			Nod1	2643.9	2.15	0	0			CT025660.2	72.2	3.22	4.03e-13	1.5802e-11
Zap70	52	-3.09	4e-15	1.75e-13			Ccdc187	2939.1	6.93	0	0			Dchs2	310.9	-6.12	0	0			Gde1	2193.2	-2.83	0	0			Cep152	1081.5	-1.72	0	0			Mcrip2	219.2	-2.31	4.15e-13	1.6276e-11
Foxa2	345.9	-5.87	5e-15	1.78e-13			Chrna1	203.9	-7.21	0	0			Mapk11	646	-3.06	0	0			Zbed4	541.3	1.24	0	0			Zc3h11a	846.5	-1.91	0	0			3222401L13Rik	298.5	2.18	4.31e-13	1.6867e-11
Atp5l	2972.3	1.06	5e-15	1.81e-13			Adck2	523	1.13	0	0			Mfsd6l	384.3	-8.23	0	0			Gins1	330.1	2.85	0	0			Tnfsf13	234.3	2.78	0	0			Mbd4	796.3	2.02	4.32e-13	1.6882e-11
Nlrp5-ps	701.7	2.96	5e-15	1.84e-13			Taok3	1275	-1.8	0	0			Qrich2	29.4	-5.76	0	0			Gxylt1	1971	1.33	0	0			Pola2	1486	-1.83	0	0			Esr2	480.5	-6.31	4.36e-13	1.7008e-11
1500009L16Rik	330.7	5.29	5e-15	2e-13			Sema4f	222.7	-6.41	0	0			Agrp	30.6	-5.24	0	0			Naa50	4503.3	1.66	0	0			Gm13032	68.2	6.3	0	0			Rps12	34943.8	-1.58	4.4e-13	1.7164e-11
Hipk1	11689.7	-2.07	5e-15	2.05e-13			Tmem200a	339.1	-6.11	0	0			Pax8	1760.1	-7.58	0	0			Nasp	3271.1	2.06	0	0			Evc	1103.2	1.9	0	0			Tcerg1	3083.5	1.66	4.44e-13	1.7295e-11
Gm8495	53.4	-4.99	5e-15	2.08e-13			A330094K24Rik	46.7	5.79	0	0			Tfrc	4037.4	3.53	0	0			A430018G15Rik	107.8	-3.3	0	0			Eci2	1995.8	1.17	0	0			Hey2	272.7	-2.91	4.76e-13	1.8511e-11
Cdc14a	2031.4	-2.58	6e-15	2.17e-13			A230085B16Rik	29.5	8.32	0	0			Hist1h3c	2588.3	4.28	0	0			Klk1b21	42.1	-8.9	0	0			Tm2d3	804.6	1.89	0	0			Etaa1	1390.1	1.47	5.12e-13	1.9887e-11
Hist1h4n	1096.9	2.35	6e-15	2.17e-13			Nxn	2091.6	-1.93	0	0			Rfwd3	5105.5	2.03	0	0			Cldn34c1	139.6	-3.75	0	0			Rpl15	11459.4	1.53	0	0			Grem2	598.8	-6.04	5.17e-13	2.0031e-11
Spata33	306.1	-2.49	6e-15	2.18e-13			Gm28727	60.2	-2.7	0	0			Hspa4l	6820.9	-2.77	0	0			Tnfaip2	3813.7	2.7	0	0			Jag1	7035	-3.95	0	0			Tmem160	420.3	-1.93	5.21e-13	2.017e-11
Fam183b	898.1	-5.39	6e-15	2.27e-13			Cux2	102.1	5.38	0	0			Cdc25a	1203.7	1.34	0	0			C2cd4d	37.1	-7.35	0	0			Pigv	530.4	1.04	0	0			Pou2f1	2914.8	1.6	5.34e-13	2.0638e-11
Nkain4	510.7	3.55	6e-15	2.28e-13			Zfp229	1005.9	1.63	0	0			Mdfic	2916.6	2.35	0	0			Rnf32	434.7	-4.99	0	0			Zfp426	1456.9	0.98	0	0			Tmem5	1069.9	-1.24	5.41e-13	2.0906e-11
Gbp7	3101.6	1.49	6e-15	2.37e-13			Klhdc8a	495.5	-5.8	0	0			Hist4h4	2327.8	3.42	0	0			Ndp	115.6	-6.17	0	0			Nlrp4a	33.1	9	0	0			Vstm2b	82.2	-4.71	5.53e-13	2.1312e-11
Rps20	14971	1.31	6e-15	2.42e-13			Ankrd24	514.1	2.26	0	0			Dthd1	225.6	-11.43	0	0			Morn3	259.5	-8.17	0	0			Rps6-ps4	89.1	2.54	0	0			Rps15	15528.1	-1.42	5.63e-13	2.1661e-11
Dnajb9	1699.8	-1.57	6e-15	2.5e-13			Phlda3	638.4	-2.61	0	0			Ints7	2613.8	1.48	0	0			Rab36	478.8	-4.3	0	0			Nr1h4	327.8	4.32	0	0			Alg1	925.9	-0.93	5.91e-13	2.2734e-11
Gm25394	1013.4	2.71	7e-15	2.55e-13			Fam92a	1758.7	1.28	0	0			Iqch	141.5	-4.93	0	0			Dut	1830.9	2.37	0	0			Kif18b	854.1	-2.62	0	0			Mblac2	231.8	-1.86	6e-13	2.3021e-11
Sestd1	4327.3	-2.18	7e-15	2.56e-13			Igsf5	943.6	-5.36	0	0			Gm28100	93	7.12	0	0			Padi4	431.9	5.89	0	0			AC121965.1	2444.4	1.78	0	0			Pfn2	1061.8	-2.14	6.08e-13	2.3318e-11
Igfbp5	24917.4	2.66	7e-15	2.57e-13			Neu3	1495.6	4.45	0	0			Ppip5k2	4716.9	1.71	0	0			Armcx1	905.3	-2.16	0	0			Tmem205	1030	2.39	0	0			Cript	1207.2	-1.11	6.31e-13	2.415e-11
Rpl31	17878.6	1.71	7e-15	2.6e-13			H3f3aos	243.4	2.87	0	0			Tmem74	213.9	5.75	0	0			Epha2	3280.2	5.48	0	0			Arid5a	1269.7	-3.35	0	0			Tex261	2275.5	-0.89	6.33e-13	2.4192e-11
Armc3	463	-5.19	7e-15	2.74e-13			Myof	18764.2	-2.72	0	0			Olfm2	200.6	-6.28	0	0			Tnfrsf21	812.9	2.76	0	0			Gm26461	79.3	1.94	0	0			Lrif1	1530.5	1.65	6.36e-13	2.4292e-11
Dennd4c	7328.6	1.56	7e-15	2.82e-13			Rnf152	535.6	-5.07	0	0			Cfap58	405.4	-8.71	0	0			Hist1h2bh	1381.8	3.41	0	0			Nadk2	1329.8	1.34	0	0			Rpl32	20952.4	-1.64	6.5e-13	2.4771e-11
Ttll5	2412	-1.33	8e-15	2.86e-13			Podxl	10122.9	2.55	0	0			Ccdc81	324.3	-9.36	0	0			AC133650.1	251.3	-1.99	0	0			Nlgn1	250.9	5.64	0	0			Gm13023	24.7	-8.52	6.59e-13	2.5087e-11
Slc18a2	252.1	4.35	8e-15	2.91e-13			Hhipl1	421.3	-4.17	0	0			Cenpm	267.8	4.2	0	0			Gm10032	71.1	-9.52	0	0			Srsf12	71.7	5.8	0	0			Rnu3b1	133.8	-3.17	6.88e-13	2.615e-11
Gm43864	27.3	-5.31	8e-15	3.03e-13			Ehbp1	2246.2	1.36	0	0			Pcdh15	879.7	6.73	0	0			Dnah12	6414.9	-8.26	0	0			4930412C18Rik	221.8	4.31	0	0			Cyp19a1	49.9	-8.02	6.97e-13	2.6462e-11
Gm10032	71.1	-5.62	8e-15	3.03e-13			Tes	4039.3	-3.09	0	0			Unc79	174	-6.22	0	0			Gm15635	93.7	-6.38	0	0			Ulbp1	4260.9	-4.26	0	0			Rbm12b2	1213.3	1.1	6.98e-13	2.6483e-11
Gm43065	55.5	-4.88	8e-15	3.15e-13			Cox6b2	216.3	4.61	0	0			Dus2	308.3	-2.21	0	0			C530005A16Rik	74.4	-3.46	0	0			Gm19569	75.1	2.77	0	0			Trmt2a	1823.2	0.75	7.08e-13	2.6805e-11
Wnt11	551.3	-4.98	9e-15	3.22e-13			Gm5898	38	-2.98	0	0			Ttc41	202.1	-2.66	0	0			Myo1c	7108.6	1.7	0	0			Crb1	50.4	7.78	0	0			B3galt6	452.3	-1.11	7.19e-13	2.7215e-11
Ccdc65	438.7	-4.75	9e-15	3.54e-13			Gm12840	68.9	7.67	0	0			Lama2	3207.9	-4.67	0	0			Dnajc3	8909.6	-1.48	0	0			Rps16-ps2	64.5	2.63	0	0			Tyms	1615.5	1.45	7.35e-13	2.7775e-11
Ermap	99.6	-3.6	9e-15	3.54e-13			Tfpi2	392.1	-4.55	0	0			Hist1h2ac	1200	2.91	0	0			Ccdc121	174.4	-10.13	0	0			Zbtb8a	913.7	2.77	0	0			Tdrkh	327.3	3.13	7.49e-13	2.8251e-11
Prss35	2719.8	6.17	1e-14	3.61e-13			Pcdhb20	214.9	2.06	0	0			Gm281	113	-10.72	0	0			Ric3	188.9	-4.25	0	0			Adgra1	246	-8.5	0	0			Gm27265	18	-4.3	7.53e-13	2.8347e-11
Fbxw25	46.6	-3.62	1e-14	3.65e-13			Tmprss6	169.8	-5.53	0	0			Hoxa7	157.4	-4.9	0	0			Lrrn4	2066.1	-5.75	0	0			Zfp551	269.1	1.87	0	0			1700016F12Rik	17	-8.15	7.54e-13	2.8347e-11
Lmnb1	3097.6	1.53	1e-14	3.68e-13			AI597479	1387.9	1.05	0	0			Nat14	93	-2.2	0	0			Ptpn20	30.5	-9.03	0	0			Tmem9	1218.7	1.6	0	0			Star	6911.7	-3.3	7.54e-13	2.8347e-11
Mis18bp1	1202.4	1.97	1e-14	3.72e-13			Rbm28	4121.2	2.07	0	0			Wrb	1132.7	-1.61	0	0			Abhd3	583.4	-5.71	0	0			Rpl39-ps	38.8	3.8	0	0			AC110377.1	137.9	-1.81	7.72e-13	2.8954e-11
Gm10736	4100.5	1.48	1e-14	3.73e-13			Gabrp	6183.5	-8.44	0	0			Megf9	1677.8	2.95	0	0			Gm14137	191.7	6.71	0	0			Fam110a	378.2	-2.07	0	0			Kcnk2	356.3	-5.58	7.88e-13	2.9526e-11
Sntb2	6079.5	1.64	1e-14	3.81e-13			Col12a1	35268	-5.04	0	0			Ipo9	6316.3	2.03	0	0			Gar1	552.5	1.75	0	0			Adamts4	1938.1	-4.85	0	0			H1f0	10167.3	2.71	8.04e-13	3.0071e-11
Rps18	21820	1.78	1e-14	3.84e-13			Hal	289	-5.68	0	0			BC022687	634.2	-4.39	0	0			Thbs2	13134.1	4.83	0	0			Sprr1a	521.7	-7.97	0	0			Gpsm2	1482.7	1.85	8.08e-13	3.0166e-11
Rps21	14216	1.52	1.1e-14	4.01e-13			Ilkap	2534.9	1.11	0	0			Trim6	209.8	2.65	0	0			Suv39h2	374.2	2.7	0	0			Gm44275	805	-11.35	0	0			9630013D21Rik	161.9	3.84	8.08e-13	3.0166e-11
Rpsa	47079.2	1.54	1.1e-14	4.21e-13			Il11	63.7	-5.04	0	0			Gbp3	3008.3	4.05	0	0			Ndufc2	1867.4	-1.89	0	0			Eda	181.1	3.26	0	0			2610528J11Rik	197.3	-6.26	8.15e-13	3.0381e-11
Rbbp7	19203.4	1.86	1.1e-14	4.27e-13			Ncam1	4991.5	-4.18	0	0			Urah	458.6	-8.69	0	0			Ildr2	22348.3	-4.53	0	0			Gm44930	77.5	5.86	0	0			Gm37618	93.1	2.84	8.3e-13	3.0907e-11
Iqcg	1305.7	-5.04	1.1e-14	4.27e-13			Nrip2	84.3	3.56	0	0			9230114K14Rik	185.7	-2.32	0	0			Hist1h2ak	2328.5	3.08	0	0			Scly	559	-2.06	0	0			Esrp1	1961.7	-4.09	8.75e-13	3.2517e-11
Dach2	46.5	-2.8	1.2e-14	4.29e-13			Thumpd2	347.9	2.04	0	0			Ncs1	1001	-5.58	0	0			Gm3294	36.3	-7.45	0	0			Rpl19-ps11	117.5	2.72	0	0			Cnr1	40.2	-3.6	8.79e-13	3.263e-11
4931415C17Rik	64.2	-5.12	1.2e-14	4.29e-13			Hacd4	2724.9	1.98	0	0			1700013F07Rik	235	-9.32	0	0			Ccdc81	324.3	-7.92	0	0			Kcnu1	47.4	3.14	0	0			Tipin	1385.6	1.97	8.83e-13	3.2722e-11
Efcab12	494	-3.83	1.2e-14	4.32e-13			B3gnt7	1148.2	2.66	0	0			Tmem215	431.3	7.64	0	0			Map9	421.3	-4.43	0	0			1190007I07Rik	202.6	1.58	0	0			Letm1	1232.7	-1.28	8.84e-13	3.2736e-11
Tmem114	177.6	7.01	1.2e-14	4.47e-13			Ap1m2	1026.5	-4.69	0	0			Pcna	5189.2	2.33	0	0			Gm15728	110.8	-3.62	0	0			Uap1	2485.8	-1.67	0	0			1600002H07Rik	479.7	1.2	9.29e-13	3.4365e-11
Ccdc151	524.1	-5.92	1.3e-14	4.62e-13			Mcu	1154.2	-1.53	0	0			Gm16432	116.3	-4.5	0	0			Zmynd12	144.1	-6.64	0	0			Gm2000	56.3	2.11	0	0			Cped1	3613.2	-5.21	9.41e-13	3.4752e-11
Ccne2	1007.2	2.94	1.3e-14	4.64e-13			Slc48a1	3031.6	2.1	0	0			Eno4	745.8	-6.98	0	0			Myb	712.1	-4.98	0	0			Pcp4l1	1894.9	5.09	0	0			Msh6	6025.7	1.68	9.9e-13	3.6506e-11
Zfp474	874.9	-6.12	1.3e-14	4.73e-13			Ism1	234.9	-5.35	0	0			Gm20667	89.2	4.52	0	0			Yipf2	1364.3	-1.68	0	0			Slk	9093	-1.97	0	0			Fis1	2268.1	-1.24	1.018e-12	3.7493e-11
Dph6	860.1	-1.37	1.3e-14	4.9e-13			Gm1045	352.5	-6.59	0	0			Tekt1	819.8	-9.16	0	0			Coasy	1054.4	-1.1	0	0			Cyp2d22	1038.5	3.86	0	0			Col6a4	1323.9	-4.88	1.053e-12	3.8745e-11
Rnf166	882	0.75	1.3e-14	4.92e-13			Cdkn1a	1036.6	-3.55	0	0			Gabre	335.8	2.97	0	0			Wdr76	956.2	2.07	0	0			Thra	2985	1.89	0	0			Efcc1	110.2	-3.57	1.057e-12	3.8827e-11
Hspa2	2419	-2.05	1.4e-14	5.03e-13			Slc35e4	966	-3.05	0	0			Ngef	786.3	-5.59	0	0			Fam71e1	80.5	-2.38	0	0			Tcta	822.6	1.45	0	0			Hnrnpul1	8315.8	1.08	1.085e-12	3.9791e-11
Rnu1a1	41.3	2.88	1.4e-14	5.11e-13			Gm10699	25.8	5.25	0	0			Sp3	8120.6	1.71	0	0			Smco4	571.9	-2.27	0	0			Cybrd1	2581.9	5.68	0	0			Aff2	239.7	-4.17	1.09e-12	3.9924e-11
Poln	155.6	-4.01	1.4e-14	5.21e-13			2310007B03Rik	581.4	-5.47	0	0			Cenpu	441.1	3.12	0	0			Prss22	611	7.86	0	0			Rps12	34943.8	1.84	0	0			Cops9	1561.8	-1.76	1.145e-12	4.1908e-11
Lrch2	1725.8	3.92	1.4e-14	5.23e-13			Dgkk	1027.8	-8.14	0	0			Ccdc190	63.8	-6.33	0	0			Gm16069	33	-8.2	0	0			Ankrd1	1108.7	-8.21	0	0			Rps4l	341.5	-5.01	1.149e-12	4.1993e-11
Myo1h	288	-4.37	1.4e-14	5.23e-13			Hmgb1-ps7	52.9	-2.87	0	0			Rcn1	6768.9	-2.17	0	0			Rsph9	640.8	-4.58	0	0			Donson	549.3	-1.26	0	0			Ddx43	233.2	5.99	1.205e-12	4.3963e-11
Ndp	115.6	-5.11	1.5e-14	5.29e-13			Elfn2	46.7	6.21	0	0			Efcab1	899	-7.7	0	0			2310034G01Rik	206.7	-5.69	0	0			Tpx2	2860.9	-2.44	0	0			Nrxn1	36.7	-4.5	1.302e-12	4.746e-11
Csmd3	36	-4.43	1.5e-14	5.35e-13			Siae	2498.8	2.41	0	0			Mybl2	539.4	2.81	0	0			Malt1	2467.7	1.67	0	0			Bpifb5	77.8	9.67	0	0			Psma2	3918	-1.47	1.317e-12	4.7952e-11
AC160931.4	50.3	-4.81	1.5e-14	5.35e-13			Btg1	5235.7	-2	0	0			Klf8	456.3	3.88	0	0			AC162467.1	32.7	-9.42	0	0			Rrm2	1595.5	-2.49	0	0			Poc1a	309.9	1.64	1.326e-12	4.8223e-11
Robo3	62.8	5.07	1.6e-14	5.76e-13			Lamb3	6719.6	-7.06	0	0			Entpd6	713.6	-1.96	0	0			BC051142	49.7	-5.53	0	0			Kif4	1777.4	-2.24	0	0			AC134254.4	18.5	7.42	1.353e-12	4.9136e-11
Lzts1	655.7	4.03	1.6e-14	5.86e-13			Jak3	728.1	-2.92	0	0			Ppp1r3b	641.3	3.48	0	0			Cdc20	2337.7	3.2	0	0			Svs6	60.8	10.04	0	0			Tpr	14958.9	1.46	1.361e-12	4.9358e-11
Pkp1	3487	-5.29	1.7e-14	6.14e-13			Rnf183	77.7	-5.29	0	0			Fam53a	1035.6	-1.48	0	0			Dytn	30.5	-9.08	0	0			Prr11	540.5	-2.99	0	0			Rnu3a	13961	-2.5	1.367e-12	4.9493e-11
Ift80	3720.9	-1.65	1.7e-14	6.14e-13			Dusp2	87	-3.94	0	0			Ghrh	134.1	-10.88	0	0			Gm16188	36.6	-9.71	0	0			Crls1	1038.7	1.6	0	0			Esco2	1033.9	2.77	1.368e-12	4.9493e-11
Mrpl30	1701.2	1.19	1.7e-14	6.17e-13			Cntn5	63.6	5.59	0	0			Ppfia4	1035.1	4.96	0	0			Rfx3	2145.9	-1.84	0	0			Slco1a4	78.6	7.32	0	0			Apopt1	483.7	-1.46	1.42e-12	5.1291e-11
Snord118	378.9	3.35	1.7e-14	6.19e-13			Gm38083	70.1	-7.63	0	0			4933434E20Rik	5071.1	-2.05	0	0			Fads6	2852.6	-4.1	0	0			Oas1d	44.9	8.12	0	0			Aldob	16.3	-6.73	1.423e-12	5.1332e-11
Birc5	1133.2	2.73	1.8e-14	6.64e-13			Gm10517	44.8	3.89	0	0			Chaf1a	2121.7	2.07	0	0			Chid1	1830.1	-1.59	0	0			Mgat4c	126	7.14	0	0			Dgcr6	528.4	-1.38	1.428e-12	5.1463e-11
Ei24	4226.3	1.41	1.9e-14	6.77e-13			Kcnu1	47.4	2.86	0	0			Plekha8	1676.7	-1.29	0	0			Rcn1	6768.9	-2.02	0	0			Gdf9	288	5.42	0	0			Gigyf2	5317	1	1.457e-12	5.2413e-11
Upk3b	14590.7	4.53	1.9e-14	6.94e-13			Gm38103	54	8.05	0	0			Cux1	7412.6	1.4	0	0			Tmem35a	712	-6.63	0	0			Fbxw21	31.6	9.41	0	0			Cep135	1132.4	1.44	1.459e-12	5.2413e-11
Gm7357	132	-5.83	2.1e-14	7.43e-13			H2afx	3353.6	1.51	0	0			Mlkl	970.4	4.07	0	0			Rogdi	733.1	-2.25	0	0			Chrac1	747.3	1.4	0	0			Sp140	829.6	2.88	1.516e-12	5.4402e-11
Cep83	2831.5	-2.66	2.1e-14	7.58e-13			Fes	803.5	-2.15	0	0			Plk4	1988.7	2.86	0	0			Ppm1e	459.9	-5.13	0	0			Col6a4	1323.9	5.78	0	0			E130308A19Rik	919.6	1.13	1.53e-12	5.4848e-11
Vpreb3	413.2	-5.34	2.2e-14	7.7e-13			Fzd10	118.6	-5.66	0	0			Dennd1b	10100.1	3.24	0	0			Tctex1d4	500.4	-7.58	0	0			Gzmc	96.4	-6.06	0	0			Gm5532	255.8	4.07	1.671e-12	5.9818e-11
Bcar3	3123	3.3	2.2e-14	7.77e-13			2900026A02Rik	2414.6	-2.02	0	0			Gm12144	124.2	-10.81	0	0			Triqk	433.4	-3.28	0	0			4930502E18Rik	633.7	4.94	0	0			Ovca2	508.9	-1.33	1.695e-12	6.0605e-11
Myrf	3072.7	2.88	2.2e-14	7.9e-13			Prdm8	369.5	-8.2	0	0			Gm16201	180.9	-3.44	0	0			Spc25	796.7	3.2	0	0			Snrpg	1751.3	1.65	0	0			Exosc8	1393.4	1.27	1.749e-12	6.2459e-11
Pdzd3	30.6	-4.31	2.2e-14	7.9e-13			Rev1	2406.5	1.57	0	0			Cbx2	650.4	1.89	0	0			Myo1h	288	-5.2	0	0			Gstm6	287.1	6.97	0	0			Rps6-ps4	89.1	-2.1	1.768e-12	6.3034e-11
Kcnmb3	27	-4.81	2.2e-14	7.97e-13			Runx3	143.4	-4.17	0	0			Cdk5rap2	3666.8	2.01	0	0			Rimbp2	19.9	-6.87	0	0			Ldoc1l	658.1	3.52	0	0			Sftpc	70	-7.74	1.824e-12	6.4957e-11
Smarca1	2658.8	4.48	2.3e-14	8.1e-13			Dzip1	1025.3	3.82	0	0			Ddx11	1346.7	1.87	0	0			Odf3b	643.6	-7.58	0	0			Aldh1a2	11830.6	5.79	0	0			Ccdc3	821.1	-5.58	1.836e-12	6.5304e-11
Pard6b	1225.7	2.67	2.3e-14	8.14e-13			Pi15	635	-4.7	0	0			Lrrc23	785.9	-8.03	0	0			Mkrn1	3286.2	-1.93	0	0			Dusp12	671	1.34	0	0			Spock2	1974.7	-4.19	1.848e-12	6.5666e-11
Gm25291	539.3	2.39	2.3e-14	8.18e-13			Ptprr	163.5	-6.28	0	0			Gm18180	33.4	-5.36	0	0			Gm10260	103.8	6.01	0	0			Gsk3b	5312.3	-1.29	0	0			Pparg	255.5	-3.66	1.917e-12	6.801e-11
Cfap77	113.5	-4.29	2.3e-14	8.18e-13			Gm36938	78.2	-8.71	0	0			Zfpm1	944.5	3.53	0	0			Enkur	720.5	-4.84	0	0			Cyb5a	4399.9	2.55	0	0			Slit2	5397	1.43	1.927e-12	6.8303e-11
Spata17	474.8	-5.74	2.4e-14	8.42e-13			Tmem14c	1756.4	-1.34	0	0			Cenpp	332	3.15	0	0			Spock2	1974.7	-5.53	0	0			2010107E04Rik	2062.8	1.81	0	0			Lonrf3	1051.3	2.99	1.945e-12	6.8843e-11
Gm16160	33.7	-6.26	2.4e-14	8.49e-13			Tgfbr2	5919.8	-2.25	0	0			Arhgef39	314	3.62	0	0			Slco4a1	342.2	6.36	0	0			Heph	2372.3	3.76	0	0			Pet100	716.1	-1.69	2.003e-12	7.0782e-11
Abhd12	2641.2	-1.49	2.4e-14	8.52e-13			Nptx2	107.3	6.04	0	0			St14	2764.3	-4.92	0	0			Zfp964	575.4	-1.98	0	0			Gm42603	232.8	-2.84	0	0			Itm2c	7635	-0.92	2.06e-12	7.2728e-11
4930578M01Rik	62.1	-4.65	2.5e-14	8.65e-13			Crebrf	5392	1.9	0	0			Nell2	466.7	5.09	0	0			Mycbp	980.6	-1.78	0	0			Brca1	2377.3	-2.17	0	0			Tk1	1760.6	2.84	2.104e-12	7.4197e-11
Rps3a1	32086.6	1.38	2.6e-14	9.08e-13			Bcas1	321.2	-3.88	0	0			Malt1	2467.7	1.76	0	0			Col8a1	6188.4	7.44	0	0			Slc26a7	444.4	8.65	0	0			AC093926.2	68.5	4.7	2.246e-12	7.9074e-11
Gm16365	130.7	-2.51	2.8e-14	9.76e-13			Zfp763	741.2	1.49	0	0			1700024G13Rik	306.4	-11.68	0	0			Dynlt1b	306.7	-2.11	0	0			Zp1	35.5	9.08	0	0			Zfp292	8669.7	1.37	2.254e-12	7.9261e-11
Fitm2	1400.8	-2.19	2.8e-14	9.82e-13			Slc22a23	787.2	-3.58	0	0			Snx11	840.4	-1.54	0	0			Rspo3	241.4	-5.83	0	0			Cdt1	1320.7	-2.13	0	0			D630023O14Rik	35.2	4.22	2.382e-12	8.3651e-11
Pcyox1	6663.1	1.8	2.9e-14	1.024e-12			Pcdh7	3002.7	2.85	0	0			Rap1a	2598.6	1.26	0	0			Unc5b	4002.5	5.31	0	0			Zcchc12	231.5	3.98	0	0			Trim75	23.1	-8.36	2.474e-12	8.6798e-11
Nrep	2221.4	2.73	3e-14	1.04e-12			Isx	100.1	8.26	0	0			Hist1h2ag	555.6	3.82	0	0			Tgfb1	1160.1	4.3	0	0			Synj1	1884.8	-1.47	0	0			Mcm8	531	1.35	2.58e-12	9.0389e-11
Tmco3	2061	-1.73	3e-14	1.045e-12			Gm13241	57.2	5.37	0	0			Parvg	191.4	3.34	0	0			Uck2	3957	3.04	0	0			Fermt1	3656.8	-4.77	0	0			Bcan	43.8	-4.98	2.59e-12	9.062e-11
Gm43145	88.3	-3.39	3e-14	1.051e-12			Rundc3b	406.2	-3.98	0	0			Rpn2	11193.8	-1.84	0	0			Dhfr	1044.4	2.75	0	0			Pfn2	1061.8	2.47	0	0			Gpr19	329.9	1.99	2.608e-12	9.1151e-11
Dcdc5	1073.3	-6.61	3e-14	1.064e-12			Mgst1	8165	3.33	0	0			Kcna2	215.5	-7.3	0	0			Cenpp	332	3.01	0	0			Ppm1e	459.9	4.62	0	0			Ezh2	2547.3	1.94	2.634e-12	9.1928e-11
Eva1c	468.7	-2.45	3.1e-14	1.088e-12			Abhd3	583.4	4.74	0	0			Wdr78	2295.8	-4.43	0	0			Olfml2b	2229.6	4.35	0	0			Hspe1	3451.9	1.93	0	0			Chek1	892	2.52	2.661e-12	9.2768e-11
Myo1c	7108.6	1.38	3.2e-14	1.117e-12			Kdm4c	2179.4	1.06	0	0			Sec23b	3519.3	-1.86	0	0			Gm11175	49.2	-2.52	0	0			Crybg1	2247.6	-4.2	0	0			Wdr41	1205.6	-1.12	2.826e-12	9.8417e-11
Rwdd3	287.9	-2.03	3.4e-14	1.166e-12			Clca3b	69.8	-8.46	0	0			Efcab6	411.7	-8.94	0	0			Gm7173	1497.1	-8.68	0	0			Triqk	433.4	2.96	0	0			Ipo9	6316.3	1.41	2.851e-12	9.9147e-11
Qpct	610.1	2.89	3.4e-14	1.167e-12			Cttnbp2nl	2982.9	-1.59	0	0			C130060K24Rik	56.8	-8.3	0	0			Osbpl6	879.6	-4.82	0	0			Col5a3	5340	-6.37	0	0			Phlda3	638.4	-2.28	2.967e-12	1.03042e-10
Lrrc34	459.8	-5.73	3.4e-14	1.19e-12			Trim32	1218.8	0.9	0	0			Spc25	796.7	3.35	0	0			G2e3	3311	1.37	0	0			Il1rl1	383	-3.11	0	0			Snrpn	135.7	-3.82	3.018e-12	1.04683e-10
Rps17	16640.4	1.49	3.6e-14	1.249e-12			Cdk18	640.7	-3.95	0	0			Syt5	92.2	-4.37	0	0			Gm10046	37.2	-5.99	0	0			Elmo2	2302.4	-0.71	0	0			Bpifb4	171.3	-7.46	3.073e-12	1.06462e-10
Trpm4	1763.7	-2.57	3.6e-14	1.253e-12			Kynu	87.6	-5.49	0	0			Vrk1	1433.3	1.47	0	0			Echs1	2798.5	-1.27	0	0			Zcchc3	833	4.22	0	0			Hcn1	25.2	-6.22	3.092e-12	1.06995e-10
Gm15821	48	-6.39	3.7e-14	1.276e-12			Mybpc3	503.8	4.69	0	0			Ifitm1	1979.9	-6.66	0	0			Iqcd	343.7	-3.64	0	0			Oca2	74.8	9.04	0	0			Mrps36	376.2	-1.18	3.147e-12	1.08721e-10
Got1l1	35	-4.79	3.7e-14	1.277e-12			AC090962.1	22.2	7.97	0	0			Stard4	1555.4	2.71	0	0			G730003C15Rik	55.1	-2.58	0	0			Hmgcll1	507.9	-5.23	0	0			Ncl	12493.4	1.39	3.15e-12	1.08721e-10
Ccnd2	4602.9	2.9	3.7e-14	1.277e-12			Padi4	431.9	-4.42	0	0			Hoxd8	774.5	-4.14	0	0			Stk36	747.5	-2.86	0	0			Gabarapl1	8467.3	2.92	0	0			Ccsap	208.2	2.41	3.263e-12	1.12506e-10
Wnt6	1171.7	5.34	3.7e-14	1.287e-12			BC052040	399.3	1.06	0	0			B630019K06Rik	100.7	-3.72	0	0			Mastl	1390.5	2.37	0	0			Plk1	716	-2.46	0	0			Pim1	2794.7	2.19	3.385e-12	1.16571e-10
Dcaf12l2	136.6	5.44	3.7e-14	1.288e-12			Cers4	2375.9	2.97	0	0			Fam81b	379.6	-11.83	0	0			Stx11	581.6	2.96	0	0			Pigp	1156.8	1.61	0	0			Gm13456	230.4	-1.92	3.41e-12	1.17273e-10
Dtnb	2832.7	1.54	3.7e-14	1.288e-12			Gm43187	137.3	4.66	0	0			Ndc1	1700.6	1.85	0	0			Hmga2	5072.7	7.31	0	0			Hmga2	5072.7	-6.62	0	0			Trim61	48.8	-5.49	3.459e-12	1.18814e-10
Mafk	894.1	1.08	4e-14	1.369e-12			Zfp945	2229.2	1.45	0	0			Kcnab1	2776.6	4.79	0	0			Pla2g5	553.9	-4.36	0	0			Gm14005	728.2	-5.57	0	0			Bdh2	118	-2.29	3.488e-12	1.19651e-10
Rpl37	10642.5	1.43	4e-14	1.369e-12			Armcx3	1134.5	1.83	0	0			Lman2	5861.5	-1.63	0	0			Hspa2	2419	-2.42	0	0			Gm45265	122.4	6.05	0	0			Ppp1r15b	5012	0.81	3.514e-12	1.20402e-10
Tnfrsf1a	2724.5	1.49	4.4e-14	1.489e-12			Magee2	20.6	4.74	0	0			Tshz3	340.9	-2.18	0	0			Rtn1	769.7	-4.65	0	0			Tmed1	1011.7	1.72	0	0			Dbp	2524.4	-2.59	3.566e-12	1.22043e-10
Espl1	1194.4	2.04	4.4e-14	1.503e-12			Sbno2	3119.8	-1.91	0	0			Bpifb1	68.4	-8.49	0	0			Slc25a24	3877.6	2.77	0	0			Siae	2498.8	2.54	0	0			4930427A07Rik	647.3	1.8	3.651e-12	1.248e-10
Rpl32	20952.4	1.73	4.4e-14	1.503e-12			Gm12494	16.1	4.83	0	0			Ift172	3582.1	-1.92	0	0			Mutyh	209.5	2.14	0	0			Lrrc41	3028.9	1.16	0	0			Mars2	883.6	1.33	3.778e-12	1.28997e-10
Cdc42ep5	675.8	2.66	4.5e-14	1.551e-12			Gprc5a	992	-5.05	0	0			Ubap2	2005.2	1.46	0	0			Gdap1l1	46.2	-5.83	0	0			Timeless	1601.9	-1.98	0	0			Pclaf	2258.3	2.78	3.846e-12	1.31157e-10
Fam107a	1280.9	-5.21	4.7e-14	1.585e-12			Emx2os	766.6	2.36	0	0			AC167229.2	97.5	5.62	0	0			Pkmyt1	610.3	2.7	0	0			Eef1b2	14757.5	1.58	0	0			Pde4d	954	-1.98	4.195e-12	1.42882e-10
Mycbp	980.6	-1.47	4.8e-14	1.619e-12			Gm30524	20.4	5.06	0	0			Ttll3	1182.5	-4.21	0	0			Oscp1	897.6	-4.02	0	0			Esr2	480.5	7.33	0	0			Nek10	1647.9	-4.17	4.219e-12	1.43503e-10
Lsr	7283.2	3.06	4.8e-14	1.62e-12			Gm16638	383.3	2.88	0	0			Diras2	930.1	-5.22	0	0			Elf4	1729.3	3.13	0	0			Zfp469	274	-4.54	0	0			Chst8	130.3	-5.66	4.276e-12	1.4527e-10
Akr1c13	589	-1.92	4.9e-14	1.677e-12			Gm25047	68.6	2.99	0	0			Prr29	555.6	-11.05	0	0			Pih1d2	475.3	-4.07	0	0			Serpina5	500.8	10.41	0	0			Gm22767	231.6	-2.01	4.287e-12	1.45481e-10
Gm15697	53.4	-2.41	5e-14	1.682e-12			Gm43820	103.1	-3.41	0	0			Tmed3	3570.9	-2.61	0	0			4930578M01Rik	62.1	-5.13	0	0			Npas3	85.9	3.86	0	0			Orai3	1046	-1.53	4.363e-12	1.47844e-10
Grik3	96.2	4.06	5e-14	1.695e-12			Efcab2	396.8	2.22	0	0			Morn3	259.5	-8.76	0	0			Gm24339	1196.9	1.78	0	0			Iffo2	1246.8	-2.63	0	0			Scarna17	368	2.05	4.367e-12	1.47844e-10
Rpl19	17733.4	1.53	5e-14	1.695e-12			Gm37711	95.6	6.43	0	0			Lrpap1	5112.3	-2.31	0	0			Gm15487	94.3	5.55	0	0			Gm1045	352.5	-8.22	0	0			Rspo3	241.4	-4.63	4.465e-12	1.50959e-10
H2afz	6611.8	1.67	5.1e-14	1.727e-12			Ctnnal1	5677.3	1.98	0	0			Tcte1	426.8	-11.18	0	0			Palb2	528.3	2.4	0	0			Hexim1	2851.8	1.72	0	0			Icmt	2863.2	-0.83	4.535e-12	1.5302e-10
Ypel1	341.3	2.86	5.2e-14	1.753e-12			Pcdhb1	52.6	8.93	0	0			Tmem260	2114.1	-1.73	0	0			Parpbp	550.5	3.36	0	0			Pkmyt1	610.3	-2.42	0	0			Nemp2	1179.2	2.16	4.537e-12	1.5302e-10
Lsm5	389.2	1.49	5.2e-14	1.768e-12			Slc39a14	2838.7	-2.71	0	0			Gm8495	53.4	-6.43	0	0			Itgb4	3130.2	2.69	0	0			Pask	1365	-2.02	0	0			Jak1	8342.8	-0.86	4.826e-12	1.62583e-10
Gm16069	33	-6.33	5.5e-14	1.864e-12			Scg5	230.2	4.15	0	0			Fgfrl1	1015	-2.02	0	0			Fancd2	703.4	2.73	0	0			Zfp931	475.1	1.92	0	0			Hnrnpm	8149.8	1.05	4.861e-12	1.63567e-10
Dyrk3	779.2	-3	5.8e-14	1.942e-12			Crabp1	265.5	-6.43	0	0			Zfp345	162.4	4.31	0	0			Zranb3	1745.4	-1.79	0	0			Lix1	97.6	4.89	0	0			Cspp1	4385.4	1.7	4.949e-12	1.66318e-10
Jam3	3865.5	-3.43	6e-14	2.028e-12			Zswim6	1139.8	-3.44	0	0			Nasp	3271.1	2.09	0	0			Neil3	774.5	4.52	0	0			Rell1	1588.5	-1.78	0	0			E330021D16Rik	30.4	-6.36	5.367e-12	1.80151e-10
Serpina3g	525.5	5.24	6.1e-14	2.041e-12			B230206L02Rik	30.6	3.78	0	0			Cldn23	214.2	-5.83	0	0			Kcnmb3	27	-8.86	0	0			Ifi27	2922.9	1.86	0	0			Larp7	2076.4	1.49	5.444e-12	1.82531e-10
2810029C07Rik	96.7	-3.02	6.3e-14	2.097e-12			Pcnx2	4398.9	7.32	0	0			Sh3d21	452.7	2.96	0	0			Drc3	2271	-6.4	0	0			Zkscan4	171.4	3.18	0	0			D7Ertd443e	69.5	-6.46	5.759e-12	1.92877e-10
Gm29521	168.6	-5.15	6.3e-14	2.111e-12			Dctn6	2071.3	2.04	0	0			Ccno	74.6	-5.82	0	0			Arhgap19	1159.1	2.61	0	0			Mettl27	667.9	1.87	0	0			Ddx28	420.1	-1.51	5.993e-12	2.00464e-10
Prdm6	50.2	3.56	6.4e-14	2.143e-12			Nkd2	656.8	-2.35	0	0			Fam3c	3336.6	-2.71	0	0			Gm29508	25.3	-9.3	0	0			Suclg1	2207.4	1.25	0	0			Dnah3	4636.5	-6.23	6.275e-12	2.09654e-10
1700013F07Rik	235	-6.07	6.5e-14	2.167e-12			Egfem1	31	7.09	0	0			Speer4c	268	-10.07	0	0			Mb21d1	551	3.44	0	0			Gm15866	35.4	7.26	0	0			Rnu2-10	101.9	-2.25	6.51e-12	2.17228e-10
Ccdc136	1144	-2.01	6.5e-14	2.17e-12			Six1	234	-6.38	0	0			Dynlt1b	306.7	-2.24	0	0			Syt1	249.1	-7.47	0	0			Ankrd37	367.8	-2.78	0	0			4933400C23Rik	65.1	4.6	6.549e-12	2.18267e-10
Diaph3	2457.8	2.61	6.6e-14	2.192e-12			Gm14127	13.1	6.43	0	0			Helq	660.7	1.75	0	0			Gm21083	74.8	-5.8	0	0			Bmp15	93.3	4.92	0	0			March9	310.7	-2.24	6.578e-12	2.18922e-10
Mcm2	4485	1.55	6.6e-14	2.195e-12			Zhx1	2237.9	1.13	0	0			Siglec15	350.3	-8.42	0	0			Lin54	1350.6	1.8	0	0			Bloc1s1	91.4	1.72	0	0			Bmp3	363.5	-5.83	6.584e-12	2.18922e-10
Idh1	6887.7	3.43	6.7e-14	2.224e-12			Maip1	881.2	1.06	0	0			Pnma1	78.2	-4	0	0			Il1b	1023	6.72	0	0			Sytl4	717.5	3.92	0	0			Gm6685	27.8	5.1	6.716e-12	2.23045e-10
Gm1661	224.2	-5.46	6.7e-14	2.235e-12			Gsto1	3163.2	-4.64	0	0			Eif3j2	244.5	3.3	0	0			Hsd3b1	12868.7	-9.68	0	0			Nlrp4b	34	9.43	0	0			Metrnl	862.5	-2.19	6.763e-12	2.24336e-10
Dbndd2	326.2	-3.57	7.3e-14	2.418e-12			Gm29170	198	1.28	0	0			Myo3b	1104.3	-5.32	0	0			Nsd2	7584.8	1.67	0	0			Kcnj3	56.8	6.1	0	0			2010320M18Rik	340.9	-1.32	6.834e-12	2.2643e-10
Ovgp1	80402.3	-6.26	7.5e-14	2.496e-12			Slc2a3	2083.2	2.35	0	0			Fam126b	2662.8	1.16	0	0			5430402O13Rik	50.8	-3.16	0	0			Zfp454	103.7	4.13	0	0			Fen1	1401.1	1.61	6.913e-12	2.28778e-10
AC162467.1	32.7	-5.58	7.6e-14	2.501e-12			Cnnm1	53.9	5.44	0	0			Chid1	1830.1	-1.65	0	0			Arhgap23	1396.7	2.23	0	0			Sesn1	2668.6	1.95	0	0			Nucks1	9190.3	0.98	6.97e-12	2.30385e-10
Dnali1	1243.9	-5.8	7.6e-14	2.525e-12			Aspm	5871.5	2.13	0	0			Hsd17b2	2063.3	6.05	0	0			Cd200	2376.3	-1.72	0	0			Commd6	763.8	1.63	0	0			Abcc5	3752.3	1.39	7.087e-12	2.3398e-10
Srsf5	12588.2	-1.44	8e-14	2.645e-12			Gm10152	37	4.63	0	0			Gm10384	88.7	-6.18	0	0			Dzank1	720.7	-5.75	0	0			Prpsap2	1114.1	1.28	0	0			Atp5j2	3727.3	-1.42	7.39e-12	2.43695e-10
Tmem107	740.8	-2.71	8.1e-14	2.667e-12			Ccdc167	712.9	1.12	0	0			Myzap	256.2	3.66	0	0			Gm17225	33.1	-7.87	0	0			Dnajc6	1440.8	5.07	0	0			Itih2	160	-7	7.4e-12	2.43754e-10
Pank1	1016.1	3.37	8.3e-14	2.723e-12			Tmem14a	241.3	1.53	0	0			Rp1	2472.1	-9.76	0	0			Ccna1	32.6	-7.05	0	0			Gucy1a3	3073.1	3.84	0	0			Eif5b	3818.8	1.27	7.427e-12	2.44202e-10
Tpx2	2860.9	2.25	8.4e-14	2.749e-12			Gm42992	405.3	4.82	0	0			Usp1	4156.4	2.28	0	0			Gtf2ird1	1740.1	1.59	0	0			Runx3	143.4	-4.89	0	0			4732471J01Rik	171.9	2.49	7.431e-12	2.44202e-10
Cpe	25931.8	3.4	8.7e-14	2.846e-12			Il24	119	-7.39	0	0			BC037032	78.7	-2.79	0	0			Atg9b	1534.5	5.01	0	0			Pygo1	688.9	2.64	0	0			Car2	947.9	2.61	7.441e-12	2.44244e-10
Morn3	259.5	-6.31	8.7e-14	2.848e-12			Gigyf2	5317	1.08	0	0			Fancm	1261.9	1.42	0	0			Acaa1a	2451.8	-1.29	0	0			Mapk11	646	-2.41	0	0			Prpf38b	4649.7	1.46	7.527e-12	2.46765e-10
Zc3hav1	4790.8	1.2	8.7e-14	2.848e-12			2700046G09Rik	180.8	1.97	0	0			Cep295	2820.6	1.62	0	0			Sco2	123.7	-1.84	0	0			4933413C19Rik	155.5	-3.98	0	0			Baz2b	6635.7	1.1	7.567e-12	2.47794e-10
Gm5152	36.6	-6.13	8.8e-14	2.881e-12			1190002N15Rik	2403.9	2.29	0	0			1500015O10Rik	2401.6	-8.23	0	0			Sesn1	2668.6	-2.13	0	0			Slc16a4	330.2	3.22	0	0			C87414	27.8	-8.53	7.626e-12	2.49433e-10
Sgo1	936.2	2.38	8.8e-14	2.883e-12			Trim5	326.8	2.98	0	0			Izumo1r	39.5	-6.14	0	0			S100b	568.5	-6.5	0	0			Akr1b3	3278.7	1.74	0	0			Snrpd2	2341.8	-1.51	7.636e-12	2.49472e-10
Fhad1	1246.7	-5.78	9e-14	2.945e-12			Gprasp1	4014.5	1.73	0	0			Pms1	720.9	2.11	0	0			Gm11111	28.3	-8.5	0	0			Pde7a	2632.8	-1.98	0	0			Trim56	4520.8	1.1	7.696e-12	2.51136e-10
Kif9	1066.2	-4.33	9.2e-14	3.006e-12			Stx17	1607.6	0.95	0	0			Aunip	167.7	4.83	0	0			Aunip	167.7	4.79	0	0			Bcan	43.8	6.1	0	0			Itih5	4198.7	-5.2	8.277e-12	2.69775e-10
Gm16006	41.2	-5.32	9.5e-14	3.088e-12			Cyth3	3151	-1.61	0	0			Aifm2	1205.8	2.01	0	0			Cfap36	1484.3	-1.83	0	0			Bcl2l10	68.4	5.9	0	0			Ccdc107	996.8	-1.07	8.294e-12	2.70027e-10
Wnk3	467	2.68	9.5e-14	3.099e-12			Dsg3	659.6	-8.99	0	0			Uox	458.8	-7.53	0	0			Tvp23b	1847.5	-1.29	0	0			Gm24146	132.3	4.42	0	0			Herc1	13385.1	1.14	8.325e-12	2.70718e-10
9530077C05Rik	287.2	-2	9.6e-14	3.121e-12			Rsad1	835.2	1.71	0	0			Cdc7	887.1	2.58	0	0			Ier2	932.6	2.51	0	0			Oosp1	44.8	8.91	0	0			Ptcd2	685.6	-1.24	8.653e-12	2.8105e-10
Hist1h2bj	1263.4	3.12	9.7e-14	3.136e-12			Camk2b	265.4	-4.12	0	0			Cdk2	1960	2.43	0	0			Vmp1	7817.1	2.57	0	0			Rps11	13539.6	1.86	0	0			Rpl34	14135.5	-2.02	8.676e-12	2.81465e-10
Megf9	1677.8	2.18	9.9e-14	3.21e-12			Thra	2985	1.72	0	0			1700001C02Rik	285.9	-11.56	0	0			Anp32b	1991.8	2.26	0	0			Gm28229	227.7	-2.2	0	0			Ung	658.2	2.26	8.868e-12	2.87358e-10
Znhit3	399.2	1.19	9.9e-14	3.21e-12			Foxred2	582.9	3.56	0	0			H2afj	1227.7	-2.3	0	0			Tnfrsf12a	2503.3	5.71	0	0			Gm14586	59.5	2.88	0	0			Chchd1	1297.3	-1.19	8.931e-12	2.89058e-10
Ddah2	1632	1.38	1e-13	3.226e-12			Hoxc5	762.5	3.54	0	0			Gm16160	33.7	-5.93	0	0			AU040320	2328.3	-1.36	0	0			Rfpl4	55.1	9.87	0	0			Tmem232	502.4	-3.88	9.022e-12	2.91692e-10
Padi1	3778.9	-3.83	1e-13	3.229e-12			Zbtb1	2681.5	-0.85	0	0			Sox13	969.2	-3.7	0	0			Wdpcp	1056.9	-2.82	0	0			Armcx2	2348.2	2.88	0	0			Lrrtm3	24.6	-6.99	9.042e-12	2.91997e-10
Chaf1b	1373.1	2.57	1.01e-13	3.248e-12			Itln1	55.3	-6.7	0	0			Cenpq	637.8	2.38	0	0			Mcf2	816.1	-5.03	0	0			Traip	477.8	-2.01	0	0			Slfn14	16.6	-4.43	9.326e-12	3.00813e-10
Snhg6	857.8	1.99	1.02e-13	3.297e-12			Derl3	571.7	3.5	0	0			Tab2	3559.9	1.58	0	0			4932443L11Rik	34.6	-4.79	0	0			Gm15201	100.3	6.03	0	0			Unk	1210.9	0.97	9.453e-12	3.04548e-10
Lrpap1	5112.3	-1.77	1.03e-13	3.316e-12			Prrx1	2135.1	-3.84	0	0			Ppm1b	3026.4	0.91	0	0			Gm33370	39.8	-4.63	0	0			Padi4	431.9	-4.79	0	0			Pde8b	618.6	-2.51	9.477e-12	3.04996e-10
Rpl36	9013.3	1.75	1.03e-13	3.316e-12			Taf7	755.8	1.68	0	0			Sf3a2	782.9	1.44	0	0			Arhgap45	1330.2	2.02	0	0			Ptgfrn	7344.7	-1.13	0	0			Enpp2	2799.8	-2.93	9.823e-12	3.15719e-10
S100b	568.5	-5.37	1.04e-13	3.332e-12			3110043O21Rik	1265.2	1.6	0	0			Klk1b21	42.1	-7.64	0	0			Sirt3	682.8	-2.24	0	0			Mpc1	1116.4	1.82	0	0			Accsl	31.8	-5.75	9.833e-12	3.15719e-10
Gm15889	59.2	-6.82	1.05e-13	3.355e-12			Trp53bp2	3965.4	2.02	0	0			Dlgap1	279	-5.29	0	0			Mybl2	539.4	2.56	0	0			Grb2	1559	-1.11	0	0			Ntmt1	816.7	-0.84	1.0157e-11	3.25747e-10
Fermt1	3656.8	-4.23	1.06e-13	3.405e-12			Fibin	802.3	-5.53	0	0			Efcc1	110.2	-4.72	0	0			Nr1i2	198	-8.19	0	0			Tmem126b	944.3	1.47	0	0			Immp1l	1050.4	-1.23	1.0465e-11	3.35231e-10
Adam22	997	-4.72	1.08e-13	3.457e-12			Pfkfb4	860.8	-2.21	0	0			Olfml2b	2229.6	4.49	0	0			Atp6v1c1	3994.1	-2.32	0	0			Glod4	2059.3	1.85	0	0			Fam183b	898.1	-7.7	1.0495e-11	3.35804e-10
Kntc1	2107.9	1.75	1.09e-13	3.47e-12			Gm37427	50	7.71	0	0			Gm7357	132	-7.75	0	0			Dhtkd1	214.4	-2.45	0	0			Podxl	10122.9	2.61	0	0			Gm37639	143.4	2.36	1.0596e-11	3.38667e-10
Gm45396	1322.8	-5.85	1.09e-13	3.48e-12			Tmem63b	1481.3	-1.79	0	1e-15			Rptoros	203.1	-8.42	0	0			Shmt2	1201.6	1.61	0	0			Ncapg	2190.6	-2.33	0	0			9030617O03Rik	471	-1.78	1.063e-11	3.39361e-10
Psmc3ip	409.1	-1.33	1.11e-13	3.552e-12			Ociad2	520	-3.05	0	1e-15			Lepr	1305.3	-4.4	0	0			AC165442.1	20.2	-6.1	0	0			Tdrd5	328.6	4.07	0	0			Palb2	528.3	1.71	1.0926e-11	3.48411e-10
Hist1h4d	8630.5	1.86	1.12e-13	3.556e-12			Tm7sf2	194	-1.84	0	1e-15			Csmd3	36	-6.74	0	0			Dpy19l2	30.1	-8.96	0	0			Hdgfl3	2657.7	3.56	0	0			Gm37733	187.2	3.05	1.1051e-11	3.51955e-10
Ak4	832.8	2.37	1.12e-13	3.557e-12			Vcp-rs	344.7	-3.07	0	1e-15			B430212C06Rik	31.5	-7.03	0	0			Socs3	1872.1	2.76	0	0			Mrps24	879.3	1.62	0	0			Mkks	1095.9	-0.83	1.1072e-11	3.51955e-10
Dzip1l	1985.9	-1.9	1.15e-13	3.65e-12			Fgf18	182	3.92	0	1e-15			Gm11517	139.7	-5.68	0	0			Kcna2	215.5	-6.39	0	0			Eefsec	889.8	1.49	0	0			Zdhhc1	1512.5	-1.13	1.1075e-11	3.51955e-10
Cfap58	405.4	-6.06	1.17e-13	3.711e-12			AC124413.2	88.5	6.2	0	1e-15			Gm21083	74.8	-6.81	0	0			Ttc39d	37.8	-4.77	0	0			Nlrp9b	24.7	7.53	0	0			Upf3b	1302	1.33	1.1148e-11	3.53897e-10
Ccnc	1331.9	-1.11	1.18e-13	3.728e-12			Bdkrb2	204.8	-6.11	0	1e-15			Enho	376	-4.99	0	0			Hist1h1d	6365.9	2.31	0	0			Adgrg5	223.6	-5.81	0	0			Sct	11.4	-5.51	1.1285e-11	3.5782e-10
Gm43359	511.7	-2.91	1.29e-13	4.072e-12			Flt1	2870.7	-2.91	0	1e-15			Cst12	1075.3	7.65	0	0			Baz1a	2473.4	2.1	0	0			Egr2	244.4	-3.3	0	0			Srsf1	12780.1	1.11	1.1442e-11	3.62391e-10
Nr3c1	5370.5	1.09	1.31e-13	4.148e-12			Txndc5	7894.1	-1.12	0	1e-15			Erich2	543.7	-4.58	0	0			Dock3	398.9	-4.73	0	0			Camkk1	441.3	-2.74	0	0			Pi15	635	-4.03	1.1761e-11	3.72064e-10
Cpeb4	2367.2	-1.42	1.37e-13	4.331e-12			Col5a2	23163.9	-2.84	0	1e-15			Rbbp7	19203.4	2.29	0	0			Fbxo5	922.6	2.54	0	0			Blvrb	721.2	1.45	0	0			Cdk1	2679	2.12	1.2313e-11	3.89112e-10
Zbtb18	2305.5	-1.32	1.53e-13	4.826e-12			n-R5s98	22.8	7.12	0	1e-15			Tsku	629.7	-4.29	0	0			Wdr77	2451.4	-1.97	0	0			Galnt3	963.9	-4.36	0	0			Odf2l	2331.4	1.79	1.3464e-11	4.24994e-10
Ndc80	1079.5	2.04	1.61e-13	5.061e-12			Gm16075	38	5.78	0	1e-15			AC147241.1	50.7	-9.93	0	0			4833428L15Rik	26.4	-9.31	0	0			Hbegf	1835.8	-5.53	0	0			Gm43581	156.8	1.82	1.3824e-11	4.35879e-10
Rnu11	601.3	2.84	1.77e-13	5.561e-12			Abcc4	1988.7	-4.42	0	1e-15			Cfap69	1988.3	-3.54	0	0			Ppic	2589.1	2.49	0	0			Akap1	2376.4	1.87	0	0			Pcdh15	879.7	4.36	1.4496e-11	4.56399e-10
Kif24	643	-2.51	1.78e-13	5.604e-12			Ldoc1l	658.1	3.2	0	1e-15			Dnah5	16892.6	-10.44	0	0			Eda	181.1	-3.44	0	0			Gm22442	8128.1	3.13	0	0			Emc4	1014.5	-0.97	1.4508e-11	4.56399e-10
Lrrc45	1884.8	-2.02	1.86e-13	5.841e-12			Hectd2	584.3	-5.11	0	1e-15			Mrps17	1843.2	-1.69	0	0			Ccdc173	329.8	-3.07	0	0			Cep55	1495.5	-2.74	0	0			Dand5	150.4	-1.58	1.4635e-11	4.59891e-10
Strip2	1243.4	4.71	1.87e-13	5.867e-12			Tspyl2	1471.3	1.38	0	1e-15			Fam92b	454.8	-10.59	0	0			Tmem14a	241.3	-1.82	0	0			Sema6c	942.4	3.1	0	0			Rbm25	8721.3	1.31	1.4942e-11	4.69007e-10
Me2	10660.3	2.5	1.91e-13	6e-12			Glb1l	959.2	1.45	0	1e-15			Rpgr	764.7	-2.34	0	0			Ift22	881	-2.18	0	0			Rbl2	2580.4	1.04	0	0			Prpf3	1543.3	1.24	1.5059e-11	4.72164e-10
Wdr66	559.4	-4.64	2.04e-13	6.4e-12			Dlgap3	50.4	5.27	0	1e-15			Msh6	6025.7	2.24	0	0			Ccdc88b	419.6	2.97	0	0			Tmem8b	171.5	2.47	0	0			A330009N23Rik	37.2	-3.59	1.5459e-11	4.84161e-10
G6pc3	822.4	-1.12	2.06e-13	6.457e-12			Tmem40	185.4	-6.05	0	1e-15			Gm37381	71.5	-9.53	0	0			Gfod2	899.8	-1.48	0	0			E230020D15Rik	643.7	-2.88	0	0			Gm813	20.9	-8.3	1.5507e-11	4.85112e-10
D830044I16Rik	106.2	-3.59	2.08e-13	6.509e-12			Gm4875	104.6	-6.34	0	1e-15			Pdzd3	30.6	-6.16	0	0			Gm1661	224.2	-6.43	0	0			Eif4g1	15884	-1.18	0	0			Tigd3	73.3	2.32	1.6095e-11	5.02943e-10
Pld3	3005.4	1.54	2.17e-13	6.761e-12			AC155710.1	61	4.25	0	1e-15			Gm43065	55.5	-5.82	0	0			Dusp4	2523.7	7.42	0	0			Cenpi	844.9	-2.49	0	0			Grm7	56.7	-3.16	1.6163e-11	5.0451e-10
Eml2	1852.7	-1.81	2.17e-13	6.761e-12			Hmgcr	4630.2	-3.25	0	1e-15			5330437M03Rik	145.9	6.84	0	0			Ccne1	202.4	3.8	0	0			Trmt2b	1756	1.41	0	0			Gpr180	903	-1.21	1.6398e-11	5.11288e-10
Zfp266	6129.1	0.9	2.21e-13	6.868e-12			Cyp2d22	1038.5	3.47	0	1e-15			Iqce	1343.9	-1.48	0	0			Cldn22	280.1	-8.3	0	0			Map3k10	567.6	1.16	0	0			AL607105.1	40.5	-2.64	1.6608e-11	5.17246e-10
Gm37818	237.8	-2.42	2.22e-13	6.911e-12			5430403G16Rik	504.6	1.96	0	1e-15			Sco2	123.7	-1.99	0	0			Nipa1	504.5	-2.36	0	0			Rps24	28894.5	1.65	0	0			C86187	55.8	-8.42	1.7543e-11	5.45766e-10
Gm15893	61.7	4.02	2.22e-13	6.911e-12			Aldh1a1	17239	6.01	0	1e-15			Nr0b2	171.4	9.72	0	0			Efcab10	396.8	-9.85	0	0			Neu3	1495.6	4.51	0	0			Coch	221.7	-5.66	1.7645e-11	5.48334e-10
Ska1	287.1	3.04	2.24e-13	6.941e-12			Coprs	456.9	2.36	0	1e-15			Cckbr	72.2	-8.59	0	0			Edil3	553.2	6.51	0	0			Zbtb8b	371.5	4.56	0	0			Lnpk	1336.6	1.75	1.7724e-11	5.50163e-10
BC037032	78.7	-2.21	2.25e-13	6.975e-12			Actr2	8959.9	-1.48	0	1e-15			Mybpc3	503.8	6.74	0	0			Mex3a	1263.5	2.88	0	0			Atp5j2	3727.3	1.68	0	0			Sys1	849.5	-0.77	1.8486e-11	5.73187e-10
Tomm5	1065.5	1.45	2.31e-13	7.15e-12			Wdr17	28	5.97	0	1e-15			Gm25107	283.3	4.34	0	0			Akr7a5	929.9	-2.24	0	0			Sec14l3	3719.5	8.92	0	0			AC138284.1	91.7	3.16	1.972e-11	6.1077e-10
Ckap4	3450.1	-2.04	2.34e-13	7.246e-12			Hoxc8	692.1	2.64	0	1e-15			Fbxw25	46.6	-8.1	0	0			Meig1	187.6	-7.92	0	0			Nup155	4087.7	-1.24	0	0			Pcdhb19	400	1.71	1.9787e-11	6.12161e-10
Tpd52	5198.6	-2.05	2.36e-13	7.291e-12			Tmprss4	450.1	-7.74	0	1e-15			Gm16485	343.6	-8.05	0	0			Gm8730	396.6	3.93	0	0			Zfp879	96.4	4.67	0	0			Rundc3b	406.2	-3.41	1.9981e-11	6.17489e-10
Ccdc173	329.8	-2.56	2.37e-13	7.307e-12			Gm42993	470.2	4.48	0	1e-15			Snord15a	699.5	2.01	0	0			Tmem107	740.8	-3.19	0	0			Fam180a	1309.6	5.75	0	0			Ube2cbp	151	-1.91	2.0007e-11	6.17602e-10
2210408I21Rik	917.5	-1.81	2.38e-13	7.335e-12			Magi1	7623.6	2.41	0	1e-15			Uevld	1260.2	1.3	0	0			Farp1	2986	1.99	0	0			Snora69	48.7	2.18	0	0			Gm15501	46.1	-2.93	2.0234e-11	6.23923e-10
Rpl27a	16164.3	1.51	2.44e-13	7.523e-12			Tmprss11g	292.1	-10.38	0	1e-15			Arhgap45	1330.2	2.12	0	0			Ankrd1	1108.7	9.17	0	0			Ehd4	3086.8	-1.34	0	0			C1qtnf2	163.5	-3.55	2.0555e-11	6.33134e-10
Hist2h2bb	2119.8	3.3	2.54e-13	7.805e-12			Arx	129.1	6.69	0	1e-15			Far2os2	52.4	-8.14	0	0			Pdzd3	30.6	-3.88	0	0			Abhd3	583.4	4.91	0	0			Spint1	1877.2	-4.82	2.0723e-11	6.37599e-10
Dytn	30.5	-6.8	2.55e-13	7.84e-12			Fhl2	1367.8	-3.51	0	1e-15			3222401L13Rik	298.5	2.91	0	0			Ccdc39	2095	-6.92	0	0			4932443L11Rik	34.6	4.35	0	0			Gins2	980.3	1.83	2.0793e-11	6.39059e-10
Gm13830	52.4	-2.99	2.57e-13	7.888e-12			Gm26885	29.9	3.67	0	1e-15			Gm16365	130.7	-3.05	0	0			Tmod3	6199.1	2.41	0	0			Tcl1	37.7	8.18	0	0			Mos	21.6	-7.53	2.0879e-11	6.41014e-10
Psen2	975.6	1.52	2.72e-13	8.347e-12			Tmem54	111.8	-7.54	0	1e-15			Fhad1	1246.7	-7.35	0	0			Ppef2	125.6	-2.81	0	0			C530005A16Rik	74.4	2.99	0	0			Paqr9	119.3	-4.24	2.0979e-11	6.43382e-10
Snord104	307.7	1.82	2.95e-13	9.025e-12			Nxph3	158.5	3.52	0	1e-15			Tcaim	586.7	-1.58	0	0			Abhd12	2641.2	-1.72	0	0			Serpinb5	552.1	-6.41	0	0			Gm43362	314.8	1.67	2.1135e-11	6.46877e-10
Adk	2658	1.26	3.2e-13	9.784e-12			Rab25	697.3	-5.88	0	1e-15			Hmgn5	475.3	2.65	0	0			Gm44661	33.2	-9.13	0	0			Ankrd46	1957.3	1.65	0	0			Ssr4	2853.3	-1.53	2.1139e-11	6.46877e-10
Gm12503	29.7	-5.26	3.23e-13	9.864e-12			Nat8f1	147.7	2.11	0	1e-15			Fbxo48	144.3	3.49	0	0			3000002C10Rik	219.3	-2.39	0	0			B4galnt1	1147.1	-4.29	0	0			Fcho1	487.8	2.25	2.1319e-11	6.51656e-10
Gm8539	23.1	-7.68	3.24e-13	9.895e-12			Car7	47	2.1	0	1e-15			Bcat1	6121	-7.72	0	0			Loxl2	4082.6	3.62	0	0			Skp2	767.6	-1.29	0	0			Mad2l1	1856.9	1.75	2.188e-11	6.68073e-10
Cox7c	3982.1	1.33	3.28e-13	1e-11			Dpp9	1396.5	-1.33	0	1e-15			Cib1	759.9	-1.92	0	0			Cfap57	1247.6	-8.36	0	0			Cox7a2l	5602.9	1.54	0	0			Oosp3	20.8	-8.27	2.1919e-11	6.68527e-10
Siglec15	350.3	-5.94	3.29e-13	1.0032e-11			Obsl1	5206.2	3.69	0	1e-15			Cldn22	280.1	-10.56	0	0			Cyb5d1	792.5	-1.48	0	0			Lama5	11894	-2.02	0	0			Klhl5	1036.7	-0.94	2.1989e-11	6.69313e-10
Pim1	2794.7	2.34	3.33e-13	1.0142e-11			Zscan4c	24.1	7.01	0	1e-15			Gm7993	399.6	5.08	0	0			Osbpl1a	1954.5	-1.78	0	0			Ttc23	1068.9	1.45	0	0			Commd7	956.8	-0.8	2.1992e-11	6.69313e-10
Lats2	3356.7	1.77	3.49e-13	1.06e-11			Mcpt4	143.6	-6.02	0	1e-15			Ap1s2	4332.5	-3.58	0	0			Fbxw15	77.5	-8.68	0	0			Uqcr11	2691.6	1.63	0	0			Ppp2r5a	6909.1	0.82	2.2098e-11	6.71807e-10
Zfp808	671.2	1.37	3.53e-13	1.0723e-11			6030466F02Rik	39	6.51	0	1e-15			Pdzd4	458.5	-2.41	0	0			Tmed5	2069.3	2.51	0	0			Hoxd3os1	126.4	3.43	0	0			Ppip5k2	4716.9	1.13	2.214e-11	6.72343e-10
4921536K21Rik	42.7	-3.1	3.54e-13	1.073e-11			Zfp850	591.3	1.21	0	1e-15			Rwdd3	287.9	-2.48	0	0			Eno1b	690.3	6.05	0	0			Cyp19a1	49.9	9.8	0	0			Gm38336	106.9	2.63	2.2685e-11	6.88156e-10
Spag1	502	-2	3.59e-13	1.0873e-11			H2-DMb2	187.4	-5.26	0	1e-15			Upp2	128.6	-2.85	0	0			Dnaaf2	206.5	-1.95	0	0			Asic4	34.3	7.23	0	0			Gm24146	132.3	-3.58	2.2986e-11	6.96532e-10
Cdh22	130.3	-4.27	3.61e-13	1.0924e-11			Mybl1	891.6	1.5	0	1e-15			Gm45809	195.9	-3.04	0	0			Bcl2l2	2246.8	-1.04	0	0			Gm6768	22.9	3.31	0	0			Tab2	3559.9	1.1	2.3079e-11	6.98304e-10
Plpp1	901.8	1.71	3.64e-13	1.0994e-11			Pbp2	474.8	-8.37	0	1e-15			Pgm2l1	8048.2	-4.4	0	0			Klhl32	200.3	-6.24	0	0			Srr	674.5	1.21	0	0			AC117236.1	45.1	4.63	2.3094e-11	6.98304e-10
4930404N11Rik	72.9	-3.2	3.8e-13	1.1492e-11			Ppfibp2	6947.4	4.02	0	2e-15			Gde1	2193.2	-2.79	0	0			Pttg1	942	-1.86	0	0			Fbxo41	26.8	3.24	0	0			Wee2	27.4	-5.97	2.328e-11	7.03175e-10
Rpl34	14135.5	2.15	3.88e-13	1.1694e-11			Adamts12	2076.9	-3.89	0	2e-15			Amph	99.7	-3.64	0	0			Casp12	1628.2	1.77	0	0			Cryl1	3585.2	4.73	0	0			Tmem115	1226.9	-1.01	2.4118e-11	7.27682e-10
Prepl	1521.2	-1.01	4e-13	1.205e-11			Azin2	534.6	-1.79	0	2e-15			Gm11175	49.2	-2.73	0	0			Cux2	102.1	-5.92	0	0			Snph	134.6	5.1	0	0			Nme2	50.1	-2.36	2.4208e-11	7.29632e-10
Ubr5	20001.8	1.01	4.02e-13	1.2113e-11			Zfp101	1758.6	2.5	0	2e-15			Klkb1	36.5	-3.37	0	0			Pex2	1934.8	-1.09	0	0			0610009L18Rik	143.3	1.93	0	0			Tmpo	11935.3	1.91	2.5498e-11	7.67667e-10
Dpy19l2	30.1	-6.22	4.09e-13	1.2286e-11			Sowahd	29.4	7.68	0	2e-15			Mcm8	531	1.85	0	0			Hist1h2al	269	8.62	0	0			Tgfb1	1160.1	-3.72	0	0			Rps23	16465.4	-1.82	2.6289e-11	7.90659e-10
Usp3	3823.6	1.96	4.12e-13	1.2367e-11			Wdsub1	1175.9	1.55	0	2e-15			Gm15884	78.9	-7.94	0	0			Zfp956	547.5	-2.42	0	0			Itga2	3557.6	-3.84	0	0			Gm4724	42.6	-1.91	2.6473e-11	7.95314e-10
Maats1	1008.9	-5.77	4.13e-13	1.2382e-11			Gadd45b	1274.9	2.57	0	2e-15			Tmem67	1054.6	-2.23	0	0			Pmaip1	1548.8	5.33	0	0			Dsn1	787.2	-1.51	0	0			Atm	4652.7	1.16	2.6847e-11	8.05686e-10
Gm15751	24.1	-5.16	4.19e-13	1.2568e-11			Pkdrej	61.4	4.33	0	2e-15			Rnf141	2680.8	-1.69	0	0			Fam149a	1651.3	-2.55	0	0			5730585A16Rik	47	4.84	0	0			Tial1	3321.3	1.41	2.6922e-11	8.07075e-10
Kcnh6	379.4	6.05	4.2e-13	1.2568e-11			H1f0	10167.3	2.83	0	2e-15			Rapgef4	566	-4.13	0	0			Gm14662	28.9	-8.16	0	0			Nxph3	158.5	3.76	0	0			Zfp407	3482.3	1.27	2.7101e-11	8.11402e-10
Tsix	28.7	-4.53	4.2e-13	1.2568e-11			Sh3rf1	1902.3	-1.82	0	2e-15			Spata33	306.1	-2.95	0	0			Ears2	578.7	-1.35	0	0			Cox19	559.1	1.26	0	0			Rpl35	8274.2	-1.35	2.7124e-11	8.11402e-10
CT025552.2	20	-7.6	4.28e-13	1.2791e-11			Gm12409	13.3	4.15	0	2e-15			Slc38a2	10020.8	1.76	0	0			Map10	292.7	-3.55	0	0			5330411J11Rik	27.7	8.41	0	0			Srsf11	5967.9	1.21	2.7186e-11	8.124e-10
Gm3294	36.3	-6.27	4.32e-13	1.2884e-11			Fbln7	215.1	-4.39	0	2e-15			Fsbp	120.2	3.17	0	0			Olfr1508	31.7	-9.07	0	0			Rbbp7	19203.4	1.93	0	0			Tmem167	2624.5	-1.04	2.7441e-11	8.19149e-10
2610001A08Rik	174	-2.75	4.53e-13	1.3511e-11			Mcpt8	228.7	-8.65	0	2e-15			Adam22	997	-5.94	0	0			Rab23	1109.7	-1.31	0	0			Fam161a	647.8	1.83	0	0			Cep128	2056	1.97	2.8225e-11	8.41656e-10
Fam167a	2214.8	-4.87	4.68e-13	1.3926e-11			Lrrc52	23	7.34	0	2e-15			Mpped2	67.3	-7.54	0	0			A730017C20Rik	162.2	-7.02	0	0			Rpl27	7759.2	1.34	0	0			Fbxl7	73	-3.15	2.8266e-11	8.41987e-10
Stmnd1	501	-6.1	4.78e-13	1.4224e-11			Dlgap1	279	-4.21	0	2e-15			Rrp15	1005.2	1.58	0	0			Lrrtm4	35.6	-7.42	0	0			B3gnt9	756.9	1.62	0	0			4933430I17Rik	35.2	2.72	2.903e-11	8.63819e-10
Gm12470	67.7	-3.24	4.8e-13	1.4267e-11			Armcx2	2348.2	2.63	0	2e-15			Rabac1	2486.4	-1.67	0	0			1700013F07Rik	235	-7.02	0	0			Cntn4	29.6	7.94	0	0			Znhit3	399.2	-1.01	2.9196e-11	8.67825e-10
Ift122	2304.6	-1.6	4.87e-13	1.4464e-11			Fbxo10	1219.5	1.93	0	2e-15			Crocc	1368.2	-2.06	0	0			Stmn1	4393.4	2.87	0	0			Rara	1908.1	-1.21	0	0			Ankhd1	6569.8	0.82	2.9414e-11	8.73381e-10
Dlgap5	1584.4	1.67	4.91e-13	1.457e-11			Klhl12	1494.5	1.05	0	2e-15			Ung	658.2	3.14	0	0			Gprasp1	4014.5	-1.98	0	0			Cox6b2	216.3	4.64	0	0			Crybg1	2247.6	3.34	3.0312e-11	8.99109e-10
Gm15728	110.8	-2.89	4.96e-13	1.4707e-11			CT571266.1	126.8	5.45	0	2e-15			AC147634.1	233	4.48	0	0			Igsf11	271.3	-6.01	0	0			Csnk1e	2361.2	-1.52	0	0			Mat1a	426.6	2.91	3.1415e-11	9.30836e-10
Dcbld1	500	2.52	5.02e-13	1.4849e-11			Gm15498	20.1	6.99	0	2e-15			Gm10032	71.1	-8.28	0	0			1700001J03Rik	22.1	-4.74	0	0			Cep295	2820.6	-1.35	0	0			Frmd5	475.6	-5.03	3.1656e-11	9.36978e-10
Tnni1	720	6.65	5.03e-13	1.4865e-11			A230072E10Rik	85.8	1.68	0	2e-15			Msh2	3176.7	2.07	0	0			Sorcs3	88.6	-7.35	0	0			Grhpr	1331.5	2.11	0	0			D330045A20Rik	197.5	3.21	3.272e-11	9.67438e-10
Hist1h4b	1373.9	2.44	5.05e-13	1.4922e-11			Dchs2	310.9	-4.55	0	2e-15			H2afz	6611.8	2.06	0	0			Dnah5	16892.6	-9.79	0	0			Rpl11	16242.2	1.58	0	0			Oas1h	23.4	-7.09	3.4512e-11	1.0189e-09
AC162183.1	62.2	4.63	5.16e-13	1.5213e-11			Zdhhc15	599	-1.64	0	2e-15			Pgm5	1430	-5.48	0	0			Fbxo15	28.7	-5.43	0	0			Xkr4	97.6	3.95	0	0			Uevld	1260.2	0.9	3.4533e-11	1.0189e-09
Serinc3	36999.4	2.43	5.46e-13	1.6082e-11			1600012H06Rik	1917.6	1.05	0	2e-15			Hs3st6	134.1	-7.85	0	0			Ext1	4056.8	1.49	0	0			Amh	149.8	5.07	0	0			Tmem42	191.4	-1.28	3.5525e-11	1.04706e-09
Gm43360	306.9	-2.81	5.47e-13	1.6105e-11			Gm9825	31.8	-3.73	0	2e-15			Hk2	4327.2	4.08	0	0			Ribc2	80.8	-8.57	0	0			Dmrtc1a	39.8	8.31	0	0			Rpl30	13088.9	-1.22	3.6093e-11	1.06271e-09
Gm16188	36.6	-6.49	5.48e-13	1.6117e-11			Efcab5	85.7	-3.02	0	3e-15			Rab28	1446.5	-1.27	0	0			Dnah2	1054.1	-5.69	0	0			Sass6	740.1	-1.74	0	0			Tram1l1	23.8	-4.67	3.6408e-11	1.07085e-09
Gm24279	21.7	-7.84	5.54e-13	1.6264e-11			Thbs2	13134.1	-3.83	0	3e-15			Akap5	589.8	3.9	0	0			Olfr1507	31.4	-8.66	0	0			Gm2044	130.1	8.17	0	0			9930104L06Rik	687	0.73	3.718e-11	1.09241e-09
Bud31	1763.1	1.1	5.56e-13	1.6323e-11			Letm1	1232.7	-1.33	0	3e-15			Txndc11	1807.5	-1.57	0	0			Sv2b	1022.6	-5.44	0	0			E330021D16Rik	30.4	9.16	0	0			Glis3	2031.3	-2.32	3.7294e-11	1.09455e-09
Gm11111	28.3	-6.71	5.6e-13	1.6406e-11			Lemd1	274.4	-5.11	0	3e-15			Sox3	215.8	-10.34	0	0			Mid1ip1	3492.7	-1.93	0	0			Actr2	8959.9	-1.56	0	0			Gm11611	25.3	-4.63	3.7331e-11	1.09455e-09
A830082K12Rik	465.5	-2.92	5.74e-13	1.6809e-11			Ccna1	32.6	5.82	0	3e-15			Cchcr1	1187.4	2.07	0	0			Pde8b	618.6	-3.2	0	0			Rmdn2	913.7	2.8	0	0			Abcg5	18.2	-4.64	3.7652e-11	1.10282e-09
Bhlha15	89	-4.26	5.81e-13	1.6992e-11			C230071H17Rik	112.5	4.43	0	3e-15			Cep57l1	728	2.87	0	0			Plk4	1988.7	2.53	0	0			4933427D06Rik	25.2	6.96	0	0			Tmem88b	78.9	2.72	3.8957e-11	1.13983e-09
Depdc7	224.1	2.3	5.83e-13	1.704e-11			Lgr5	3805.4	4.41	0	3e-15			Syce2	386.4	2.7	0	0			Brip1	1130.3	2.5	0	0			Bscl2	1139.6	1.25	0	0			CT571266.1	126.8	4.92	3.9015e-11	1.14034e-09
Ticrr	606.3	2.03	5.94e-13	1.733e-11			Ccdc68	247.3	-3.35	0	3e-15			Fkbp14	999.7	-2.74	0	0			Kifc5b	330.9	2.86	0	0			Lrrfip1	5652.8	-2.25	0	0			B3galt5	421.2	-2.89	4.004e-11	1.16909e-09
Crygb	150	8.33	6.07e-13	1.7698e-11			Slc4a7	3964.1	-1.56	0	3e-15			2310034G01Rik	206.7	-5.72	0	0			C4bp-ps1	24.3	-4.62	0	0			Iba57	406.2	2.04	0	0			Pnck	155	-3.17	4.1491e-11	1.21019e-09
Palm	1929.5	2	6.08e-13	1.7701e-11			Rin1	828	-3.24	0	3e-15			Ptger4	741.8	-4.89	0	0			Chaf1a	2121.7	1.82	0	0			Kctd9	1202.7	-1.77	0	0			Gsn	19727.5	-2.5	4.1636e-11	1.21316e-09
Tmem5	1069.9	1.25	6.26e-13	1.8214e-11			Phf21a	2417.5	0.84	0	3e-15			Zfp292	8669.7	1.8	0	0			Nme9	889.3	-9.38	0	0			Oog3	30.6	8.31	0	0			Eif3i	4001.3	-1.4	4.207e-11	1.22343e-09
Dydc1	77.3	-4.24	6.34e-13	1.8439e-11			Pcmtd1	5032	1.41	0	3e-15			Gata1	624.6	7.93	0	0			Eno4	745.8	-6.04	0	0			Crebrf	5392	1.93	0	0			Uqcc1	1185.2	-0.77	4.2076e-11	1.22343e-09
Kirrel	5047.2	3.2	6.4e-13	1.8602e-11			Aldh6a1	3139.4	2.68	0	3e-15			Snrpn	135.7	-5.03	0	0			Fbxo48	144.3	3.37	0	0			Hadha	6262.6	1.64	0	0			Rif1	6976.2	1.27	4.4553e-11	1.29411e-09
Rpl18	13286.3	1.35	6.52e-13	1.8905e-11			Pdgfb	1556.8	-3.07	0	3e-15			Gm16069	33	-6.74	0	0			Tmem106c	862.1	-1.67	0	0			mt-Nd6	1424	-2.42	0	0			Dok7	106.9	-4.23	4.4773e-11	1.29915e-09
2810001G20Rik	370.7	1.92	6.65e-13	1.9266e-11			Epop	33.9	-2.23	0	3e-15			Gm2415	171.9	2.84	0	0			Dbp	2524.4	-3.25	0	0			8430419K02Rik	241.4	-3.52	0	0			Prrc2c	15579.1	1.36	4.5272e-11	1.31228e-09
Lrrc23	785.9	-5.76	6.73e-13	1.9479e-11			Itpka	173.3	3.78	0	4e-15			Slc33a1	1943.7	-1.46	0	0			Cnga4	14.3	-4.94	0	0			Mir670hg	45.1	2.83	0	0			Vti1b	1768.5	-1.25	4.6475e-11	1.34526e-09
2310009B15Rik	474	1.51	6.78e-13	1.9622e-11			Sftpd	298.9	-7.08	0	4e-15			Cldn4	1963.7	-4.87	0	0			Hist1h2bl	1257.9	3.43	0	0			Tmem74b	16	3.49	0	0			Larp6	94.1	-2.08	4.6506e-11	1.34526e-09
Alg6	1049.7	-1.11	6.8e-13	1.9655e-11			Apol10b	189.4	3.33	0	4e-15			Elmod1	538.4	-10.8	0	0			Fn3krp	831.9	-1.68	0	0			Fam151a	63	7.95	0	0			Bfsp1	51.5	-2.36	4.6745e-11	1.35078e-09
Caly	434.6	-6.48	6.97e-13	2.0125e-11			Dynap	1344.4	-8.89	0	4e-15			Cldn2	2080.5	-8.52	0	0			Cdc25a	1203.7	1.16	0	0			Atp2a2	14784.3	-1.05	0	0			Spag16	849.1	-5.56	4.7878e-11	1.3821e-09
Cdk1	2679	2.3	7.02e-13	2.0249e-11			Vmn2r-ps20	33.1	6.58	0	4e-15			Bcar3	3123	3.99	0	0			Elk4	3227.2	1.48	0	0			Doc2b	822.1	5.32	0	0			Tex9	888.9	1.84	4.8065e-11	1.38607e-09
Pitpnm3	1439.2	-4.04	7.08e-13	2.0397e-11			Eefsec	889.8	1.35	0	4e-15			Speer4b	109.3	-9.76	0	0			A730020E08Rik	42.9	-4.17	0	0			Sema4f	222.7	-7.69	0	0			Atraid	1387.6	-1.47	4.9143e-11	1.4157e-09
Rpl5	28089.8	1.42	7.1e-13	2.0425e-11			Fzd7	1801.4	1.78	0	4e-15			Podxl	10122.9	2.96	0	0			Arl4a	1324.5	-2.18	0	0			Rmnd5b	1884.2	1.86	0	0			Bola2	861.7	-1.58	4.9542e-11	1.42574e-09
Mdh1b	414.5	-5.97	7.15e-13	2.0569e-11			Grrp1	204.5	-2.13	0	4e-15			A730020E08Rik	42.9	-4.86	0	0			AC124489.2	31.5	-8.93	0	0			Mtg2	621.3	0.98	0	0			Hypk	145.4	1.34	4.9846e-11	1.433e-09
Rxra	2878.7	2.13	7.62e-13	2.1898e-11			Pcdhb19	400	1.85	0	4e-15			Arl4a	1324.5	-2.32	0	0			Prickle4	29.8	-4.73	0	0			Pthlh	337.8	-6.42	0	0			Mydgf	2046.8	-1.53	5.3347e-11	1.5321e-09
Tgtp2	739.7	3.72	7.88e-13	2.2617e-11			Pqlc1	2450.4	1.48	0	4e-15			Kifc3	3654.9	1.99	0	0			Tmem212	1993.3	-6.88	0	0			Ndufa7	3120.4	1.9	0	0			Gm43328	200.3	1.82	5.5891e-11	1.60351e-09
Pole2	507.5	2.15	8.23e-13	2.3574e-11			Gm42303	60.3	7.27	0	5e-15			Sapcd2	204.5	4.89	0	0			Dzip1l	1985.9	-2.2	0	0			Slfn14	16.6	6.78	0	0			Bpifb5	77.8	-5.6	5.6299e-11	1.61357e-09
Azin2	534.6	-1.7	8.44e-13	2.4178e-11			Slc16a5	35.7	5.46	0	5e-15			Slc35a2	804.2	-1.48	0	0			BC050972	22.8	-7.04	0	0			Ppil3	878.4	1.03	0	0			Bcas1	321.2	-3.2	5.7264e-11	1.63955e-09
Rnu3b1	133.8	3.3	8.78e-13	2.5125e-11			Wfdc10	88.3	8.05	0	5e-15			Prickle2	933.4	-3.24	0	0			Rabac1	2486.4	-1.54	0	0			Asrgl1	734.2	2.37	0	0			Gm37233	373.9	2.76	5.8169e-11	1.66374e-09
Sox12	708.1	1.77	8.83e-13	2.5225e-11			Slmapos2	22.9	7.52	0	5e-15			Hist1h3h	1121.8	2.78	0	0			Ccdc106	146.1	-4.17	0	0			Atraid	1387.6	1.77	0	0			Lvrn	762.3	2.56	5.8985e-11	1.68536e-09
Slc38a2	10020.8	1.34	9.03e-13	2.5785e-11			Itpr1	13370.7	2.38	0	5e-15			Il4ra	13124.8	1.87	0	0			Frg2f1	176.5	-1.74	0	0			Gm36401	89.7	-4.26	0	0			Gm43260	299.5	3.1	5.9648e-11	1.70258e-09
Gm973	1202.5	-5.75	9.17e-13	2.6143e-11			Amer1	1780.5	1.07	0	5e-15			Anp32b	1991.8	2.31	0	0			Ppp3ca	5634.5	1.71	0	0			Zc3h12b	389.8	2.83	0	0			Gm15866	35.4	-4.87	6.2924e-11	1.79426e-09
Rbm15b	5183.5	1.56	9.18e-13	2.6143e-11			B3gnt3	869	-3.55	0	5e-15			Tmco3	2061	-2.08	0	0			Tgfbr1	5084.3	1.4	0	0			Zhx1	2237.9	1.17	0	0			Igfbp5	24917.4	-2.23	6.5e-11	1.85156e-09
Slf2	5316.3	0.98	9.21e-13	2.6212e-11			Frrs1	1775.7	-0.92	0	5e-15			Cenpw	340.1	2.83	0	0			4933427D14Rik	1862.9	-1.66	0	0			Slc22a5	1133.8	2.11	0	0			Serpinb9	2231.6	-2.09	6.5128e-11	1.85335e-09
Ribc2	80.8	-6.89	9.36e-13	2.6606e-11			Usp40	2726.7	0.99	0	5e-15			Kif9	1066.2	-5.33	0	0			Ttc12	910.6	-3.8	0	0			Dnmt1	7476.9	-1.5	0	0			Ppox	1412.9	1.4	6.587e-11	1.87254e-09
Gm38248	282.4	-2.56	9.42e-13	2.6764e-11			Gm14165	66.5	-4.74	0	5e-15			Pold1	1971.4	2.04	0	0			Suclg1	2207.4	-1.31	0	0			1190002N15Rik	2403.9	2.35	0	0			Morc1	31.7	-5.31	6.7172e-11	1.90763e-09
Snora78	1398.8	2.31	9.95e-13	2.824e-11			Mst1r	1324.9	3.67	0	5e-15			Nf2	3305	-0.81	0	0			Bach1	3149.2	1.73	0	0			Tomm5	1065.5	1.54	0	0			Slirp	1132.8	-1.38	7.0418e-11	1.99779e-09
Rasgrp1	745.9	4.71	9.98e-13	2.8291e-11			Itgax	1166.1	-4.46	0	5e-15			Tmpo	11935.3	2.62	0	0			Pmf1	877.1	1.91	0	0			2310009B15Rik	474	1.6	0	0			Ngef	786.3	-3.66	7.0978e-11	2.01164e-09
1810020O05Rik	77.9	-7.51	1.048e-12	2.9675e-11			Pcyt1b	1175.9	-4.97	0	5e-15			Pde9a	237.7	-5.27	0	0			Gm21149	391.2	-8.17	0	0			Lgr5	3805.4	4.67	0	0			Ncald	2698.2	-4.03	7.4376e-11	2.10582e-09
Cdkn3	334.9	2.64	1.065e-12	3.0113e-11			Tmem171	153.8	-5.39	0	5e-15			Kctd21	287.7	-1.87	0	0			Tbc1d32	1918.4	-2.09	0	0			Lrrc24	257.1	1.92	0	0			Tmem110	709.8	-0.92	7.5367e-11	2.13171e-09
Fam107b	3825.5	-2.57	1.088e-12	3.0749e-11			Bid	431.9	-1.57	0	6e-15			AC167669.3	48.8	-8.96	0	0			Mir31	131.7	4.86	0	0			B230118H07Rik	912.1	1.92	0	0			Miip	842	1.21	7.5921e-11	2.14524e-09
Eva1b	896.5	2.34	1.105e-12	3.1164e-11			Apobr	1284.2	-4.27	0	6e-15			1810058I24Rik	1085.6	1.21	0	0			Phldb2	4326.1	2.39	0	0			Smim11	725.8	1.96	0	0			Pramef12	63.8	-3.61	7.6403e-11	2.15666e-09
Snrpb2	1972.9	1.3	1.105e-12	3.1164e-11			Dus2	308.3	-1.6	0	6e-15			Wnt2b	6322	2.97	0	0			Lin9	1379.4	2.24	0	0			Zgrf1	1466.1	-2.24	0	0			Tefm	331.8	-1.09	7.9184e-11	2.23293e-09
Cenpp	332	2.31	1.149e-12	3.2363e-11			Gm13245	30.4	4.89	0	6e-15			Rfx3	2145.9	-1.82	0	0			Ermap	99.6	-3.81	0	0			Fignl1	1265	-1.89	0	0			Nlrp9c	20.1	-7.61	8.0009e-11	2.25391e-09
Gm17225	33.1	-6.35	1.187e-12	3.3409e-11			Pcdhb15	74.8	2.16	0	6e-15			Depdc7	224.1	2.87	0	0			Zfp446	395.3	-2.33	0	0			Rps6	19521.5	1.84	0	0			Sycp2	68.1	-2.42	8.137e-11	2.28997e-09
Commd2	952.4	1.09	1.193e-12	3.3536e-11			Brinp1	68.1	-5.03	0	7e-15			March4	247.3	-7.78	0	0			Spef1	1030.8	-2.74	0	0			Spop	3607.7	-1.04	0	0			Gm7536	153.9	-1.7	8.2512e-11	2.31977e-09
Mgat4c	126	6.27	1.241e-12	3.4847e-11			Zfp39	451	1.29	0	7e-15			Pask	1365	2.19	0	0			Tfpi2	392.1	5.19	0	0			Cux2	102.1	5.31	0	0			Mtf2	2886.3	1.22	8.3184e-11	2.33633e-09
Gm37516	61.4	4.71	1.274e-12	3.5755e-11			Fbxo44	399.5	2.94	0	7e-15			Npnt	1298.2	-3.91	0	0			Fbxo16	379.6	-5.85	0	0			Tnnt2	2211	-5.73	0	0			Ndufaf4	624.2	-0.81	8.3297e-11	2.33715e-09
Gfpt1	6446.9	-1.27	1.276e-12	3.5766e-11			Ier2	932.6	-2.01	0	7e-15			1500011B03Rik	219	-1.91	0	0			Topaz1	98.3	-8.76	0	0			Lbx2	72.6	5.25	0	0			Tmem165	2593.4	-0.66	8.4451e-11	2.36715e-09
Alkbh4	316.7	1.49	1.324e-12	3.707e-11			Gm38178	36.5	6.02	0	7e-15			Mzf1	155.8	-2.41	0	0			Rnf185	1275.9	-1.03	0	0			Raver2	363.4	3.82	0	0			2700046A07Rik	23.3	-4.91	8.6272e-11	2.41579e-09
Pqlc3	660.1	2.22	1.383e-12	3.8691e-11			Zfyve9	3271.7	1.27	0	8e-15			Spata24	407.3	-2.22	0	0			Hepacam	61.9	-5.31	0	0			Gm13084	32.4	9.31	0	0			Suz12	3757.1	1.28	8.714e-11	2.43766e-09
Gm23639	206.1	2.83	1.386e-12	3.8733e-11			Zfp964	575.4	1.56	0	8e-15			Dnajb2	1882.5	-1.54	0	0			Hist1h3d	1557.1	2.82	0	0			Iscu	1246.8	1.53	0	0			Tmed1	1011.7	-1.35	8.7261e-11	2.43862e-09
Gpm6a	5651.9	4.33	1.4e-12	3.9081e-11			AU021092	1088.7	-4.18	0	8e-15			Zc3hav1	4790.8	1.46	0	0			Tcf19	1338.9	2.71	0	0			Lilr4b	1158.4	-5.59	0	0			Gm11457	33.5	3.56	9.0802e-11	2.53504e-09
Cdhr3	2177.2	-6.58	1.406e-12	3.9206e-11			Gm12603	116.5	-6.2	0	9e-15			Spag1	502	-2.48	0	0			mt-Nd6	1424	2.62	0	0			Gm44997	40.1	3.11	0	0			2900097C17Rik	8331.8	-0.78	9.1601e-11	2.55481e-09
Npnt	1298.2	-3.04	1.413e-12	3.9367e-11			Trmt2b	1756	1.26	0	9e-15			Aaas	933.9	1.71	0	0			Nup188	2329.5	1.2	0	0			Bub1	1465.1	-2.42	0	0			Gm43585	55.3	1.99	9.1805e-11	2.55794e-09
Dnajb2	1882.5	-1.2	1.497e-12	4.167e-11			Klra4	317.3	-6.66	0	9e-15			Adra2c	110.3	-8.95	0	0			Zpbp	62.8	-4.33	0	0			Rbpsuh-rs3	270.3	-6.19	0	0			Iqgap3	1418.3	2.66	9.2954e-11	2.58739e-09
Aldh1a7	203.4	3.62	1.502e-12	4.1753e-11			Gm28455	27.9	4.21	0	9e-15			Mdh1b	414.5	-7.64	0	0			Laptm4a	14654.3	-1.21	0	0			Pcdhb8	41.9	2.55	0	0			Mrpl33	1285.6	-0.81	9.4e-11	2.61391e-09
Stk24	3683.4	1.58	1.533e-12	4.2577e-11			Ppp1r9a	4332.4	4.97	0	9e-15			Rad18	1211.2	2.72	0	0			1110038B12Rik	885	1.68	0	0			Inpp4b	1236.4	-3.59	0	0			Anp32e	2770.2	1.17	9.4997e-11	2.63903e-09
Ttc25	671.8	-5.15	1.581e-12	4.388e-11			Heatr1	2660.5	-1.56	0	1e-14			Pih1d2	475.3	-4.08	0	0			Kif9	1066.2	-4.99	0	0			Ndufv2	2713.4	1.64	0	0			Lhx2	59.4	7.82	9.6083e-11	2.66655e-09
Katnb1	919.5	-1.64	1.619e-12	4.4883e-11			Gm38351	35.8	3.58	0	1e-14			9130019P16Rik	121	-3.69	0	0			4930427A07Rik	647.3	2.15	0	0			Gm13456	230.4	2.15	0	0			Dhx9	8986.7	1.2	9.7221e-11	2.69546e-09
Golga4	8434.9	-0.9	1.657e-12	4.5884e-11			Mir1932	16.6	3.31	0	1e-14			Ccdc151	524.1	-6.97	0	0			Maats1	1008.9	-6.85	0	0			AC155710.1	61	4.43	0	0			Rmi2	138.2	2.68	9.7367e-11	2.69683e-09
Gm23297	115.2	2.15	1.671e-12	4.6237e-11			Pgs1	1532.9	-1.56	0	1e-14			Derl2	2031.4	-0.81	0	0			Hist1h2bj	1263.4	3.61	0	0			Hnrnpa3	6804.1	-1.19	0	0			Angpt2	3118.5	-2.02	9.8144e-11	2.71568e-09
Gm25788	581.3	2.56	1.691e-12	4.6748e-11			Aldh1a7	203.4	3.88	0	1e-14			Arsj	160.4	-4.75	0	0			Ap3m2	910.3	-1.7	0	0			Fam229b	233.4	2.56	0	0			Chek2	903.4	1.51	9.9486e-11	2.75011e-09
AC122190.1	45.7	-5.72	1.724e-12	4.7609e-11			Maob	439.5	3.9	0	1.1e-14			Exoc3l	291.3	4.01	0	0			Mapkbp1	1772	-1.88	0	0			Smc2	4691.8	-1.73	0	0			Kctd10	4709.2	-1.24	1.01213e-10	2.79507e-09
Gdf9	288	4.65	1.765e-12	4.8696e-11			Doc2b	822.1	4.89	0	1.1e-14			Smc6	5344.4	1.65	0	0			Etv4	749.2	6.77	0	0			Tagln2	5359.4	-2.81	0	0			Fam109a	419.4	-1.06	1.03509e-10	2.85566e-09
Gm22270	230.2	3.08	1.783e-12	4.915e-11			Mamstr	199.1	3.04	0	1.1e-14			Ckap4	3450.1	-2.52	0	0			1110051M20Rik	763.9	-1.55	0	0			Sstr3	48.3	5.83	0	0			C130060K24Rik	56.8	-5.56	1.08066e-10	2.97718e-09
Gm30613	68.8	-6.46	1.799e-12	4.9531e-11			Gm7825	32.2	8.13	0	1.2e-14			Haus3	1091.1	2.34	0	0			Bhlhb9	1198.4	-2.52	0	0			Irx2	145.1	-8.74	0	0			Gm9961	9.5	-7.1	1.08126e-10	2.97718e-09
Herc2	11962.1	-1.1	1.828e-12	5.0293e-11			Tmprss11b	512.1	-9.1	0	1.3e-14			Fdxr	1479.2	2.2	0	0			AV026068	100.9	-7.2	0	0			Zfp982	493.5	5.19	0	0			Cfap100	843.1	-4.71	1.1296e-10	3.10713e-09
Vstm4	319.4	2.54	1.834e-12	5.0392e-11			Krt1	3254.4	-10.14	0	1.3e-14			Terf1	1275.4	2.02	0	0			4931415C17Rik	64.2	-5.07	0	0			Mapk8ip2	26.2	5.26	0	0			Bet1l	693.2	-1.18	1.13067e-10	3.10713e-09
Nlrp4f	86.7	4.89	1.844e-12	5.0626e-11			Gzmd	188.9	-8.75	0	1.3e-14			Sema6c	942.4	3.48	0	0			Nrep	2221.4	3.07	0	0			Dusp18	1018.6	-3.03	0	0			Gm36989	565.4	2.69	1.14819e-10	3.15217e-09
Rpl41	20223.5	1.49	1.884e-12	5.1683e-11			Nsun4	569.7	-0.73	0	1.3e-14			Gm36401	89.7	5.79	0	0			Haus3	1091.1	2.21	0	0			Grcc10	250	2.06	0	0			Scaf11	8286.2	0.74	1.15205e-10	3.15969e-09
Gm14410	637.7	1.39	1.929e-12	5.2856e-11			Gm16136	171	-7.02	0	1.3e-14			Efcab10	396.8	-10.74	0	0			Fbxo21	2150.3	-1.72	0	0			Gm28884	145.9	3.08	0	0			Klc2	646.5	-1.11	1.18933e-10	3.25875e-09
Sox17	1003.4	-4.03	1.938e-12	5.304e-11			Taf9b	400.5	2.13	1e-15	1.4e-14			Chad	62.6	-9.11	0	0			Lockd	625.9	3.21	0	0			BC030499	79.9	-2.77	0	0			Phf7	239.1	-0.95	1.22203e-10	3.34508e-09
Scpep1	3049.5	1.82	1.995e-12	5.4549e-11			Map2k3	1480.3	-1.04	1e-15	1.4e-14			Arfgap3	1675.1	-1.78	0	0			Kcng1	24.3	-6.16	0	0			Dgkk	1027.8	-8.33	0	0			Med28	1805.5	-0.99	1.24455e-10	3.40338e-09
Ccdc39	2095	-5.47	2.037e-12	5.5658e-11			Zkscan16	85.9	4.47	1e-15	1.4e-14			Iqcg	1305.7	-5.88	0	0			Rp1	2472.1	-8.68	0	0			Tacr1	156.3	-9.35	0	0			Cdkn2c	1919.2	2.43	1.25911e-10	3.43985e-09
Exo1	1315	2.37	2.043e-12	5.5767e-11			Mecom	1866.3	-3.31	1e-15	1.4e-14			Wdr60	1832.9	-2.46	0	0			Stx18	1072.3	-1.29	0	0			Gadd45g	449	-1.97	0	0			Tnfaip2	3813.7	1.82	1.30802e-10	3.56897e-09
Elovl1	1955	1.45	2.083e-12	5.675e-11			AC155830.1	69.3	6.11	1e-15	1.4e-14			Trpm4	1763.7	-3.05	0	0			4930550C14Rik	159	-3.63	0	0			Aldob	16.3	8.04	0	0			Rab27b	695.9	-2.53	1.30892e-10	3.56897e-09
Acsf2	1953.6	-1.91	2.083e-12	5.675e-11			Sh3kbp1	2040.4	-2.85	1e-15	1.5e-14			Cdca7l	1299.1	3.21	0	0			Snord15a	699.5	1.84	0	0			Blm	1010.5	-2.34	0	0			Tomm7	2603	-1.4	1.36321e-10	3.7134e-09
Hmmr	1464.9	2.53	2.097e-12	5.7054e-11			Lbx2	72.6	4.84	1e-15	1.5e-14			Syk	2718.8	2.92	0	0			AC131329.1	18.6	-8.35	0	0			Larp1	4909.2	-1.25	0	0			Ifitm1	1979.9	-4.38	1.36707e-10	3.72028e-09
Gm26542	43.3	-4.82	2.099e-12	5.7054e-11			Gm20554	34.4	-8.7	1e-15	1.6e-14			Kcnmb4	128.1	-6.36	0	0			Ccnyl1	718.9	1.78	0	0			Slc6a15	72.8	4.84	0	0			Osbpl3	3280.7	1.26	1.3834e-10	3.76108e-09
Umps	1689.9	1.32	2.172e-12	5.8993e-11			L1cam	239.5	-3.82	1e-15	1.6e-14			Tipin	1385.6	2.5	0	0			Adra2c	110.3	-6.7	0	0			Pttg1	942	1.65	0	0			Mug1	83.6	-7.49	1.3863e-10	3.7653e-09
Hmgcll1	507.9	-4.36	2.218e-12	6.0194e-11			Emp1	9664	-2.95	1e-15	1.6e-14			Gigyf2	5317	1.27	0	0			Gstcd	963	1.57	0	0			Crlf1	421.2	-4.01	0	0			Fam216b	1444.8	-6.31	1.40015e-10	3.79923e-09
Svs6	60.8	8.54	2.223e-12	6.0271e-11			Gm28719	41.3	4.27	1e-15	1.6e-14			Tbx2	816.6	-4.56	0	0			Kcnmb2	505.4	-8.19	0	0			Oaz1	6236.5	1.16	0	0			Eprs	10305.4	0.9	1.41338e-10	3.83144e-09
H1foo	92.7	5	2.239e-12	6.0626e-11			Sept11	5476.4	-2.12	1e-15	1.6e-14			Gipc2	463.9	4.67	0	0			Lhfpl4	43.9	-5.62	0	0			Gm22422	1524	2.02	0	0			Ptprt	381.6	-3.92	1.41929e-10	3.84373e-09
Rimbp2	19.9	-4.48	2.241e-12	6.0628e-11			Marveld1	1403.7	-1.34	1e-15	1.7e-14			Ccdc146	1215.6	-9.72	0	0			Tmem35b	410.7	-2.22	0	0			Rnf187	2759.4	1.22	0	0			Bpifb1	68.4	-5.68	1.43873e-10	3.89262e-09
Nr5a2	1259.3	4.69	2.329e-12	6.2966e-11			Pdgfrb	4336	-3.56	1e-15	1.7e-14			Agbl2	481.3	-2.93	0	0			Gabre	335.8	2.58	0	0			Rprl3	323.4	-8.95	0	0			Tubgcp2	2090.5	1.12	1.46123e-10	3.9497e-09
Mrps11	596.5	1.24	2.349e-12	6.3426e-11			Arhgap27	803.5	-3.21	1e-15	1.7e-14			Adgrv1	634.7	-6.33	0	0			Slk	9093	1.99	0	0			Mmp14	8834.7	-2.13	0	0			Nlrp9a	13	-7.75	1.465e-10	3.95608e-09
9130230L23Rik	109.5	-4.9	2.41e-12	6.5027e-11			Eda	181.1	2.78	1e-15	1.7e-14			Cenpk	524.6	3.86	0	0			Ctnnbip1	885.5	1.6	0	0			Zfp449	377.6	2.5	0	0			Ccdc153	3788.5	-7.95	1.50704e-10	4.06568e-09
AC133192.1	34.2	-7.52	2.432e-12	6.5555e-11			Tmem268	594.7	-2.37	1e-15	1.7e-14			Hoxa3	227.3	-5.71	0	0			Hist1h2ae	861.2	2.54	0	0			Hmgcs2	9247.8	7.53	0	0			Rasef	1059.7	-5.17	1.51278e-10	4.07724e-09
Dkk2	628.5	-3.29	2.439e-12	6.5675e-11			Nlrp5-ps	701.7	3.04	1e-15	1.7e-14			Sftpd	298.9	-8.3	0	0			Krt14	8307.5	9.55	0	0			Rpl31-ps8	96.6	3.18	0	0			Cebpzos	448.7	-1.2	1.54979e-10	4.17297e-09
Gamt	370.6	2.96	2.712e-12	7.2943e-11			Slc10a7	1106.5	-1.47	1e-15	1.8e-14			Nucks1	9190.3	1.28	0	0			Zkscan7	1278.7	-2.33	0	0			A730017C20Rik	162.2	6.22	0	0			Nop58	5115.3	1.42	1.59662e-10	4.28834e-09
Chrnb1	1056.6	3.26	2.718e-12	7.3047e-11			Nfatc1	578	-2.94	1e-15	1.8e-14			Eml1	2842.4	-3.37	0	0			Prpf40b	1284.5	-1.5	0	0			Snora16a	61.2	2.33	0	0			Selenof	8003.3	-1.06	1.59703e-10	4.28834e-09
Amh	149.8	4.55	2.762e-12	7.4156e-11			Slitrk6	78.2	-7.52	1e-15	1.8e-14			Zbtb41	4366.3	1.86	0	0			Dtx3	1393.3	-1.75	0	0			Ccr5	963.2	-4.33	0	0			Btf3	7156	-1.4	1.59723e-10	4.28834e-09
Sytl5	417.1	-4.8	2.81e-12	7.5366e-11			Hsf3	18.1	4.79	1e-15	1.9e-14			Adam10	7342	1.96	0	0			Gpam	5275.4	-2.54	0	0			Adcy7	3728.8	-3.3	0	0			2210408I21Rik	917.5	-1.6	1.61553e-10	4.33332e-09
Tex9	888.9	-1.96	2.884e-12	7.727e-11			Gm42438	66.1	4.82	1e-15	1.9e-14			Gm7292	161.9	6.86	0	0			4930404N11Rik	72.9	-3.5	0	0			Gad2	206.3	-7.95	0	0			Gm25395	10674.2	-2.27	1.62312e-10	4.34954e-09
5730405O15Rik	129.9	-1.88	3.048e-12	8.161e-11			Olfml3	2384.6	-3.15	1e-15	1.9e-14			Nme9	889.3	-9.63	0	0			D630036H23Rik	28.4	-3.51	0	0			Gm15498	20.1	7.29	0	0			Rps16	14098.2	-1.35	1.64327e-10	4.39932e-09
Ralgps1	614	-1	3.064e-12	8.1953e-11			Hsf4	98.9	1.63	1e-15	2e-14			Slc4a8	951.2	-5.48	0	0			Dhx9	8986.7	1.57	0	0			Gm7536	153.9	2.03	0	0			A230072E10Rik	85.8	1.62	1.6588e-10	4.4355e-09
Olfr1507	31.4	-7.55	3.112e-12	8.3159e-11			Gemin8	384.1	1.38	1e-15	2e-14			Cep68	1778.6	1.12	0	0			Zc2hc1c	589.2	-3.81	0	0			Naca	13619	1.51	0	0			Snora16a	61.2	-1.92	1.65995e-10	4.4355e-09
Uggt1	8009.2	-0.76	3.19e-12	8.5151e-11			Rhobtb1	1486	2.07	1e-15	2e-14			A530083I20Rik	100.2	3.15	0	0			Dmrtc1a	39.8	-8.78	0	0			Agpat3	3185.8	0.88	0	0			Ndufc2	1867.4	-1.29	1.67487e-10	4.47111e-09
Gm25360	3615.4	2.83	3.195e-12	8.5202e-11			Tnfsf13	234.3	2.33	1e-15	2e-14			Mlycd	566.9	-1.36	0	0			Dnah11	3726.8	-9.39	0	0			Rnu3a	13961	2.72	0	0			Gm26621	347.2	1.72	1.69414e-10	4.51826e-09
Cox7a2	3602	1.15	3.264e-12	8.698e-11			Cma1	165.2	-4.81	1e-15	2.2e-14			Helb	947.7	1.96	0	0			Ift140	2338.8	-1.75	0	0			Zwilch	908.8	-2.15	0	0			Ttpa	180.1	-4.1	1.70398e-10	4.54017e-09
Scn9a	2563.4	-7.64	3.352e-12	8.9238e-11			Gstm2	12416.3	3.02	1e-15	2.2e-14			RMST_1	1071.8	-7.14	0	0			Prim1	1588.7	2.62	0	0			Vkorc1	188.6	2.07	0	0			Npm3	869.9	-1.44	1.76641e-10	4.70205e-09
Ttyh1	234.8	-1.52	3.373e-12	8.9702e-11			Tex21	11.6	5.89	1e-15	2.2e-14			Oxnad1	1368.3	1.34	0	0			Nol10	733.6	1.74	0	0			Cchcr1	1187.4	-1.72	0	0			2410004P03Rik	1023	-5	1.79394e-10	4.7708e-09
Unc45b	7040	6.23	3.386e-12	8.9962e-11			4930596I21Rik	149.3	2.71	1e-15	2.3e-14			Rmi2	138.2	4.07	0	0			Gm10044	148.6	-4.95	0	0			Oplah	4466.8	3.42	0	0			Dedd	1325.2	0.92	1.80655e-10	4.79979e-09
Cmtm7	914.7	1.3	3.425e-12	9.0912e-11			Gal3st2c	431	7.53	1e-15	2.3e-14			2610020C07Rik	170.5	2.46	0	0			Dbpht2	218.2	-5.57	0	0			Edil3	553.2	-5.41	0	0			Fbxw19	17.6	-7.26	1.83061e-10	4.8591e-09
Rgs13	68.4	6.36	3.482e-12	9.233e-11			Zmiz1	3993.7	-2.82	1e-15	2.3e-14			Got1l1	35	-7.35	0	0			Gm15777	24.1	-7.15	0	0			Serinc3	36999.4	2.6	0	0			Ubox5	336.6	-0.83	1.88663e-10	5.00306e-09
Trp73	269.6	-5.29	3.516e-12	9.3146e-11			Tmprss11e	1016.7	-8.72	1e-15	2.4e-14			Rnf112	2261.2	-8.32	0	0			5530401A14Rik	25.3	-8.75	0	0			Pif1	399.7	-2.64	0	0			Oog4	14.6	-7.27	1.9054e-10	5.04806e-09
Pkp2	2064.6	-1.14	3.596e-12	9.5181e-11			Sesn1	2668.6	1.71	1e-15	2.4e-14			Gm15821	48	-6.73	0	0			Map7d1	1947.5	2.25	0	0			Tnfaip2	3813.7	-2.18	0	0			AC168315.1	36	4.6	1.90768e-10	5.04933e-09
Tmem266	185.3	-4.38	3.635e-12	9.6129e-11			Zg16	116.8	7.04	1e-15	2.4e-14			Dnajc3	8909.6	-1.41	0	0			Samhd1	2613.8	1.84	0	0			Cpeb4	2367.2	-1.47	0	0			Bcl7b	675.3	-0.6	1.93002e-10	5.10362e-09
Enkd1	423.4	-1.64	3.682e-12	9.7274e-11			Zfp975	690.5	1.67	1e-15	2.5e-14			Atp6v1c1	3994.1	-2.32	0	0			Rprl3	323.4	7.65	0	0			Tmem41a	372.2	1.55	0	0			Nasp	3271.1	1.37	1.93688e-10	5.11695e-09
Gm29008	62.2	-6.59	3.705e-12	9.7801e-11			Ubash3b	1380.6	-2.81	1e-15	2.7e-14			Hist2h4	2893.3	3.72	0	0			Prkg2	2758.2	5.56	0	0			Dgcr6	528.4	1.5	0	0			Klhl20	1237.7	1.25	1.98301e-10	5.23387e-09
L3hypdh	393.1	2.29	3.748e-12	9.8841e-11			Rarg	1364.5	-2.15	1e-15	2.8e-14			Akap6	553.6	-5.02	0	0			Timp4	2099.9	-9.53	0	0			9530026P05Rik	922	2.84	0	0			Gm25788	581.3	-2.28	1.99423e-10	5.25855e-09
Kif18a	895	1.35	3.865e-12	1.0181e-10			Rin3	955.6	-2.51	1e-15	2.9e-14			Wdyhv1	791.3	-2.02	0	0			Gm24279	21.7	-8.62	0	0			Iah1	1212.8	1.62	0	0			Piwil2	128.2	-2.31	2.02286e-10	5.32902e-09
Camkk1	441.3	-2.33	3.907e-12	1.02836e-10			Ucn2	56.1	-7.22	1e-15	2.9e-14			Rnf115	1494.8	1.22	0	0			Gm44509	91.4	-2.2	0	0			Prss36	177.3	1.93	0	0			Gm37154	39.7	2.41	2.06218e-10	5.4275e-09
Arx	129.1	4.59	3.965e-12	1.0426e-10			Kif26b	2366.7	-4.38	1e-15	3e-14			Iqcc	618	-1.16	0	0			Rev3l	8152.2	-1.6	0	0			Il1rapl1	18.6	6.6	0	0			Chd3os	522.8	3.05	2.06571e-10	5.4317e-09
Pon3	695.5	1.34	3.984e-12	1.04656e-10			Anapc1	13074.6	0.85	1e-15	3.1e-14			Irf1	2933.4	1.75	0	0			Cyp26a1	201.8	-3.89	0	0			Rps29	15389.6	1.37	0	0			Gm22068	168	-1.94	2.10497e-10	5.52975e-09
Gm16075	38	6.96	4.034e-12	1.05877e-10			Trim50	39.9	9.11	1e-15	3.2e-14			Dhfr	1044.4	2.65	0	0			Tbc1d19	1209.7	-1.39	0	0			Zdhhc15	599	-1.74	0	0			mt-Tw	35.6	-2.14	2.11919e-10	5.56189e-09
Dctpp1	699.4	2.17	4.052e-12	1.06241e-10			Acan	780.3	-7.24	1e-15	3.2e-14			Elf4	1729.3	3.06	0	0			Klhl1	996.5	11.42	0	0			Paqr9	119.3	4.9	0	0			Gm37509	96.7	2.5	2.13565e-10	5.59983e-09
Efcab2	396.8	-2.01	4.14e-12	1.08443e-10			3110009E18Rik	123	1.53	1e-15	3.3e-14			4930426D05Rik	149.7	-8.18	0	0			F730035M05Rik	23.1	-6.72	0	0			Hmgb2	4829.3	-2.19	0	0			Rnf115	1494.8	0.86	2.15871e-10	5.655e-09
Sgsm3	921.8	-2.12	4.215e-12	1.1032e-10			Hoxa3	227.3	-4.63	1e-15	3.3e-14			Wasl	2499.4	1.63	0	0			Khdrbs3	1011.6	-3.7	0	0			Sftpc	70	6.99	0	0			March3	681.5	1.61	2.16598e-10	5.66875e-09
Cryl1	3585.2	4.06	4.225e-12	1.10483e-10			Marcks	5868.5	-2.6	1e-15	3.3e-14			Dpy19l2	30.1	-6.58	0	0			Ezh2	2547.3	2.37	0	0			Rpl35	8274.2	1.56	0	0			Nlrp2	25.5	-7	2.16993e-10	5.6738e-09
Tceal6	147.2	4.83	4.364e-12	1.14006e-10			Icmt	2863.2	-0.85	1e-15	3.3e-14			Gm12503	29.7	-5.59	0	0			Cdc20b	29.8	-6.07	0	0			Zfyve9	3271.7	1.34	0	0			Amfr	6688.2	-1.51	2.20314e-10	5.75527e-09
Adgre5	3225	-2.38	4.515e-12	1.17835e-10			Txndc16	1589	1.35	1e-15	3.4e-14			Pnck	155	-4.26	0	0			4931440P22Rik	64	-2.19	0	0			Ears2	578.7	1.19	0	0			Tcirg1	2618.1	1.34	2.22065e-10	5.79561e-09
Tchp	644.5	-1.46	4.528e-12	1.18065e-10			Trim36	87.8	-2.58	1e-15	3.4e-14			Gpr108	1686.2	-1.7	0	0			Nmur2	134.3	-7.79	0	0			Ndufb5	2261.4	1.58	0	0			Gabrq	167.9	3.51	2.25252e-10	5.87333e-09
Gbp2	11729.6	4.02	4.556e-12	1.18682e-10			Arhgap29	10806.4	2.21	1e-15	3.4e-14			Fam111a	2802.2	3.32	0	0			Tex2	3990.8	-1.94	0	0			Lrif1	1530.5	-1.77	0	0			Insig2	2221.9	1.71	2.26052e-10	5.88869e-09
Iqce	1343.9	-1.09	4.562e-12	1.18721e-10			Etfdh	2724	1.13	1e-15	3.5e-14			Fubp3	2695.4	1.21	0	0			Hist1h3c	2588.3	3.54	0	0			E330017A01Rik	21.4	6.79	0	0			Kpna7	27.9	-7.59	2.28667e-10	5.95129e-09
Mcm5	4081.3	2.1	4.578e-12	1.19024e-10			Bbs7	876.9	1.59	1e-15	3.5e-14			Gm43864	27.3	-3.9	0	0			Gm37573	21	-8.22	0	0			Dppa5a	76.2	8.31	0	0			Gm4926	11.6	-7.62	2.31332e-10	6.01335e-09
Gm10643	139.4	-2.03	4.843e-12	1.25759e-10			Bicd1	2788.8	2.12	1e-15	3.6e-14			Hacd4	2724.9	2.23	0	0			Mme	2957.1	-5.19	0	0			A530020G20Rik	1254.2	4.76	0	0			Dis3	2164.7	1.36	2.31481e-10	6.01335e-09
AC121965.1	2444.4	1.45	4.846e-12	1.25759e-10			Acox2	1018.6	-5.77	1e-15	3.7e-14			Rgs7bp	181	-3.6	0	0			Gm21976	35.5	-7.35	0	0			Sh2d5	904.2	-6.73	0	0			Sntn	1134.7	-7.29	2.32921e-10	6.04516e-09
Paqr9	119.3	4.56	4.889e-12	1.26774e-10			Col5a1	11542.7	-3.64	1e-15	3.7e-14			Ttpa	180.1	-5.67	0	0			Fubp3	2695.4	1.15	0	0			Rpl5	28089.8	1.51	0	0			Cep70	1100.1	0.98	2.35211e-10	6.09894e-09
Tctex1d4	500.4	-5.58	5.01e-12	1.29775e-10			Tnfsfm13	66.1	2.27	1e-15	3.8e-14			Gm25848	267.2	5.78	0	0			Ifi211	810.4	4.79	0	0			Gm12339	25.4	5.5	0	0			Med27	373.5	-0.75	2.36273e-10	6.12083e-09
Sdf2l1	1324.9	-2.37	5.049e-12	1.30677e-10			Oplah	4466.8	3.17	1e-15	3.9e-14			Wdr41	1205.6	-1.41	0	0			Pcna	5189.2	1.95	0	0			Pidd1	193.1	-1.95	0	0			Polr2k	673.6	-1.12	2.3708e-10	6.13607e-09
Gm17546	24	-4.6	5.054e-12	1.30692e-10			D630036H23Rik	28.4	2.88	1e-15	4e-14			Ccdc162	2252.9	-8.22	0	0			Jpt1	3263.3	1.78	0	0			Zbtb18	2305.5	-1.36	0	0			Vkorc1	188.6	-1.7	2.37494e-10	6.14111e-09
Wdr7	2063.1	-0.79	5.138e-12	1.32746e-10			Zfhx3	3528	-2.82	2e-15	4e-14			Krt7	16962.5	2.15	0	0			Klhdc8a	495.5	6.42	0	0			Cd109	712.3	-3.75	0	0			Luc7l3	6528.5	1.33	2.48881e-10	6.42961e-09
Ncf2	1555.2	-3.36	5.196e-12	1.34108e-10			BC039771	531	3.22	2e-15	4.2e-14			Tex26	77.7	-8.01	0	0			Hist1h4a	1836	2.64	0	0			Bhmt	130.5	9.94	0	0			Gm43544	330.6	3.01	2.50484e-10	6.46507e-09
Nat9	716.2	-1.58	5.253e-12	1.35456e-10			Gstt1	1499.6	2.64	2e-15	4.3e-14			2610528J11Rik	197.3	-7.72	0	0			Gm44275	805	11.25	0	0			Fbxw18	24.4	8.81	0	0			Zranb2	4476.6	0.83	2.51274e-10	6.47949e-09
Pde9a	237.7	-3.95	5.351e-12	1.37848e-10			Mccc1os	44.7	3.64	2e-15	4.3e-14			Efhc1	1266.7	-3.57	0	0			Creld2	2607.5	-2.23	0	0			Kif18a	895	-1.37	0	0			Gm45847	40.3	4.27	2.53686e-10	6.53569e-09
Dbpht2	218.2	-4.58	5.366e-12	1.38127e-10			Gm13141	8.3	7.64	2e-15	4.4e-14			Gm15751	24.1	-6.21	0	0			Pdlim2	892.6	3.06	0	0			AC090962.1	22.2	7.9	0	0			Rfesd	448	-1.32	2.54179e-10	6.53888e-09
Wfs1	1111.7	-2.28	5.485e-12	1.41061e-10			Ccl11	317.2	-5.7	2e-15	4.5e-14			4930578M01Rik	62.1	-5.14	0	0			Slco1a4	78.6	-7.3	0	0			Nup160	2513.8	-1.6	0	0			Tsc22d2	2898.4	1.56	2.54277e-10	6.53888e-09
Ska3	495.3	2.18	5.648e-12	1.45113e-10			Lrrc8a	569.7	-1.89	2e-15	4.6e-14			Xk	211.4	-3.25	0	0			Gm18180	33.4	-3.5	0	0			Pik3cb	1553.4	-2.73	0	0			Esm1	220.2	4.98	2.59063e-10	6.65585e-09
Tmem242	1366.1	1.28	5.696e-12	1.46215e-10			Hbegf	1835.8	-4.8	2e-15	4.7e-14			Gm26648	96.1	5.56	0	0			Dnal4	860.7	-1.75	0	0			Adgra3	3627.4	1.83	0	0			Gm7451	32.9	3.12	2.6282e-10	6.7462e-09
Cfap99	212	-5.85	5.714e-12	1.46545e-10			Sh3rf3	123.5	-4.65	2e-15	4.8e-14			Bcl3	397.5	2.67	0	0			Ccdc103	241.1	-4.6	0	0			Hal	289	-5.71	0	0			Dcpp3	1674.1	-6.81	2.64176e-10	6.77481e-09
Gm37171	21	-7.19	5.738e-12	1.47018e-10			Gpx2	278	-7.91	2e-15	4.8e-14			Ptpn20	30.5	-7.72	0	0			Gm45805	34	-5.1	0	0			Clec5a	254.1	-5.14	0	0			Slc45a3	550.3	-2.81	2.7435e-10	7.02929e-09
Xylb	464.3	-2.29	5.881e-12	1.5053e-10			Irf5	2035.9	2.65	2e-15	5.1e-14			Klhdc9	102.8	-5.5	0	0			B230206L02Rik	30.6	-4.17	0	0			Ptgs2	971.2	-5.98	0	0			Tfrc	4037.4	2.18	2.79669e-10	7.15901e-09
Cib2	259.2	2.71	5.948e-12	1.52128e-10			Plekhs1	1289.2	-6.59	2e-15	5.2e-14			Lztfl1	2193.3	-1.41	0	0			Sprr1a	521.7	7.93	0	0			AC148324.1	275	1.79	0	0			Klhl14	125.7	-6.15	2.81379e-10	7.19621e-09
Gm17494	41.7	-2.6	5.975e-12	1.5266e-10			Tprkb	972	1.04	2e-15	5.5e-14			Slitrk3	59.2	-8.93	0	0			Kcnip3	259.6	-2.49	0	0			Tnf	97.2	-5.34	0	0			Gm26691	14.5	-5.69	2.86146e-10	7.31146e-09
Naca	13619	1.34	6.093e-12	1.55543e-10			Sfxn4	232.9	2.01	2e-15	5.8e-14			Prepl	1521.2	-1.22	0	0			Jak3	728.1	3.14	0	0			Plec	29496	-2.16	0	0			Slc9a6	1082.5	-0.87	2.8975e-10	7.3968e-09
Snora69	48.7	2.22	6.099e-12	1.55563e-10			Gab1	3082.2	2.11	2e-15	5.8e-14			Prkd3	7159.4	1.92	0	0			Flt1	2870.7	3.2	0	0			Zfp12	1557.5	1.48	0	0			Zfp808	671.2	1.11	2.90089e-10	7.39872e-09
Fam81b	379.6	-5.99	6.118e-12	1.55891e-10			Fam49a	1027.1	2.51	2e-15	6.1e-14			Tiam2	1690.7	-5.49	0	0			Ube2k	2698.6	1.09	0	0			Pnck	155	3.69	0	0			4933427D06Rik	25.2	-4.47	2.90757e-10	7.40902e-09
Efhc2	112.7	-3.05	6.244e-12	1.5896e-10			Lmtk2	2452.6	-0.82	2e-15	6.2e-14			Plet1	12689.4	-4.18	0	0			D330023K18Rik	139.8	-1.5	0	0			Tbx18	130.6	-5.34	0	0			5330437M03Rik	145.9	3.67	2.93644e-10	7.47578e-09
Bmp15	93.3	4.26	6.254e-12	1.59078e-10			Slc35f2	636.1	3.3	2e-15	6.5e-14			Tex15	1088.9	3.67	0	0			Akr1b8	1283.3	3.56	0	0			Klf10	2868.2	-1.32	0	0			Slc14a1	3905.8	-3.09	2.94908e-10	7.50114e-09
Gm37348	24.2	-7.92	6.335e-12	1.60993e-10			Gm42460	26.5	3.86	2e-15	6.5e-14			Ahcy	4279.1	2.36	0	0			Med15	1504.6	1.29	0	0			Ndufaf6	191.9	1.52	0	0			Nxn	2091.6	-1.52	2.95997e-10	7.52202e-09
Tmc4	1503.8	-3.05	6.382e-12	1.62037e-10			Teddm2	45.5	2.28	2e-15	6.5e-14			B3gnt9	756.9	1.85	0	0			Gabra4	283.7	-4.11	0	0			Gm27265	18	4.16	0	0			Gm13421	88.3	1.56	3.15687e-10	8.01513e-09
Apoa1	81.2	4.66	6.448e-12	1.63556e-10			Cryl1	3585.2	4.17	3e-15	6.6e-14			Gm20628	73.1	3.6	0	0			Gulo	316.7	-6.54	0	0			Itpripl1	807.2	-1.96	0	0			9430037G07Rik	113.2	2.07	3.24182e-10	8.22338e-09
Ttc39d	37.8	-3.99	6.575e-12	1.66631e-10			Gm26671	68	3.74	3e-15	6.6e-14			Mrpl36	676.6	-2.12	0	0			Entpd6	713.6	-1.63	0	0			Sez6l	225.1	5.09	0	0			Ank2	1167.6	-3.51	3.3059e-10	8.37448e-09
Tppp3	3264.2	-4.42	6.706e-12	1.69809e-10			Cntrob	1049.5	1.27	3e-15	6.6e-14			Dnah1	1270.4	-4.48	0	0			Rel	609.6	2.59	0	0			Ano4	1128.7	5.24	0	0			Xndc1	364.7	1.73	3.30737e-10	8.37448e-09
Gm14662	28.9	-7.42	6.831e-12	1.72801e-10			Zfp607a	656.3	1.04	3e-15	6.8e-14			Rundc3b	406.2	-4.46	0	0			Gorasp1	843.3	-1.46	0	0			Map10	292.7	3.09	0	0			Oas1e	62.1	-7.15	3.33318e-10	8.43222e-09
Pclaf	2258.3	2.86	6.951e-12	1.75676e-10			Prrg3	1104.8	3.53	3e-15	6.9e-14			Scn10a	171.9	7.58	0	0			Skil	6969.4	2.35	0	0			Abcg5	18.2	6.63	0	0			Smim7	3421.2	-1.36	3.36817e-10	8.51306e-09
Gm45805	34	-7.21	6.99e-12	1.76423e-10			Arhgap40	148.8	-6.65	3e-15	6.9e-14			Apitd1	169.1	3.11	0	0			Dgkk	1027.8	9.64	0	0			Midn	2243.4	-1.49	0	0			Tmem150a	224.8	-1.56	3.39673e-10	8.57751e-09
Cdca8	945	1.66	6.998e-12	1.76423e-10			Ptprg	9663.4	2.69	3e-15	6.9e-14			Wfs1	1111.7	-2.91	0	0			Syt10	233.9	-11.27	0	0			Sct	11.4	5.4	0	0			6030408B16Rik	42.1	-4.48	3.40791e-10	8.59799e-09
Cldn22	280.1	-6.25	6.999e-12	1.76423e-10			Ube2e3	2085.6	0.62	3e-15	7.2e-14			Slc16a1	5973.8	2.24	0	0			Msi2	7926.1	-2.07	0	0			Oas1h	23.4	8.87	0	0			Igsf11	271.3	-4.09	3.42733e-10	8.63922e-09
Efcab1	899	-5.24	7.045e-12	1.77284e-10			Gm43189	150.7	5.5	3e-15	7.3e-14			2810408I11Rik	67.6	3.9	0	0			C2cd5	1859.6	-1.89	0	0			Itga6	14752.8	-2.1	0	0			Hps6	489.5	-1.36	3.51085e-10	8.84179e-09
Tdrp	1890.5	3.15	7.046e-12	1.77284e-10			A730017C20Rik	162.2	5.67	3e-15	7.4e-14			Map4k4	13503.8	2.95	0	0			Rab28	1446.5	-1.13	0	0			Farp1	2986	-1.71	0	0			Fbxw16	19.8	-8.08	3.55707e-10	8.95016e-09
Gm25541	204.7	2.37	7.103e-12	1.7856e-10			Gm43923	226.9	3.64	3e-15	7.7e-14			Slf2	5316.3	1.2	0	0			Far2os2	52.4	-3.88	0	0			Cpt1a	6701	1.5	0	0			Timm13	1180.7	-1.01	3.58934e-10	9.02325e-09
Nek4	972.1	-1.27	7.597e-12	1.908e-10			Tph2	105.2	6.79	3e-15	7.7e-14			Hist1h4d	8630.5	2.2	0	0			Drc7	784.4	-7.35	0	0			Mir503	19	4.52	0	1e-15			Usf1	2986.4	0.93	3.60912e-10	9.06484e-09
Cldn23	214.2	-4.04	7.642e-12	1.91766e-10			Asb6	776.9	-0.94	3e-15	7.8e-14			Esrrg	159	-7.07	0	0			Cluap1	696.6	-1.86	0	0			Tmem141	354.9	2.44	0	1e-15			Itpr2	3184.9	-0.92	3.74139e-10	9.38865e-09
Gm45662	40.7	-4.47	7.693e-12	1.92888e-10			AC122428.5	11.6	7.82	3e-15	7.9e-14			Nek11	442.4	-6.76	0	0			Skap2	2269.1	1.74	0	0			Egr3	276.5	-5.78	0	1e-15			Polh	1431.1	1.44	3.79881e-10	9.52421e-09
Snora41	79.4	2.28	7.771e-12	1.94645e-10			Spata13	3214	-0.95	3e-15	8e-14			Prph	950	5.29	0	0			Slc9c1	23	-7.74	0	0			Tnn	682.3	-6.36	0	1e-15			Srsf4	1972.9	0.88	3.80389e-10	9.52841e-09
Gm10275	129.4	1.48	7.828e-12	1.95909e-10			Ndfip2	1886.3	-1.04	3e-15	8e-14			Lrr1	90.4	4.48	0	0			Hist1h2bp	342.5	3.29	0	0			Zfp867	581.6	1.41	0	1e-15			Hddc2	1381.1	-1.16	3.86032e-10	9.66113e-09
Grik4	144.4	-4.48	7.931e-12	1.98244e-10			Phlda1	493.9	-4.91	3e-15	8e-14			Hist1h4b	1373.9	2.96	0	0			Gm7292	161.9	6.89	0	0			Gm43162	71.1	-3.56	0	1e-15			Tmem246	144.1	-3.72	3.87422e-10	9.68728e-09
Ccna1	32.6	-4.84	7.935e-12	1.98244e-10			Sowahb	150	-4.72	3e-15	8.4e-14			Nxn	2091.6	-2.12	0	0			Casp8ap2	3269.2	1.48	0	0			B3gnt7	1148.2	2.56	0	1e-15			Grik3	96.2	-3.1	3.9362e-10	9.83349e-09
Lrrtm4	35.6	-6.79	8.056e-12	2.01075e-10			Gulp1	924.8	2.42	3e-15	8.4e-14			Mapre3	346.7	-1.6	0	0			Pih1h3b	87.7	-10.46	0	0			Nxpe2	60.5	3.03	0	1e-15			Smc6	5344.4	1.13	3.97266e-10	9.91574e-09
Tex15	1088.9	2.85	8.241e-12	2.05511e-10			Epas1	2140.9	-2.07	3e-15	8.4e-14			Blm	1010.5	2.64	0	0			Hist1h2ai	1246.9	2.91	0	0			Nobox	25.3	6.66	0	1e-15			Sh3rf3	123.5	-4.01	3.98378e-10	9.93465e-09
Apcdd1	2013.6	-3.63	8.319e-12	2.07282e-10			Gm26760	35.8	7.73	3e-15	8.6e-14			Pde8b	618.6	-3.23	0	0			2210013O21Rik	620.3	-1.27	0	0			Tac2	17.3	6.63	0	1e-15			Zfp985	81.7	3.71	4.06007e-10	1.01159e-08
Arhgef33	127.7	-4.28	8.421e-12	2.09625e-10			Pilrb1	58.7	-4.34	3e-15	8.7e-14			3300002A11Rik	486.9	-10.66	0	0			BB187690	22.1	-8.59	0	0			Itgb6	615.3	-3.46	0	1e-15			Fbxl22	409.8	-3.04	4.07443e-10	1.01427e-08
Rnf112	2261.2	-6.34	8.467e-12	2.10587e-10			Gm23105	89.6	2.83	4e-15	9e-14			Icmt	2863.2	-1.05	0	0			Msn	17559.1	4.19	0	0			Rps27rt	101.4	3.29	0	1e-15			Cenpm	267.8	2.43	4.09542e-10	1.01859e-08
Cldn2	2080.5	-6.23	8.644e-12	2.14793e-10			Gm7329	31.3	7.47	4e-15	9e-14			Bicc1	6014.6	2.81	0	0			Cd109	712.3	4.07	0	0			Lrrtm3	24.6	7.77	0	1e-15			Mgrn1	2860.8	-0.73	4.12653e-10	1.02541e-08
Ext2	2077.7	0.76	8.716e-12	2.16401e-10			Nudt11	188.5	3.88	4e-15	9.1e-14			Txndc5	7894.1	-1.29	0	0			2010300F17Rik	204.1	9.18	0	0			Snrpd2	2341.8	1.67	0	1e-15			AC107819.3	368.4	1.68	4.19945e-10	1.04261e-08
Drc3	2271	-4.8	8.776e-12	2.17688e-10			Klrb1b	58.5	-5.57	4e-15	9.3e-14			Magi1	7623.6	2.79	0	0			Relb	806.3	1.91	0	0			Rps6ka3	5369.3	-1.53	0	1e-15			Zyg11b	3898.8	-0.46	4.21054e-10	1.04444e-08
Adck5	1308.3	1.49	8.819e-12	2.18566e-10			Klf5	602.1	-2.86	4e-15	9.4e-14			Afmid	217.3	3.16	0	0			Traf3ip2	1301.5	-1.92	0	0			Gemin7	881	1.35	0	1e-15			Pan2	1637.6	1.43	4.21629e-10	1.04494e-08
Dmpk	1010.6	-2.04	8.878e-12	2.1984e-10			Dcun1d1	2790.8	1.06	4e-15	9.5e-14			Tmem175	1124.8	-1.4	0	0			Cdc14a	2031.4	-2.72	0	0			AC153366.1	22.8	3.48	0	1e-15			Peg12	46.3	-3.14	4.23418e-10	1.04835e-08
Tspan7	2002.7	3.24	8.898e-12	2.20124e-10			Eif4g1	15884	-1.02	4e-15	9.6e-14			Sptlc3	259.9	-10.55	0	0			Ccdc177	27.3	-6.04	0	0			Gm45587	22	8.29	0	1e-15			Ccnl1	4371.2	1.21	4.23754e-10	1.04835e-08
Trpm3	493.1	-5.51	9.019e-12	2.22847e-10			Slc44a4	646.5	-6.55	4e-15	9.6e-14			Sftpc	70	-9.56	0	0			Pts	1983.4	-1.88	0	0			Recql	891.8	-1.16	0	1e-15			Gm23722	52.2	2.37	4.28512e-10	1.05919e-08
1700018A04Rik	85.5	-6.66	9.024e-12	2.22847e-10			Gm14292	23.2	-4.13	4e-15	9.8e-14			Sppl2b	924.4	-1.81	0	0			1700082M22Rik	18.4	-3.86	0	0			Gm4149	59.8	2.58	0	1e-15			Helb	947.7	1.35	4.29743e-10	1.06129e-08
Kcnj3	56.8	5.48	9.043e-12	2.23129e-10			Cog1	1267.6	-0.84	4e-15	1.02e-13			Cdk5r1	207.8	-2.45	0	0			Mast2	3480.8	1.6	0	0			Nynrin	2249.7	2.45	0	1e-15			Prickle1	866.2	-1.48	4.36696e-10	1.07752e-08
Actr3b	484.4	3.57	9.103e-12	2.24416e-10			Sh3bp2	786.7	-1.72	4e-15	1.02e-13			Gm19461	61.1	-4.25	0	0			Gm37348	24.2	-9.17	0	0			Prr5l	445	1.97	0	1e-15			Akap8	4150.5	1.09	4.42503e-10	1.09088e-08
Olfr1508	31.7	-7.48	9.178e-12	2.26067e-10			Mgme1	644.6	1.12	4e-15	1.02e-13			Ttc25	671.8	-6.36	0	0			Aaas	933.9	1.57	0	0			Aim2	224.5	-3.64	0	1e-15			Gm42701	109.7	2.43	4.56386e-10	1.12412e-08
Slc23a3	1098.3	6.26	9.254e-12	2.27724e-10			Klrc1	222.6	-7.17	4e-15	1.08e-13			Exoc3l4	533.3	1.71	0	0			Abhd17c	1010.6	1.55	0	0			Nlrp9c	20.1	8.78	0	1e-15			Rpl10a-ps1	82.9	-2.1	4.65419e-10	1.14536e-08
1700001C02Rik	285.9	-5.83	9.282e-12	2.28226e-10			Lman2	5861.5	-1.18	4e-15	1.12e-13			Gm37171	21	-5.37	0	0			Lsm2	638.3	1.96	0	0			Chchd4	625.9	1.13	0	1e-15			Dnajc12	98.5	-2.23	4.66267e-10	1.14644e-08
Ccdc81	324.3	-5.64	9.341e-12	2.29478e-10			Pkd2l2	43.6	4.2	5e-15	1.14e-13			Mirlet7a-2	51.2	-6.42	0	0			Tcea2	268.4	-2.1	0	0			Tprkb	972	1.12	0	1e-15			Fam83d	687.1	2.67	4.74104e-10	1.16469e-08
Gm14280	19.6	-7.59	9.537e-12	2.34081e-10			Heatr5a	5413.6	-1.73	5e-15	1.14e-13			Sesn3	4925.9	-1.81	0	0			Gstm7	254.9	-5.47	0	0			Snhg18	1049.3	2.84	0	1e-15			Fbxw20	13.6	-7.66	4.85225e-10	1.19097e-08
Sowahd	29.4	7.36	9.587e-12	2.3511e-10			Shc4	241.7	-3.14	5e-15	1.15e-13			Hoxb3os	62.8	-4.6	0	0			6530403H02Rik	30.8	-7.91	0	0			Six1	234	-6.86	0	1e-15			Gm25117	1136.8	-1.49	4.9358e-10	1.21041e-08
Upk1b	4777.3	5.35	9.761e-12	2.39169e-10			Cep95	1399.8	1.64	5e-15	1.16e-13			Hoxd3os1	126.4	-4.03	0	0			Cchcr1	1187.4	1.85	0	0			Mthfd1l	1066.9	-1.94	0	1e-15			Rpl11	16242.2	-1.23	4.94034e-10	1.21047e-08
Slc33a1	1943.7	-1.08	9.775e-12	2.39289e-10			Zfp991	554.4	3.88	5e-15	1.16e-13			Mpp6	2596.4	2.56	0	0			Zg16	116.8	-8.05	0	0			Gabre	335.8	-2.23	0	1e-15			Asxl3	38.9	-4.13	4.94859e-10	1.21143e-08
Tm6sf2	57.7	-2.81	9.877e-12	2.41574e-10			Prelid1	3958.3	-1.5	5e-15	1.18e-13			Lgr5	3805.4	5.18	0	0			Gm6101	22.6	-8.48	0	0			A430018G15Rik	107.8	2.65	0	1e-15			Wdr63	830.2	-4.96	5.00454e-10	1.22406e-08
Snord13	260.6	2.51	9.892e-12	2.41741e-10			Has2os	29.4	-4.22	5e-15	1.19e-13			Tppp3	3264.2	-5.6	0	0			Gm16364	61.3	-5.39	0	0			Gm12494	16.1	4.83	0	1e-15			Hltf	2836.5	0.98	5.03954e-10	1.23155e-08
Gm29508	25.3	-6.06	1.0066e-11	2.45767e-10			Tmem126b	944.3	1.26	5e-15	1.2e-13			Gm17018	713.6	-2.41	0	0			Ankrd45	212.9	-7.81	0	0			Vcp-rs	344.7	-3.12	0	1e-15			Nlrp4g	17.2	-7.84	5.05638e-10	1.23458e-08
Exoc3l4	533.3	1.35	1.0096e-11	2.46283e-10			Gm42440	67.1	4.57	5e-15	1.2e-13			Ubr7	2289.2	1.14	0	0			Mdfic	2916.6	1.91	0	0			Pla2g7	3607.7	-5.32	0	1e-15			Cers5	2411.1	-1.43	5.19647e-10	1.26769e-08
Akap5	589.8	2.87	1.0396e-11	2.5338e-10			Frmd4b	4932	2.53	5e-15	1.2e-13			AC153970.1	29.5	-6.94	0	0			Sh3glb2	1962.8	-1.56	0	0			Nrg2	214.2	5.4	0	1e-15			Cdkn2d	444.1	1.67	5.27636e-10	1.28606e-08
1700024G13Rik	306.4	-5.49	1.0479e-11	2.55181e-10			Tsku	629.7	-3.18	5e-15	1.21e-13			Me2	10660.3	2.95	0	0			Fam161b	550.3	-4.4	0	0			Gm13161	43.2	3.72	0	1e-15			Wee1	1264.1	1.48	5.423e-10	1.32065e-08
B3gnt3	869	-3.44	1.0693e-11	2.60189e-10			4932443L11Rik	34.6	3.73	5e-15	1.27e-13			Gata3	224.2	3.93	0	0			Gm36948	137.4	-3.03	0	0			Oog4	14.6	8.42	0	1e-15			Baz1b	11019	1	5.46449e-10	1.3296e-08
Enho	376	-3.55	1.0733e-11	2.60928e-10			Itpa-ps1	68.8	-1.98	5e-15	1.27e-13			Gm12504	30.7	-3.16	0	0			Hist1h3b	2394	3.73	0	0			Tnc	68640.4	-4.98	0	1e-15			B4galt4	2575.7	-1.68	5.52412e-10	1.34294e-08
Gm15472	28	-5.41	1.0806e-11	2.62467e-10			Adck5	1308.3	1.52	5e-15	1.29e-13			Scarna17	368	2.61	0	0			Decr1	2414.9	-1.35	0	0			Hist1h4c	5098.6	2.13	0	1e-15			9430087J23Rik	42.5	2.85	5.65804e-10	1.37431e-08
Sdsl	392.4	2.46	1.0901e-11	2.64542e-10			Ing5	2230.7	1.47	5e-15	1.31e-13			Saa3	1167.2	8.25	0	0			Psmf1	1243.8	-1.34	0	0			Vav1	487.8	-3.52	0	1e-15			Rpp14	1174.3	-1.05	5.67791e-10	1.37794e-08
Rsad1	835.2	-1.52	1.1035e-11	2.67493e-10			Adam33	962.7	3.97	5e-15	1.32e-13			Tvp23b	1847.5	-1.25	0	0			Rps24-ps3	66.4	-2.58	0	0			Lyrm9	547.5	2.1	0	1e-15			Amh	149.8	-3.88	5.90647e-10	1.43217e-08
Nuf2	998.4	2.08	1.1041e-11	2.67493e-10			Fam129b	5886.3	-2.55	5e-15	1.32e-13			Dcdc5	1073.3	-7.54	0	0			Zfp667	385.2	-3.15	0	0			Etv4	749.2	-5.77	0	1e-15			Stmn1	4393.4	2.01	5.91794e-10	1.43371e-08
Shmt1	1117.2	1.48	1.1073e-11	2.68023e-10			Fn1	191027	-4.87	5e-15	1.33e-13			Mgme1	644.6	1.45	0	0			Mib2	1648.3	-1.61	0	0			Fis1	2268.1	1.31	0	1e-15			Ptges	743.3	-4.1	5.98161e-10	1.44788e-08
Stim2	2748.4	-1.53	1.1171e-11	2.70166e-10			Usp51	107.7	4.54	5e-15	1.34e-13			A4galt	950.3	-3.36	0	0			Blm	1010.5	2.48	0	0			Arhgef37	81.1	-4.14	0	1e-15			Srrt	4248.2	0.73	6.05856e-10	1.46524e-08
Fhod3	944.2	2.14	1.1444e-11	2.7653e-10			Dnm1	437.6	-4.19	6e-15	1.38e-13			Sspo	158.9	-3.96	0	0			Tab2	3559.9	1.36	0	0			Tet1	784.2	3.26	0	1e-15			AF529169	110.9	5.4	6.0711e-10	1.46701e-08
Ift46	1878.7	-1.15	1.2516e-11	3.02167e-10			Pnliprp2	123.7	9.1	6e-15	1.41e-13			Gm26737	84.5	3.68	0	0			Haus8	727.1	2.04	0	0			Mro	499.9	5.28	0	1e-15			Nup85	2370.7	0.94	6.10427e-10	1.47375e-08
Stum	1687.2	5.71	1.2548e-11	3.02688e-10			Sh3pxd2b	6100.8	-2.73	6e-15	1.41e-13			Mtf2	2886.3	1.64	0	0			9530077C05Rik	287.2	-2.14	0	0			Mtfr1l	2738.1	1.24	0	1e-15			Klhl4	209.9	-2.78	6.31072e-10	1.52229e-08
Dusp12	671	1.12	1.2968e-11	3.12538e-10			Hibadh	2709.6	1.8	6e-15	1.41e-13			Plekhs1	1289.2	-7.9	0	0			Inhba	4910.5	6.88	0	0			Ndufaf8	426.2	1.55	0	1e-15			Fip1l1	4322.3	0.85	6.37779e-10	1.53714e-08
AC153729.1	77.1	-4.06	1.313e-11	3.1617e-10			Kansl1l	3396.8	2.2	6e-15	1.47e-13			Ficd	386.9	-1.96	0	0			Fam234b	1084.3	-1.49	0	0			Tmem178b	32.6	3.02	0	1e-15			Nop16	779.3	-1.36	6.50315e-10	1.56601e-08
Atp5g3	5936.7	1.57	1.3332e-11	3.20777e-10			Xlr3a	191.4	7.79	6e-15	1.48e-13			Gm15889	59.2	-7.28	0	0			Frmpd1os	35.7	-8.4	0	0			Pcnx2	4398.9	7.12	0	1e-15			Cep57l1	728	1.89	6.52711e-10	1.57043e-08
Oca2	74.8	7.07	1.3605e-11	3.27053e-10			Ccdc155	168.9	4.76	6e-15	1.51e-13			Pdgfc	1399.1	-1.52	0	0			Sh3kbp1	2040.4	3.23	0	0			Aldh9a1	2635.2	1.8	0	1e-15			Ece2	324.2	-1.67	6.65784e-10	1.60023e-08
Ift88	2085.3	-2.5	1.3706e-11	3.2919e-10			Nat8f4	822	2.82	6e-15	1.51e-13			Zmynd12	144.1	-6.14	0	0			Itpripl2	3992.2	2.97	0	0			Hsf3	18.1	5.05	0	1e-15			Rpl13	19997.3	-1.3	6.66241e-10	1.60023e-08
Tgm4	29.4	-3.51	1.4292e-11	3.42987e-10			Ntn1	1401.3	-4.15	6e-15	1.55e-13			Dnal4	860.7	-1.83	0	0			Acaa2	7510.7	-1.21	0	0			Mroh3	134.9	-7.7	0	1e-15			Rplp2	11708.2	-0.78	6.67175e-10	1.60111e-08
Rptoros	203.1	-5.48	1.4387e-11	3.44977e-10			Siglece	91.4	-2.99	7e-15	1.62e-13			Ppp1r14a	203.5	-3.67	0	0			Runx1	5491.9	2.99	0	0			Cd80	83.5	-4.31	0	1e-15			Snapc4	1449.9	1.12	6.6901e-10	1.60414e-08
Gm30414	67	-5.31	1.4942e-11	3.57972e-10			Gm11695	13.6	6.94	7e-15	1.63e-13			Lrp11	222	-3.31	0	0			1700001L19Rik	137.8	-6.79	0	0			Pomgnt2	337.1	1.84	0	1e-15			Col23a1	815.2	-2.91	6.86608e-10	1.64492e-08
Pmaip1	1548.8	4.05	1.5117e-11	3.61859e-10			Hist4h4	2327.8	2.32	7e-15	1.68e-13			Gm1661	224.2	-6.27	0	0			Cdc42ep4	2398.3	-1.31	0	0			Neat1	27669.3	-3.19	0	1e-15			Amacr	350.4	-0.95	7.00334e-10	1.67638e-08
Pisd-ps2	808.8	-1.16	1.5136e-11	3.61998e-10			9230110C19Rik	562.5	2.6	7e-15	1.69e-13			Procr	1300.8	4.89	0	0			Syt8	416.9	6.85	0	0			Gm30292	18.5	4.65	0	1e-15			Inhbb	1672.2	-1.5	7.14154e-10	1.70683e-08
4833428L15Rik	26.4	-5.71	1.5341e-11	3.66591e-10			Parn	1581.2	0.96	7e-15	1.69e-13			Ei24	4226.3	1.59	0	0			Gm16070	31.7	-5.88	0	0			Rnu2-10	101.9	2.45	0	1e-15			Gm23444	82.1	-3.24	7.14274e-10	1.70683e-08
Zbtb8a	913.7	2.22	1.5751e-11	3.76059e-10			Krt87	99	-6.92	7e-15	1.71e-13			Sntb2	6079.5	1.83	0	0			Morn5	215.5	-7.12	0	0			Tcaf2	1102.3	2.38	0	1e-15			Ppfia2	35.5	-3.52	7.63665e-10	1.8233e-08
Hs3st6	134.1	-5.21	1.6045e-11	3.82464e-10			Slc8a2	85.2	4.46	7e-15	1.73e-13			Dcun1d1	2790.8	1.32	0	0			A630052C17Rik	185.4	-1.83	0	0			Krt17	1943	-8.05	0	1e-15			Kctd9	1202.7	1.37	7.70116e-10	1.83714e-08
Trim35	5136.3	1.41	1.6046e-11	3.82464e-10			Znf41-ps	413.6	3.11	7e-15	1.75e-13			Slc25a18	218.3	-6.56	0	0			E230013L22Rik	84.1	-2.91	0	0			Ccdc85a	554.3	4.79	0	1e-15			Ube2c	981.8	2.4	7.71185e-10	1.83812e-08
Tmem151b	44.8	3.65	1.6139e-11	3.84346e-10			Susd4	563.4	3.37	7e-15	1.8e-13			Dytn	30.5	-7.77	0	0			Nras	5018.6	1.55	0	0			Cdc25c	375.3	-2.03	0	2e-15			Ift80	3720.9	1.32	7.77178e-10	1.85083e-08
Cep63	1131.9	-0.93	1.6593e-11	3.94827e-10			Midn	2243.4	-1.35	7e-15	1.83e-13			Tubb4b	13550.7	-2.35	0	0			Gm11642	21.7	-3.61	0	0			Plk4	1988.7	-2.16	0	2e-15			Ogn	5251.6	-5.47	7.84784e-10	1.86736e-08
Nek11	442.4	-5.14	1.6667e-11	3.96245e-10			Gm13147	28	6.74	7e-15	1.83e-13			Fam168b	8879.3	1.3	0	0			Fzd1	2060	2.29	0	0			Cnnm1	53.9	5.3	0	2e-15			Oprd1	333.7	3.54	7.88089e-10	1.87363e-08
Rpp25	1028.2	4.69	1.674e-11	3.97639e-10			Capg	4756.8	-3.38	8e-15	1.89e-13			Rimbp2	19.9	-5.98	0	0			Polr2a	3817.4	2.11	0	0			Mtrf1	342	1.2	0	2e-15			Smoc2	3902.6	-2.94	7.94756e-10	1.88788e-08
Trim59	1655.2	1.82	1.7006e-11	4.03629e-10			Apc2	137.4	2.31	8e-15	1.92e-13			Wdr66	559.4	-5.45	0	0			Cldn15	3037.5	-3.45	0	0			Tef	7518.6	2.26	0	2e-15			Grb14	1714.6	-5.67	8.0166e-10	1.90267e-08
Zfp647	150	2.23	1.7113e-11	4.05807e-10			Trim3	1116.8	-1.11	8e-15	1.98e-13			Dtnb	2832.7	1.75	0	0			Pcp4l1	1894.9	-4.91	0	0			H2-Ea-ps	771.3	-10.96	0	2e-15			Foxn2	2089.5	1.03	8.15512e-10	1.93391e-08
Cops9	1561.8	1.67	1.741e-11	4.12516e-10			Ecel1	27.5	7.21	9e-15	2.08e-13			Aldh1a2	11830.6	5.95	0	0			Trp53cor1	32.2	-3.55	0	0			Slc20a1	9134.8	-4.68	0	2e-15			Ubap2l	6289	0.97	8.2101e-10	1.9453e-08
Rsph4a	2426.2	-5.78	1.7477e-11	4.1375e-10			Hoxb2	268.7	-4.51	9e-15	2.08e-13			Gm3604	442.3	2.38	0	0			9130015G15Rik	247.1	-8.87	0	0			Col10a1	1146.5	-9.26	0	2e-15			Prpf39	4742.4	1.54	8.27278e-10	1.9585e-08
Tango6	1063	1.82	1.755e-11	4.15123e-10			Sphk1	787.6	-4.01	9e-15	2.09e-13			Cep63	1131.9	-1.18	0	0			Itpka	173.3	-4.15	0	0			Rad54l	747	-1.99	0	2e-15			Gm25492	159.6	-2.28	8.42066e-10	1.99182e-08
Ttc9	1163.1	-4.02	1.7911e-11	4.23321e-10			Ciapin1	970.6	-1.59	9e-15	2.14e-13			Spag17	948.7	-9.38	0	0			Wdyhv1	791.3	-1.83	0	0			1500009L16Rik	330.7	4.91	0	2e-15			Gm1965	21.2	-6.44	8.44756e-10	1.9965e-08
Racgap1	2881.7	1.77	1.8263e-11	4.31266e-10			H1fx	169.5	3.7	9e-15	2.18e-13			Mecom	1866.3	-3.92	0	0			Gatd1	1096.5	-1.65	0	0			Gm45902	552.4	-1.47	0	2e-15			4930426D05Rik	149.7	-5.67	8.50012e-10	2.00723e-08
Rasl10a	205	3.73	1.8488e-11	4.36206e-10			Serinc3	36999.4	2.34	9e-15	2.22e-13			Isoc2a	1072.4	3.08	0	0			Dnaaf3	413.1	-3.95	0	0			Trip13	642.5	-2.44	0	2e-15			Pcdhb9	205.1	-2.91	8.5136e-10	2.00872e-08
Clic6	344.5	-5.41	1.8741e-11	4.41805e-10			Gm14486	30.2	4.05	9e-15	2.24e-13			Haus8	727.1	2.13	0	0			Map4k4	13503.8	2.73	0	0			Acaa1a	2451.8	1.07	0	2e-15			Mcrip1	1223.6	-0.9	8.72332e-10	2.05647e-08
Urah	458.6	-5.09	1.8923e-11	4.45714e-10			Akap5	589.8	2.84	9e-15	2.24e-13			Meig1	187.6	-7.75	0	0			Thegl	25.9	-5.68	0	0			Peg13	1250.1	1.55	0	2e-15			Gm5801	27.9	5.46	8.78591e-10	2.06949e-08
Zar1	41.2	4.9	1.8998e-11	4.47106e-10			Kcnj10	43.9	-2.49	9e-15	2.25e-13			Gmppb	834.2	-2.5	0	0			Hnrnpa3	6804.1	1.24	0	0			AC153369.1	29.3	7.81	0	2e-15			Tm7sf2	194	-1.51	9.05467e-10	2.131e-08
Nlrp4a	33.1	6.14	1.9035e-11	4.47617e-10			Prdm1	503.3	-2.59	9e-15	2.25e-13			Glt8d1	1403.5	-1.13	0	0			Bbs4	1184.3	-2.21	0	0			4930550C14Rik	159	3.2	0	2e-15			Kif24	643	2.08	9.24852e-10	2.1748e-08
Gm17586	111.3	-1.93	1.9438e-11	4.56698e-10			Btg2	3283.4	2.08	9e-15	2.26e-13			Nr1i2	198	-7.86	0	0			Bhlha15	89	-4.58	0	0			Cdip1	2332.9	1.25	0	2e-15			Sp3	8120.6	1.05	9.28561e-10	2.18169e-08
Sh3tc1	691.5	1.61	2.0025e-11	4.70103e-10			Dip2b	2860.5	-1.29	1e-14	2.31e-13			F8a	303.1	-1.81	0	0			Gm14276	122	3.06	0	0			Gm13736	66.8	-4.6	0	2e-15			Uqcrh	5913.1	-1.37	9.30102e-10	2.18348e-08
Klhl23	2620.4	2.55	2.0239e-11	4.7463e-10			Ice2	1232.2	1.2	1e-14	2.48e-13			CT025552.2	20	-6.35	0	0			Hdgf	6276.3	1.53	0	0			P4ha2	1618.5	-3.33	0	2e-15			Tmco6	503.1	-0.97	9.47115e-10	2.22156e-08
Nos2	256.9	3.83	2.0255e-11	4.7463e-10			Clec2l	475.2	5.17	1e-14	2.48e-13			Gpx2-ps1	74.2	-4.45	0	0			5430403G16Rik	504.6	-2.11	0	0			Gm37760	202.8	-3.2	0	2e-15			AC116503.1	14.9	-7.71	9.53026e-10	2.23356e-08
Ube2u	75.1	-4.16	2.0269e-11	4.7463e-10			1700001G11Rik	33.2	2.72	1.1e-14	2.59e-13			Gm15472	28	-5.44	0	0			Tsix	28.7	-3.79	0	0			Prdm8	369.5	-8.91	0	2e-15			Rps12-ps3	14.2	-3.59	9.5861e-10	2.24477e-08
Rabl2	726.1	-2.18	2.0469e-11	4.78927e-10			Lix1	97.6	4.09	1.1e-14	2.61e-13			Gm36535	138.7	7.3	0	0			Add2	2813.7	6.77	0	0			Npnt	1298.2	-3.21	0	2e-15			Frmpd2	1496.9	-4.37	9.61734e-10	2.2502e-08
Gm26535	31.5	-6.48	2.0717e-11	4.84315e-10			Hadhb	4890.7	1.6	1.1e-14	2.64e-13			Mia3	3949.7	-0.82	0	0			Trim47	851.8	2.03	0	0			Rbl1	2178.2	-1.87	0	2e-15			Fermt1	3656.8	-3.59	9.92845e-10	2.32105e-08
Snapc4	1449.9	-1.22	2.0966e-11	4.89722e-10			Gm37984	52.5	7.25	1.1e-14	2.75e-13			Armc4	991.2	-9.22	0	0			Myh11	12234	-5.24	0	0			Gm45073	471.5	-2.64	0	2e-15			Hmgb1-rs16	46.9	2.37	1.00694e-09	2.35203e-08
Isoc2a	1072.4	2.4	2.11e-11	4.92457e-10			4930412C18Rik	221.8	3.49	1.2e-14	2.84e-13			Gm21149	391.2	-8.1	0	0			Pccb	1586.4	-2.35	0	0			Cks1b	1346.8	-1.75	0	2e-15			Irf2bpl	2561.3	0.78	1.01082e-09	2.35915e-08
Gm10415	78.3	-7.63	2.1497e-11	5.0129e-10			Gm11642	21.7	2.97	1.2e-14	2.88e-13			Ccdc96	464.2	-4.75	0	0			Ccdc150	111.2	-3.94	0	0			BC067074	524.1	3.57	0	3e-15			Tor2a	868.1	-1.23	1.0384e-09	2.42149e-08
Mark1	1018	2.01	2.1591e-11	5.02976e-10			Gm28876	63.1	4.76	1.2e-14	2.95e-13			Chrm4	956.2	5.24	0	0			Col6a4	1323.9	-5.59	0	0			Gpr171	284.8	-5.48	0	3e-15			Shisa8	383.9	3.14	1.04744e-09	2.44054e-08
Sox4	7958.9	2.65	2.1605e-11	5.02976e-10			Cblc	214.1	-5.02	1.2e-14	2.98e-13			Pifo	904.8	-10.85	0	0			Prnp	3393	-2.08	0	0			Mrpl4	787.3	1.27	0	3e-15			Slc30a3	15.5	-4.78	1.08079e-09	2.51615e-08
Eif3h	6489.9	1.41	2.2193e-11	5.16245e-10			Ppp5c	1828	1.46	1.2e-14	2.98e-13			Poln	155.6	-4.35	0	0			Tekt5	29.3	-4.65	0	0			Skil	6969.4	-2.1	0	3e-15			Cmtm2a	11.2	-7.44	1.08528e-09	2.52275e-08
Echs1	2798.5	0.93	2.2687e-11	5.27294e-10			Zfp551	269.1	1.5	1.3e-14	3.07e-13			Ppp1r15b	5012	1	0	0			Mcee	646.6	-2.59	0	0			Maf1	2111.3	1.29	0	3e-15			Pml	1938.8	1.11	1.08542e-09	2.52275e-08
AC161825.1	73.8	-5.8	2.2941e-11	5.32761e-10			Trim29	561.4	-8.33	1.3e-14	3.1e-13			Fat4	1475	-3.52	0	0			Cfap73	160.9	-7.87	0	0			Vhl	1257	1.2	0	3e-15			D2hgdh	678.6	-1.02	1.09184e-09	2.53556e-08
C130060K24Rik	56.8	-2.74	2.3393e-11	5.42809e-10			Ubtd1	670.3	-2.92	1.3e-14	3.11e-13			Nlgn1	250.9	-5.2	0	0			Gbp2b	974.1	6.52	0	0			Gata5	90	5.17	0	3e-15			Farp2	661.5	1.11	1.09851e-09	2.54895e-08
Nt5c3b	1302.9	1.72	2.3856e-11	5.53088e-10			Lrrc1	3406.8	3.24	1.3e-14	3.14e-13			AU040320	2328.3	-1.3	0	0			Pkhd1l1	42756.7	-4.88	0	0			AC160637.1	1377.8	-3.58	0	3e-15			Gm43259	272.4	2.69	1.09985e-09	2.54995e-08
Tmc5	910.5	-6.06	2.4124e-11	5.5884e-10			Fhl3	500	-3.14	1.3e-14	3.18e-13			Slc44a4	646.5	-7.8	0	0			Pon3	695.5	1.56	0	0			Plk3	451.6	-2.93	0	3e-15			Ndufb4	1523.5	-1.29	1.11753e-09	2.5888e-08
Hist2h2ac	2728.3	2.32	2.4539e-11	5.67558e-10			Il16	1914.1	2.55	1.4e-14	3.23e-13			Tnni1	720	7.87	0	0			Ccno	74.6	-4.09	0	0			Colec11	63.9	4.22	0	3e-15			Ncs1	1001	-3.39	1.11998e-09	2.59231e-08
Ormdl3	3012.4	1.32	2.4541e-11	5.67558e-10			Scd2	17727.5	-1.84	1.4e-14	3.24e-13			Hpgds	2238.7	-4.88	0	0			Kctd9	1202.7	1.8	0	0			Isoc2a	1072.4	2.63	0	3e-15			Ivd	1751	-0.72	1.1776e-09	2.72345e-08
Daglb	1489.7	2.17	2.5588e-11	5.91289e-10			Mkl1	1313	-2.25	1.4e-14	3.24e-13			AC133192.1	34.2	-9.18	0	0			Dscaml1	35.4	-5.67	0	0			Mug2	30.9	5.39	0	3e-15			Dock3	398.9	2.96	1.18521e-09	2.73877e-08
Slc35a2	804.2	-1.09	2.5616e-11	5.91457e-10			Pde11a	57.6	-5.91	1.5e-14	3.48e-13			Usp37	4238.1	1.42	0	0			Tmem260	2114.1	-1.44	0	0			Zfp30	340.8	2.13	0	3e-15			Tbc1d8b	2020.9	1.27	1.18906e-09	2.74518e-08
Spr	1315.4	0.93	2.593e-11	5.98202e-10			Chfr	1540.5	-0.86	1.5e-14	3.5e-13			Cfap73	160.9	-10.55	0	0			Sema4c	1903.5	1.17	0	0			Gzme	520.9	-10.58	0	3e-15			Slc25a38	579.6	-1.11	1.18993e-09	2.74518e-08
Gm44220	383.7	1.83	2.6835e-11	6.18566e-10			Gm30414	67	-8.29	1.5e-14	3.53e-13			Slc35f2	636.1	4.05	0	0			Hist1h3f	3831.6	2.17	0	0			F2r	4188.2	-3.82	0	3e-15			Osbpl6	879.6	-3.23	1.19523e-09	2.75513e-08
Ppfia3	239.2	-4.35	2.6879e-11	6.1887e-10			Rapgef4	566	-3.05	1.6e-14	3.74e-13			Meis1	4390.3	-1.74	0	0			Rnf152	535.6	5.29	0	0			Gm13023	24.7	8.49	0	3e-15			Trim24	3413.2	1.04	1.19707e-09	2.75709e-08
Snrpg	1751.3	1.32	2.6897e-11	6.1887e-10			Klk6	143.7	-8.04	1.6e-14	3.84e-13			Jam3	3865.5	-3.9	0	0			Ifi204	1268	4.06	0	0			Fam120aos	352.3	2.04	0	3e-15			Grasp	248.2	-1.7	1.20483e-09	2.77268e-08
Kif14	1055.2	2.1	2.6914e-11	6.1887e-10			Hmgcs2	9247.8	6.68	1.6e-14	3.9e-13			Fbxl2	338.6	-4.22	0	0			Ccpg1os	592.9	-3.59	0	0			Rnf166	882	0.69	0	3e-15			Gm45396	1322.8	-5.54	1.21957e-09	2.80432e-08
Etv6	2368.9	1.25	2.6938e-11	6.18905e-10			Cxcl17	433	-8.41	1.7e-14	3.91e-13			Creld2	2607.5	-2.27	0	0			Piezo1	5012.2	2.5	0	0			Gper1	175.1	-3.31	0	3e-15			Gm42583	2449.6	3.95	1.24386e-09	2.85783e-08
Pkdcc	1191.7	3.28	2.7507e-11	6.31458e-10			Iqgap1	21254.5	-1.83	1.7e-14	4.01e-13			Xpnpep2	1181	5.25	0	0			Fam83d	687.1	3.75	0	0			Gm5617	203.6	2.32	0	3e-15			Mras	1024	-2.64	1.24941e-09	2.86821e-08
Majin	21.6	-4.66	2.7629e-11	6.33759e-10			Trim68	771.2	1.2	1.7e-14	4.04e-13			Hcn4	68.3	-6.25	0	0			Acan	780.3	9.22	0	0			Tmem135	2110.5	1.23	0	3e-15			Nenf	2444	-1.14	1.26563e-09	2.9011e-08
Cdc25c	375.3	2.37	2.8119e-11	6.4445e-10			Ano4	1128.7	4.72	1.7e-14	4.11e-13			Serinc2	1491.5	-4.17	0	0			Gm38178	36.5	-6.63	0	0			Gm26671	68	3.94	0	3e-15			Dmc1	74.6	3.26	1.2658e-09	2.9011e-08
Osbpl1a	1954.5	-1.35	2.8349e-11	6.4919e-10			Impg2	76.1	-2.06	1.8e-14	4.16e-13			Yipf6	2221.3	-1.29	0	0			Irf1	2933.4	1.59	0	0			Edn3	115.6	6.49	0	3e-15			Ccdc15	943.1	1.53	1.2669e-09	2.90124e-08
Akr1b8	1283.3	2.84	2.9163e-11	6.66748e-10			Asic4	34.3	6.17	1.8e-14	4.21e-13			Kndc1	1014.7	-8.61	0	0			Fam181b	165.8	-6.1	0	0			A230057D06Rik	47.7	5.85	0	3e-15			Prpsap1	1430.6	-0.83	1.27923e-09	2.9271e-08
Lbp	4512.8	-3.84	2.9163e-11	6.66748e-10			Hmgn2	5276.3	2.04	1.8e-14	4.21e-13			Fam181a	35.1	-8.55	0	0			Dusp10	451.1	2.49	0	0			Vps37d	139.4	2.5	0	3e-15			Pdgfc	1399.1	-1.07	1.2924e-09	2.95481e-08
1700030J22Rik	219.9	-3.51	3.0607e-11	6.99205e-10			Zfp711	191.6	3.2	1.8e-14	4.24e-13			BC051142	49.7	-5.1	0	0			AC161825.1	73.8	-6.76	0	0			C86187	55.8	9.69	0	4e-15			Npat	2763.9	1.47	1.29978e-09	2.96926e-08
Rnf122	898.6	1.69	3.065e-11	6.99618e-10			B4galt7	707.6	-1.76	1.8e-14	4.25e-13			Syt7	120.3	-4.03	0	0			Cited4	607.1	-4.77	0	0			Ivl	157.9	-8.61	0	4e-15			Ilkap	2534.9	0.85	1.30472e-09	2.97811e-08
Atp6v1c2	205.8	-6.05	3.0704e-11	7.00267e-10			Gm37350	19	5.44	1.8e-14	4.29e-13			Wdr34	851.9	-2.48	0	0			Aldh1a3	5241.4	5.65	0	0			Havcr2	321.4	-4.81	0	4e-15			Anp32b	1991.8	1.51	1.3178e-09	3.00553e-08
Rab9	1501	1.38	3.1164e-11	7.10177e-10			Tmem41a	372.2	1.36	1.8e-14	4.3e-13			Slc4a3	2665	3.39	0	0			Zfp974	789.8	-1.51	0	0			Syt7	120.3	3.2	0	4e-15			Scarna2	14549.7	-1.74	1.32053e-09	3.00931e-08
Gm43256	447.1	-3.06	3.1248e-11	7.11522e-10			Oaf	1131.4	-3.9	1.9e-14	4.38e-13			Caps2	200.5	-10.5	0	0			Wdr34	851.9	-2.34	0	0			Tnfrsf23	921.5	-5.81	0	4e-15			Gm23639	206.1	-2.35	1.32621e-09	3.0198e-08
Oip5	354.4	2.08	3.2114e-11	7.30656e-10			Erfe	449.2	-4.16	2e-14	4.74e-13			Gpr27	112	-5.9	0	0			4933413J09Rik	132.9	-6.07	0	0			2700046G09Rik	180.8	1.94	0	4e-15			Ccdc60	172.7	-4.61	1.33852e-09	3.04536e-08
Tmc7	121.2	-4.56	3.2981e-11	7.49758e-10			Msl3l2	219.9	1.98	2.1e-14	4.85e-13			Suz12	3757.1	1.69	0	0			Pprc1	1450.7	2.27	0	0			Gm32200	122.9	5.79	0	4e-15			C4bp-ps1	24.3	-3.83	1.36213e-09	3.09655e-08
Tigd4	29.4	-4.95	3.3091e-11	7.51645e-10			E130308A19Rik	919.6	1.08	2.1e-14	4.85e-13			Gm16188	36.6	-7.48	0	0			Hist1h3i	1900.5	2.57	0	0			A330094K24Rik	46.7	5.38	0	4e-15			Sf3a2	782.9	0.89	1.38335e-09	3.14225e-08
St8sia6	886.7	-4.52	3.3918e-11	7.6982e-10			Zfp993	111.3	3.77	2.1e-14	4.88e-13			Slc25a29	124.1	-2.75	0	0			Taf15	1676.5	1.67	0	0			Basp1	1486.6	-4.79	0	4e-15			Bloc1s5	703.9	-1.71	1.39117e-09	3.15745e-08
Irf5	2035.9	2.49	3.4244e-11	7.76591e-10			Cd320	1441.9	1.93	2.1e-14	4.92e-13			Gbp2	11729.6	4.93	0	0			Apobec4	30.4	-9.28	0	0			Lmbrd1	2458.5	0.92	0	4e-15			Gm43256	447.1	2.79	1.39533e-09	3.16433e-08
Sema6c	942.4	2.55	3.4711e-11	7.8655e-10			Antxr1	2768	-3.4	2.2e-14	5.04e-13			Gm8539	23.1	-6.82	0	0			Vwa3b	272	-6.57	0	0			Neurl3	734.2	-2.81	0	4e-15			Pgm5	1430	-3.57	1.40845e-09	3.19149e-08
Oosp1	44.8	7.04	3.4769e-11	7.87219e-10			Pank3	13804.2	1.75	2.2e-14	5.12e-13			Lmntd1	77.2	-5.19	0	0			Pdzph1	14.9	-6.9	0	0			Hnrnpd	2845.1	-1.68	0	4e-15			Sergef	344.3	-0.95	1.41045e-09	3.19345e-08
Klhdc10	3652.9	-1	3.4938e-11	7.90415e-10			Gzme	520.9	-7.83	2.2e-14	5.2e-13			Olfr1507	31.4	-9.2	0	0			Zc3hav1	4790.8	1.29	0	0			Fn3krp	831.9	1.43	0	4e-15			Zbtb41	4366.3	1.25	1.41241e-09	3.1953e-08
Slc38a5	159.2	3.91	3.4972e-11	7.9054e-10			Lrch2	1725.8	3.45	2.4e-14	5.58e-13			Ntrk3	270.5	-5.58	0	0			Cfap52	868.6	-7.38	0	0			Med17	1755.9	0.92	0	4e-15			Hoxd10	94.6	-4.94	1.4299e-09	3.23227e-08
Ift140	2338.8	-1.38	3.5133e-11	7.93533e-10			Mrpl30	1701.2	1.04	2.4e-14	5.61e-13			Tmem100	471.1	-5.63	0	0			Pggt1b	1199.6	0.74	0	0			Serpine1	4923.5	-6.41	0	4e-15			Dpysl3	3476.4	-3.51	1.44125e-09	3.25528e-08
Uox	458.8	-5.09	3.5219e-11	7.9483e-10			Msx1	171.4	-3.93	2.4e-14	5.68e-13			Gm45805	34	-5.88	0	0			Zgrf1	1466.1	2.29	0	0			Gm23442	329.5	2.3	0	4e-15			mt-Tt	16.4	-3.68	1.48892e-09	3.36026e-08
Cdca3	1131.1	2.29	3.5454e-11	7.9949e-10			Gm44243	74.4	2.51	2.5e-14	5.73e-13			Cfap77	113.5	-4.62	0	1e-15			Pdgfb	1556.8	3.34	0	0			Plaur	1467.8	-5.26	0	4e-15			Nvl	3287.5	1.02	1.49895e-09	3.38017e-08
Eepd1	1051.7	2.92	3.5597e-11	8.02078e-10			Mmp28	259.7	-3.38	2.5e-14	5.76e-13			Rhbdl3	793	3.31	0	1e-15			Optn	565	3.08	0	0			Diablo	1786.6	1.18	0	4e-15			Gpr55	1172.4	2.69	1.50141e-09	3.38301e-08
Drc7	784.4	-5.81	3.5803e-11	8.06074e-10			Cpxm2	1110.6	-3.92	2.5e-14	5.78e-13			AC150314.4	39.8	-3.54	0	1e-15			Hist1h2ag	555.6	3.18	0	0			Zfp345	162.4	3.58	0	4e-15			Spidr	1412.1	1.23	1.5333e-09	3.45209e-08
Snn	1712.8	-1.37	3.7026e-11	8.32942e-10			Proc	39	-8.36	2.5e-14	5.86e-13			Gm5152	36.6	-9.22	0	1e-15			Ddias	433	2.6	0	0			Dll4	2003.7	-5.08	0	4e-15			Mettl14	1188.3	1.34	1.56269e-09	3.51542e-08
Sycp2	68.1	-1.86	3.725e-11	8.37305e-10			Svs5	357	7	2.6e-14	5.92e-13			Tor1aip1	2779	1.42	0	1e-15			Ubxn2b	1235.6	-2.12	0	0			Scml2	202.8	3.41	0	4e-15			Gabpb1	1137.5	1.1	1.58886e-09	3.57144e-08
Epha4	2300.8	-2.7	3.7681e-11	8.46316e-10			H2-Ea-ps	771.3	-8.28	2.6e-14	5.92e-13			Aagab	1815.9	-1.1	0	1e-15			Ppp1r18	1872.8	3.66	0	0			4930481A15Rik	159.9	5.04	0	5e-15			Etfb	482.5	-1.43	1.59134e-09	3.57415e-08
S100a14	1470.5	-4.63	3.8325e-11	8.60093e-10			Prickle4	29.8	3.7	2.6e-14	6.07e-13			Suv39h2	374.2	2.41	0	1e-15			Btg1	5235.7	2.04	0	0			Trim36	87.8	-3.02	0	5e-15			Map10	292.7	-2.43	1.59676e-09	3.58344e-08
Tprgl	1883.1	0.85	3.9041e-11	8.75447e-10			AC125374.2	18.6	3.83	2.7e-14	6.17e-13			Sh3rf3	123.5	-5.39	0	1e-15			AC123619.2	82.3	-7.94	0	0			Recql4	346.2	-2.63	0	5e-15			AU021092	1088.7	-3.43	1.60574e-09	3.60072e-08
9230110C19Rik	562.5	-2.46	3.9101e-11	8.761e-10			Errfi1	7660.6	-3.97	2.7e-14	6.17e-13			Als2	3140.9	2.88	0	1e-15			Fscn1	1691.7	4.21	0	0			Nt5c2	2587.1	-1.68	0	5e-15			Phf19	318.6	2.46	1.60893e-09	3.60498e-08
Arhgap45	1330.2	1.49	3.9758e-11	8.90115e-10			Irx1	33.3	-5.63	2.7e-14	6.18e-13			Lrch2	1725.8	4.31	0	1e-15			Ficd	386.9	-1.8	0	0			Gm5963	22.6	3.32	0	5e-15			Kcnab2	274.8	2.51	1.63853e-09	3.66837e-08
Sox13	969.2	-2.56	4.1009e-11	9.17382e-10			Syne2	69407.4	2.54	2.7e-14	6.18e-13			Herc6	1248	3.08	0	1e-15			Gm4262	125.5	-3.7	0	0			Tmem256	1228.5	1.87	0	5e-15			Glrx3	2983.2	-1.14	1.67168e-09	3.73961e-08
Hnrnpll	4116.4	-0.71	4.1349e-11	9.24248e-10			Csf3	175	-5.12	2.7e-14	6.28e-13			Ift43	1145	-1.86	0	1e-15			Ift88	2085.3	-2.95	0	0			Thrb	1046.6	3	0	5e-15			Sema5a	3284.1	-2.04	1.69681e-09	3.7928e-08
Cfap126	579.1	-5.18	4.1827e-11	9.34199e-10			Rfx5	1316.9	1.43	2.8e-14	6.33e-13			Kcnmb3	27	-8.91	0	1e-15			Exoc5	3620.9	1.27	0	0			Hepacam	61.9	4.58	0	5e-15			Usp1	4156.4	1.43	1.71445e-09	3.82917e-08
Trim39	1520	-1.13	4.216e-11	9.40876e-10			D7Ertd443e	69.5	-6.72	2.8e-14	6.49e-13			AC122190.1	45.7	-6.95	0	1e-15			Ccdc68	247.3	3.83	0	0			Rhox8	33.1	8.64	0	5e-15			Shisa5	3745.8	-1.51	1.72261e-09	3.84432e-08
Gm20755	33.3	-5.5	4.3238e-11	9.64164e-10			Il1b	1023	-4.85	2.8e-14	6.52e-13			Ppfia3	239.2	-5.53	0	1e-15			Evc	1103.2	-1.78	0	0			Aurkb	841.1	-2.02	0	5e-15			Tmed3	3570.9	-1.63	1.72754e-09	3.85227e-08
Gm11613	99.5	-2.2	4.3538e-11	9.70077e-10			Cdc42ep1	2484.2	1.14	2.9e-14	6.57e-13			Lrrc17	1024.6	-5.01	0	1e-15			St3gal2	1941.3	1.95	0	0			Casp4	1178	-1.62	0	5e-15			Polr2l	668.2	-1.69	1.75054e-09	3.90045e-08
4933406C10Rik	92	-2.61	4.3688e-11	9.72655e-10			Hc	62.4	-4.53	3.1e-14	7.12e-13			Bex4	1044.1	2.33	0	1e-15			Fhl3	500	3.73	0	0			9430015G10Rik	884.3	-1.28	0	5e-15			Rps24	28894.5	-1.23	1.8063e-09	4.02149e-08
Nrn1	1301.3	5.32	4.404e-11	9.79706e-10			Pde3b	1993.5	-3.68	3.1e-14	7.17e-13			Zfp266	6129.1	1.04	0	1e-15			Palld	4075	2.37	0	0			Dnajb2	1882.5	1.25	0	5e-15			Slc19a1	351.2	-1.24	1.84355e-09	4.10118e-08
Gemin7	881	1.19	4.4468e-11	9.88449e-10			Gm43086	12.2	5.34	3.1e-14	7.17e-13			C2cd4d	37.1	-5.27	0	1e-15			Sec14l5	91.5	-5.32	0	0			Rpp25	1028.2	5.09	0	5e-15			Ccdc90b	973	-1.19	1.86663e-09	4.14921e-08
Mpdz	7449.2	1.17	4.4521e-11	9.88854e-10			Pm20d1	50.9	3.98	3.2e-14	7.37e-13			Bbox1	855	-10.17	0	1e-15			Lrrfip1	5652.8	2.26	0	0			Fbxo48	144.3	-2.51	0	6e-15			Ptch1	2223.7	-1.62	1.87133e-09	4.15636e-08
Pdcd2	792.7	1.16	4.4571e-11	9.89174e-10			Arl15	795	-1.33	3.3e-14	7.53e-13			Myh11	12234	-5.42	0	1e-15			Gm43288	84.9	-5.39	0	0			Ctnnd1	1638.4	-0.82	0	6e-15			Gnal	450	-1.73	1.88742e-09	4.18878e-08
Armc2	641.2	-4.99	4.4684e-11	9.90888e-10			Usp37	4238.1	1.12	3.3e-14	7.56e-13			Trip13	642.5	2.85	0	1e-15			Tcirg1	2618.1	1.68	0	0			Slc24a5	20.6	4.84	0	6e-15			Fank1	413.5	-3.87	1.89192e-09	4.19545e-08
Map3k10	567.6	0.97	4.5285e-11	1.00343e-09			Pros1	2853.2	-1.79	3.3e-14	7.6e-13			Sept5	630.5	-4.54	0	1e-15			Nupl1	4051.1	1.07	0	0			Csad	1247.4	1.48	0	6e-15			Zfp273	313.2	-1.33	1.89879e-09	4.20736e-08
Pisd-ps1	3081.3	-1.19	4.5507e-11	1.00756e-09			Mdc1	2453.4	0.8	3.4e-14	7.69e-13			B3gnt7	1148.2	2.86	0	1e-15			Kif1c	6283	1.33	0	0			Cited4	607.1	4.35	0	6e-15			Atp10b	1228.4	-4.85	1.91147e-09	4.2302e-08
Vwa3b	272	-5.37	4.5672e-11	1.0104e-09			Zfp804a	30.5	-5.53	3.4e-14	7.69e-13			Ncl	12493.4	1.68	0	1e-15			Chrnb1	1056.6	3.73	0	0			Ncoa3	2892.6	-0.6	0	6e-15			Ptrhd1	250.7	-1.53	1.91212e-09	4.2302e-08
C2cd5	1859.6	-1.51	4.5758e-11	1.01152e-09			Glrp1	61.2	-6.03	3.5e-14	7.85e-13			Anp32e	2770.2	1.53	0	1e-15			Gm10643	139.4	-2.24	0	0			Gpr165	24	5.47	0	6e-15			Gm2531	102.1	2.24	1.94715e-09	4.3043e-08
Fbxw10	70.5	-2.83	4.7597e-11	1.05134e-09			Ankrd44	2209.4	1.23	3.5e-14	7.87e-13			Hoxb2	268.7	-5.39	0	1e-15			Majin	21.6	-4.2	0	0			Prrx2	290	-2.69	0	6e-15			Acyp2	224.5	-2.68	1.98454e-09	4.3835e-08
Cdca2	1221.6	1.67	4.8611e-11	1.0729e-09			Atp2c2	367.1	-5.26	3.5e-14	7.88e-13			Gm37573	21	-5.27	0	1e-15			Gpr108	1686.2	-1.52	0	0			Zcwpw1	582.1	-2.9	0	6e-15			Gm525	18.9	-4.97	1.98772e-09	4.38707e-08
Snora17	157.4	1.55	4.9623e-11	1.09435e-09			Lor	272.5	-9.51	3.5e-14	8.04e-13			9130230L23Rik	109.5	-5.83	0	1e-15			Samd15	50.1	-2.64	0	0			Mkrn1	3286.2	1.54	0	6e-15			Cldn5	561	-1.96	1.99083e-09	4.39048e-08
Gm17018	713.6	-1.82	5.0119e-11	1.10444e-09			Hsd3b1	12868.7	7.28	3.6e-14	8.15e-13			Tekt4	424.5	-10.99	0	1e-15			Gm26512	20.8	-3.51	0	0			Kcnj10	43.9	-4.66	0	6e-15			Snora47	52.7	-1.65	2.05373e-09	4.52563e-08
Hsd17b10	1975.1	1.83	5.0964e-11	1.12217e-09			Ccl24	573.4	-5.99	3.6e-14	8.24e-13			Nat9	716.2	-1.91	0	1e-15			Gm15023	14.3	-8.45	0	0			Gm6166	158.7	-8.8	0	6e-15			Gm38393	80.4	-2.63	2.07781e-09	4.57511e-08
AC160931.3	46.8	-4.21	5.1724e-11	1.138e-09			1500002C15Rik	122.4	1.96	3.7e-14	8.27e-13			Hnrnpul1	8315.8	1.28	0	1e-15			Magix	77.9	-3.17	0	0			Emx2os	766.6	2.24	0	6e-15			Ccdc14	698.6	1.42	2.08432e-09	4.58583e-08
Gm45889	324.9	4.12	5.2638e-11	1.15722e-09			Glcci1	169.9	2.48	3.7e-14	8.4e-13			Scaf11	8286.2	0.97	0	1e-15			Arhgap39	1258.6	-2.4	0	0			Coprs	456.9	2.3	0	6e-15			Gm38067	217.2	2.1	2.09571e-09	4.60669e-08
Gm25402	18.2	-7.55	5.3683e-11	1.17926e-09			Fam83f	209.8	-5	3.8e-14	8.58e-13			Ddx19b	1297.6	-2.12	0	1e-15			AC122190.1	45.7	-5.51	0	0			Tpd52l2	3641.6	1.07	0	6e-15			Cog1	1267.6	-0.72	2.09709e-09	4.60669e-08
Gm36535	138.7	5.61	5.3771e-11	1.18027e-09			Gm45587	22	7.4	3.8e-14	8.62e-13			Pkhd1l1	42756.7	5.04	0	1e-15			Macrod2	334.4	-2.27	0	0			Tpsab1	120.6	-5.65	0	6e-15			A4galt	950.3	-2.32	2.15154e-09	4.7226e-08
Dnajc15	1873.1	1.6	5.4148e-11	1.18761e-09			S100a16	3296	-2.29	3.9e-14	8.72e-13			Igsf5	943.6	-5.59	0	1e-15			Hal	289	6.11	0	0			2810039B14Rik	114.3	2.46	0	7e-15			Rft1	802.8	-1.11	2.18971e-09	4.80263e-08
Gm43387	55	-2.61	5.4438e-11	1.19303e-09			Col27a1	1239.8	-4.22	3.9e-14	8.72e-13			Spata17	474.8	-6.26	0	1e-15			AC155258.1	17.5	-4.24	0	0			Fam129b	5886.3	-2.67	0	7e-15			3830403N18Rik	13.9	-5.71	2.19485e-09	4.81014e-08
Klhl5	1036.7	0.95	5.4595e-11	1.19554e-09			Twist1	414.1	-4.03	4.1e-14	9.21e-13			Gm14662	28.9	-9.07	0	1e-15			1500012K07Rik	20.4	-7.4	0	0			Gabrq	167.9	5.15	0	7e-15			Ptpmt1	653.4	-1	2.19697e-09	4.81103e-08
Glrx3	2983.2	1.25	5.4697e-11	1.19684e-09			Shbg	32.3	7.91	4.2e-14	9.46e-13			Ttf2	1228.4	1.19	0	1e-15			Gm14280	19.6	-6.73	0	0			Gm7809	42.5	-4.52	0	7e-15			Dnm1	437.6	-3.56	2.20165e-09	4.81751e-08
Cdc20b	29.8	-5.18	5.512e-11	1.20516e-09			Gpr50	24.9	6.47	4.2e-14	9.48e-13			Rbm28	4121.2	2.19	0	1e-15			Gstm1	8443.8	-4.96	0	0			Ncf4	369	-4.4	0	7e-15			Erp29	2504.8	-1.23	2.24667e-09	4.91217e-08
Gm43951	193.5	-2.44	5.5566e-11	1.21397e-09			5031434O11Rik	141.5	2.93	4.3e-14	9.57e-13			Arhgap23	1396.7	2.07	0	1e-15			Dynap	1344.4	11.27	0	0			Cox7c	3982.1	1.33	0	7e-15			Shq1	540.3	-0.89	2.2609e-09	4.93944e-08
Gpr137	920.8	-1.25	5.6072e-11	1.22406e-09			Ikbkb	2789.5	-1.03	4.3e-14	9.73e-13			Fzd5	933.4	2.24	0	1e-15			Ccdc86	644.6	1.39	0	0			Ccdc117	1925	1.78	0	7e-15			Eif4e1b	12.6	-6.78	2.27447e-09	4.96521e-08
Grrp1	204.5	-1.84	5.7067e-11	1.24385e-09			Heph	2372.3	3.04	4.4e-14	9.78e-13			Wdr7	2063.1	-0.94	0	1e-15			Fgfrl1	1015	-1.65	0	0			Pdgfc	1399.1	-1.28	0	7e-15			Upf2	2945.2	0.81	2.30006e-09	5.01717e-08
Rmnd5b	1884.2	1.55	5.7067e-11	1.24385e-09			Hacl1	505.2	1.16	4.4e-14	9.8e-13			CT009696.2	100.3	-9.19	0	1e-15			Gpt2	2318.5	-2.54	0	0			Mrpl41	696.2	1.39	0	7e-15			Tpt1-ps3	371.4	-1.22	2.3245e-09	5.06655e-08
5530401A14Rik	25.3	-6.49	5.7334e-11	1.2487e-09			Palm	1929.5	1.87	4.4e-14	9.82e-13			Eri2	947.1	1.73	0	1e-15			Klhdc1	464.5	-2.3	0	0			Kif20b	2772.5	-2.35	0	7e-15			Vstm4	319.4	-2.1	2.36458e-09	5.14887e-08
Zfyve9	3271.7	1.15	5.7631e-11	1.25419e-09			Thy1	1973	-4.7	4.4e-14	9.85e-13			Rfc3	1288	2.1	0	1e-15			Acot9	1678.3	2.45	0	0			Rpl19	17733.4	1.48	0	7e-15			Ttll4	4258.1	1.44	2.36608e-09	5.14887e-08
Tbc1d19	1209.7	-1.09	5.7759e-11	1.25599e-09			Gm20628	73.1	2.18	4.5e-14	9.97e-13			March9	310.7	-2.72	0	1e-15			Phf1	1239.2	-1.59	0	0			1110065P20Rik	594.4	1.7	0	7e-15			Iqca	733.6	-6.63	2.36778e-09	5.14887e-08
Slc25a11	3221.2	-0.97	5.8504e-11	1.27122e-09			Ptger4	741.8	-3.59	4.6e-14	1.017e-12			Caly	434.6	-7.52	0	2e-15			Gm25402	18.2	-8.8	0	0			Tsen15	908.9	1.32	0	7e-15			Rps6	19521.5	-1.4	2.38743e-09	5.18758e-08
Krt87	99	-6.09	5.9115e-11	1.28349e-09			A930006K02Rik	48.8	2.81	4.6e-14	1.025e-12			Gm45889	324.9	5.22	0	2e-15			Trip10	2538.2	1.78	0	0			C87414	27.8	9	0	7e-15			Slc26a7	444.4	-5.94	2.39809e-09	5.20669e-08
Syt5	92.2	-2.87	5.9476e-11	1.29034e-09			Arhgap27os3	24.2	-4.94	4.6e-14	1.027e-12			Wdr13	2698.1	-1.18	0	2e-15			Pum2	10068.7	1.18	0	0			Znhit3	399.2	1.11	0	8e-15			Mapk11	646	-1.81	2.41893e-09	5.24787e-08
BC051019	578.4	-5.56	5.9631e-11	1.29269e-09			Acbd6	1039.9	1.08	4.6e-14	1.031e-12			Nop58	5115.3	1.85	0	2e-15			Gm45809	195.9	-2.52	0	0			Rgs13	68.4	5.75	0	8e-15			Zfand4	499.1	1.87	2.43292e-09	5.27416e-08
A730020E08Rik	42.9	-3.31	5.9857e-11	1.29659e-09			Slc26a2	1270.6	-1.5	4.7e-14	1.037e-12			Atp6v0a2	2276.5	-1.09	0	2e-15			Mtfr1l	2738.1	-1.31	0	0			Gpc3	4136.6	4.38	0	8e-15			Snora69	48.7	-1.59	2.47021e-09	5.35086e-08
Dchs2	310.9	-3.81	6.083e-11	1.31664e-09			Svil	5839.7	-2.03	4.7e-14	1.037e-12			Ccdc40	2229	-7.72	0	2e-15			Aldh1l2	389.7	1.73	0	0			Uqcrc2	4676.7	1.31	0	8e-15			Fam204a	1580.4	1.8	2.47708e-09	5.36158e-08
Acsbg1	5108	5.72	6.0897e-11	1.3171e-09			Mrpl48	1558.9	1.12	4.7e-14	1.047e-12			Cks2	770.3	2.96	0	2e-15			Zc3h11a	846.5	1.77	0	0			Gm3854	46.4	4.71	0	8e-15			Mgat1	2358.2	-0.91	2.48512e-09	5.37484e-08
Tk1	1760.6	2.76	6.1589e-11	1.33102e-09			Inhba	4910.5	-5.63	4.8e-14	1.067e-12			Gm13562	40.6	-3.13	0	2e-15			Gm10048	14.6	-7.99	0	0			Msn	17559.1	-3.69	0	9e-15			Arsj	160.4	-3.16	2.54201e-09	5.49143e-08
Etfdh	2724	1.04	6.2875e-11	1.35777e-09			Gm44862	9.5	7.3	4.8e-14	1.074e-12			Gm30613	68.8	-8.01	0	2e-15			Foxn2	2089.5	1.35	0	0			Dcpp3	1674.1	7.43	0	9e-15			Sapcd2	204.5	2.86	2.54294e-09	5.49143e-08
Mir351	35.3	4.44	6.4012e-11	1.38125e-09			Laptm4b	6252	2.32	4.8e-14	1.074e-12			Zcwpw1	582.1	3.28	0	2e-15			Gdf5	30.3	-5.97	0	0			Cd33	602.8	-3.97	0	9e-15			4632427E13Rik	3037.2	1.6	2.59195e-09	5.59294e-08
Hdac9	607.4	-3.41	6.4819e-11	1.39759e-09			Gm42635	229.5	3.49	4.8e-14	1.074e-12			Sp140	829.6	3.41	0	2e-15			Upk1b	4777.3	-6.61	0	0			Fam183b	898.1	7.49	0	1e-14			Car13	1017.1	2.82	2.59406e-09	5.59319e-08
BC050972	22.8	-6.15	6.501e-11	1.4004e-09			Ankrd34b	19.4	7.35	4.9e-14	1.088e-12			Gm17225	33.1	-9.12	0	2e-15			Rell1	1588.5	1.71	0	0			1700016F12Rik	17	6.87	0	1e-14			Rps16-ps2	64.5	-1.82	2.63046e-09	5.66731e-08
Six4	1022.9	-2.31	6.5049e-11	1.4004e-09			Acap1	197.7	-3.72	5e-14	1.104e-12			Ptprd	8745.1	3.39	0	2e-15			Ssh2	3628.9	1.95	0	0			Prl2c3	480.7	-10.37	0	1e-14			Gm37470	405.8	2.91	2.68359e-09	5.77735e-08
Gm26165	280	2.04	6.5737e-11	1.41412e-09			Anxa11	984	-1.55	5e-14	1.104e-12			Amer1	1780.5	1.23	0	2e-15			Uchl5	1166.4	1.59	0	0			Sh3rf1	1902.3	-1.78	0	1e-14			Tmem212	1993.3	-5.28	2.69612e-09	5.79987e-08
Tex29	30.7	-3.82	6.6223e-11	1.42349e-09			P2ry14	269.2	-4.34	5.2e-14	1.144e-12			mt-Nd6	1424	2.53	0	2e-15			Prpsap2	1114.1	-1.23	0	0			Rasal2	2515.6	-1.97	0	1e-14			Rpl5	28089.8	-1.17	2.76733e-09	5.94849e-08
Foxn2	2089.5	1.12	6.7372e-11	1.44707e-09			2700016F22Rik	85.2	1.68	5.3e-14	1.163e-12			1810034E14Rik	111.9	-3.4	0	2e-15			Gm18889	26.6	-6.75	0	0			Cdpf1	574	1.9	0	1e-14			Pgap1	2822.5	1.32	2.77057e-09	5.9509e-08
Thegl	25.9	-5.85	6.7892e-11	1.45713e-09			Cd24a	11451	-5.38	5.4e-14	1.189e-12			Gm19196	63.6	-2.36	0	2e-15			Plxnb3	299.1	-5.35	0	0			Gm24265	6007	1.64	0	1.1e-14			Gm37062	93.4	1.98	2.83185e-09	6.07786e-08
Immp1l	1050.4	1.2	6.8528e-11	1.46966e-09			Kcnmb4	128.1	-4.9	5.4e-14	1.194e-12			Tmc8	142.4	3.42	0	2e-15			Rbpsuh-rs3	270.3	6.41	0	0			Parn	1581.2	1.01	0	1.1e-14			C030014I23Rik	57.5	-1.56	2.85618e-09	6.1243e-08
1700086L19Rik	132.7	-3.93	6.8688e-11	1.47197e-09			F830212C03Rik	24.2	6.46	5.4e-14	1.198e-12			Smpd5	142.6	3.24	0	2e-15			Kctd21	287.7	-1.6	0	0			Susd3	367.7	4.17	0	1.1e-14			Grin2b	54.2	-5.35	2.85865e-09	6.1243e-08
Fam78a	154.8	3.29	6.9118e-11	1.48004e-09			Zfr2	530.1	2.79	5.6e-14	1.239e-12			Ddias	433	2.65	0	2e-15			Fen1	1401.1	1.87	0	0			Atad5	1597.8	-1.56	0	1.1e-14			Apol10b	189.4	2.7	2.86005e-09	6.1243e-08
Rims4	271.7	5.17	6.9761e-11	1.49266e-09			Zfp141	1008.1	1.32	6.1e-14	1.333e-12			Lrrc40	1679.7	1.33	0	2e-15			Helz2	2492.7	1.91	0	0			St8sia6	886.7	-5	0	1.1e-14			Slc25a26	429	-0.88	2.90241e-09	6.20447e-08
Tmem204	723.8	1.8	7.011e-11	1.499e-09			Lonrf3	1051.3	2.84	6.2e-14	1.364e-12			Ephb6	2459.9	2.13	0	2e-15			Wdr70	762.1	1.33	0	0			Pbp2	474.8	-8.85	0	1.1e-14			Malt1	2467.7	1.05	2.90243e-09	6.20447e-08
Oprd1	333.7	5.82	7.1416e-11	1.52576e-09			Col6a3	25761.7	-3.73	6.3e-14	1.377e-12			Dhx9	8986.7	1.54	0	3e-15			Trim3	1116.8	1.29	0	0			Chrna1	203.9	-8.94	0	1.1e-14			Epm2a	296.7	-2.6	2.90413e-09	6.20447e-08
Gas8	1314.3	-1.65	7.2366e-11	1.54488e-09			Scimp	91.4	-4.43	6.5e-14	1.429e-12			Hnrnpm	8149.8	1.26	0	3e-15			Nipal1	376.9	5.79	0	0			Cpn1	327.1	-5.14	0	1.1e-14			Foxp2	277	-5.36	2.91491e-09	6.22277e-08
Speer4c	268	-5.64	7.5185e-11	1.60384e-09			Col5a3	5340	-5.11	6.5e-14	1.433e-12			Atp13a5	2198.1	-10.24	0	3e-15			Egln3	1790.2	4.13	0	0			Ccdc187	2939.1	6.25	1e-15	1.1e-14			Crispld2	1994.2	-3.61	2.92334e-09	6.23601e-08
Cdkl3	351.3	-1.81	7.5652e-11	1.61256e-09			5330411J11Rik	27.7	7.06	6.7e-14	1.457e-12			Gm16006	41.2	-8.53	0	3e-15			Mum1l1	332	-4.57	0	0			Lamb3	6719.6	-6.52	1e-15	1.1e-14			Rpl19	17733.4	-1.2	2.92685e-09	6.23876e-08
Npm3	869.9	1.48	7.6485e-11	1.62908e-09			Gal3st3	22.6	6.82	6.8e-14	1.479e-12			Ankmy1	132.7	-3.57	0	3e-15			Plaur	1467.8	5.66	0	0			Ephb6	2459.9	1.85	1e-15	1.1e-14			Mvk	450	-1.61	3.02867e-09	6.45088e-08
Nr1i2	198	-5.73	7.6617e-11	1.63053e-09			Sox6	2451.7	5.66	7e-14	1.524e-12			Rasl11a	1129.7	4.54	0	3e-15			AI606181	244	2.2	0	0			Aaas	933.9	-1.36	1e-15	1.2e-14			Tgfbi	6880.2	-2.1	3.03243e-09	6.454e-08
Ccdc121	174.4	-5.76	7.6669e-11	1.63053e-09			Gm20878	13.9	4.54	7e-14	1.534e-12			9930104L06Rik	687	0.93	0	3e-15			Nfya	2377.1	1.08	0	0			Hdac9	607.4	-3.81	1e-15	1.2e-14			Usp16	2177.1	0.86	3.04343e-09	6.47248e-08
Kdr	3288.6	2.53	7.6952e-11	1.6353e-09			Lctl	43.6	6.03	7.1e-14	1.555e-12			Entpd1	1959.8	-2.82	0	3e-15			Gm7618	14	-6.63	0	0			Dsg3	659.6	-8.89	1e-15	1.2e-14			Gm11914	40.5	2.49	3.0596e-09	6.50194e-08
Gm43497	108.7	-6.81	7.7171e-11	1.63871e-09			Gm10010	43.7	2.71	7.1e-14	1.557e-12			Unc45a	1528.8	-0.91	0	3e-15			Cdpf1	574	-2.05	0	0			Arxes2	346.5	3.26	1e-15	1.2e-14			Tpsb2	140.2	-3.9	3.07479e-09	6.5244e-08
Ubr7	2289.2	0.85	7.9196e-11	1.68043e-09			Ush1g	84.2	5.14	7.2e-14	1.578e-12			Tex30	414.8	2.33	0	3e-15			Lrrc49	1181.8	-1.57	0	0			D430040D24Rik	186.9	1.57	1e-15	1.2e-14			Golga7	2323	-0.69	3.07482e-09	6.5244e-08
Pla2g4c	172.8	2.75	8.0422e-11	1.70517e-09			Mcpt1	230.9	-8.51	7.5e-14	1.625e-12			Pacsin3	1299.5	-1.84	0	3e-15			Ccdc40	2229	-7.37	0	0			Kifc5b	330.9	-2.27	1e-15	1.2e-14			5430419D17Rik	973.1	-4.95	3.08683e-09	6.54491e-08
Dnah7c	2144.1	-5.56	8.1585e-11	1.72851e-09			Chd7	1680.3	-2.9	7.7e-14	1.669e-12			Gtf2ird1	1740.1	1.46	0	3e-15			Chek1	892	2.92	0	0			2610507I01Rik	251.3	3.09	1e-15	1.2e-14			Gm42699	45.2	2.79	3.09194e-09	6.55079e-08
Tacc3	1660.6	1.4	8.3125e-11	1.75982e-09			Trim12c	1319	1.3	7.8e-14	1.703e-12			Gstt2	1284.6	-2.99	0	3e-15			Lrr1	90.4	4.31	0	0			Kifc1	965.9	-2.15	1e-15	1.2e-14			Gm12522	42.7	4.27	3.11764e-09	6.60025e-08
Spin1	5495.3	1.11	8.3364e-11	1.76354e-09			Gm36380	15.3	5.62	8e-14	1.731e-12			Cks1b	1346.8	1.97	0	3e-15			AA467197	561.5	7.98	0	0			Zfp513	516	-1.16	1e-15	1.3e-14			Hnmt	398.4	-2.8	3.12919e-09	6.61972e-08
CT009696.2	100.3	-5.85	8.4465e-11	1.78548e-09			Mink1	2510.1	-1.14	8.1e-14	1.753e-12			Apobec1	2115.1	-2.74	0	3e-15			9530062K07Rik	33.5	-3.06	0	0			Gm2830	993	4.97	1e-15	1.3e-14			Adamts16	364.1	2.3	3.1495e-09	6.65766e-08
Gm45483	29.3	-3.21	8.4905e-11	1.79343e-09			Ifi204	1268	-3.33	8.4e-14	1.826e-12			Sh3bp4	2043.5	1.59	0	3e-15			Tubb5	26546.6	1.67	0	0			Omp	59.4	-3.27	1e-15	1.3e-14			Apba2	48.3	-5.31	3.16366e-09	6.68084e-08
Iqcc	618	-0.86	8.607e-11	1.81667e-09			1700066B17Rik	11.5	5.42	8.6e-14	1.862e-12			Hist2h2bb	2119.8	3.72	0	3e-15			Prr18	455.9	-5.12	0	0			Snrpe	2371.4	1.22	1e-15	1.3e-14			Fsd1l	2180.1	1.57	3.16524e-09	6.68084e-08
Ankrd63	39.3	3.99	8.7735e-11	1.85041e-09			Nod2	127.3	-3.69	8.7e-14	1.877e-12			Ovol2	87.4	-5.47	0	3e-15			Cldn4	1963.7	3.85	0	0			Cdc14b	1211	1.19	1e-15	1.3e-14			Abcb7	2215.5	1.03	3.1904e-09	6.72889e-08
Sox3	215.8	-5.63	8.8587e-11	1.86698e-09			Ptrh1	159.9	-2.57	8.7e-14	1.878e-12			Lsm8	1720.9	1.55	0	3e-15			Lilr4b	1158.4	5.61	0	0			Gm37427	50	7.34	1e-15	1.3e-14			Ppp3cb	2662.4	0.84	3.22183e-09	6.79008e-08
Klf8	456.3	2.55	8.946e-11	1.88396e-09			Gata5	90	4.65	8.9e-14	1.918e-12			Sestd1	4327.3	-2.31	0	3e-15			Gpha2	67.5	-5.25	0	0			Crabp1	265.5	-6.27	1e-15	1.4e-14			Supt4a	1118.8	-1.18	3.23659e-09	6.81605e-08
2310034G01Rik	206.7	-3.95	9.0009e-11	1.89299e-09			Zfp454	103.7	3.34	9.1e-14	1.958e-12			Gsn	19727.5	-3.13	0	3e-15			Snrpn	135.7	-4.11	0	0			Paxx	611.6	2.05	1e-15	1.5e-14			Sp100	1504.8	2.32	3.27241e-09	6.8863e-08
Ankrd66	259.1	-5.67	9.0024e-11	1.89299e-09			Stim1	2291.8	1.38	9.1e-14	1.96e-12			Vwa3b	272	-6.77	0	3e-15			Nfkbie	447.3	2.61	0	0			Tm7sf3	2055.9	1.29	1e-15	1.5e-14			Rpl36-ps2	24.2	-2.73	3.29169e-09	6.92169e-08
Klf11	1736.3	1.72	9.149e-11	1.92238e-09			Alppl2	40.1	7.84	9.3e-14	2.014e-12			9630013D21Rik	161.9	4.6	0	3e-15			Xrra1	71.4	-4.38	0	0			Gm5345	15.2	5.84	1e-15	1.5e-14			Galnt15	1924.2	-3.46	3.31984e-09	6.97565e-08
Rnd2	362.2	2.9	9.2788e-11	1.9482e-09			Fbn1	14487.5	-3.63	9.5e-14	2.06e-12			Npat	2763.9	2	0	3e-15			Toporsos	217	-2.28	0	0			2010320M18Rik	340.9	1.38	1e-15	1.5e-14			Serpina5	500.8	-6.85	3.44275e-09	7.2285e-08
Npc2	6817.7	1.57	9.3204e-11	1.9552e-09			Gm43188	191.2	4.85	9.8e-14	2.105e-12			Plxna2	3871	3.33	0	4e-15			Ttf2	1228.4	1.12	0	0			Pcyox1	6663.1	1.71	1e-15	1.5e-14			Rgs9	109.7	1.88	3.44905e-09	7.23629e-08
Aunip	167.7	3.32	9.3261e-11	1.9552e-09			Gm12676	23.9	5.04	9.8e-14	2.105e-12			Ccdc65	438.7	-5.01	0	4e-15			Capn10	1102.9	-1.42	0	0			Tubb2b	809.8	-2.86	1e-15	1.6e-14			Mtcl1	3224	1.6	3.4895e-09	7.31568e-08
Rpl30	13088.9	1.2	9.6644e-11	2.02461e-09			Junb	3652.6	-2.84	9.9e-14	2.134e-12			Cdh1	9815.3	-3.68	0	4e-15			Pgghg	1650.7	-1.57	0	0			Exo1	1315	-2.21	1e-15	1.6e-14			Commd6	763.8	-1.17	3.55815e-09	7.45403e-08
Cnn3	12060.4	1.94	9.801e-11	2.05095e-09			Mcpt2	145	-8.61	1e-13	2.156e-12			Pqlc3	660.1	2.57	0	4e-15			Arl6	892.8	-1.94	0	0			Shcbp1	866.1	-2.23	1e-15	1.6e-14			Tril	400.2	-3.28	3.63535e-09	7.61007e-08
9530053A07Rik	37.7	-5.46	9.8047e-11	2.05095e-09			Gm11266	59.9	2.48	1e-13	2.156e-12			Plgrkt	1273.1	1.31	0	4e-15			Smc4	10042.8	1.95	0	0			Zfp108	299.6	1.95	1e-15	1.7e-14			Ctdspl2	3557.9	1.18	3.64581e-09	7.62628e-08
Gm28884	145.9	3.83	9.8707e-11	2.0632e-09			Anxa8	4070.7	-5.94	1.01e-13	2.159e-12			Gm26641	107.4	3.18	0	4e-15			Olig3	18.4	-8.26	0	0			Mcf2l	1020.8	-2.09	1e-15	1.7e-14			Cox19	559.1	-0.93	3.67088e-09	7.67298e-08
Ccdc138	596.1	-2.13	1.00271e-10	2.09434e-09			Champ1	1802.6	1.58	1.02e-13	2.2e-12			B9d1	776.1	-2.56	0	4e-15			Xylb	464.3	-2.58	0	0			B3galt6	452.3	1.12	1e-15	1.7e-14			Gm22154	567.9	-2.43	3.6844e-09	7.69551e-08
B4galnt1	1147.1	-3.42	1.01148e-10	2.11108e-09			Gm44863	11.1	5.92	1.03e-13	2.212e-12			Majin	21.6	-5.94	0	4e-15			Rsph3a	603	-1.76	0	0			Kif20a	2335	-2.38	1e-15	1.7e-14			Itgb6	615.3	-2.87	3.76785e-09	7.86395e-08
Fst	785.7	3.87	1.01545e-10	2.11779e-09			Thap4	1315.3	1.39	1.04e-13	2.22e-12			AC161825.1	73.8	-7.49	0	4e-15			Sema4d	737.2	2.88	0	0			Nfatc2	359.6	-2.95	1e-15	1.7e-14			Lmbrd2	1455.4	1.23	3.78264e-09	7.88895e-08
Aldh1l1	326.8	1.63	1.03002e-10	2.14658e-09			Mme	2957.1	4.12	1.04e-13	2.227e-12			Tnfaip2	3813.7	2.33	0	4e-15			Tceal3	300.1	-3.36	0	0			Spef2	1972.3	4.03	1e-15	1.8e-14			Dmtn	91.8	-2.45	3.80825e-09	7.93645e-08
March4	247.3	-5.27	1.0579e-10	2.20304e-09			Bdkrb1	100.3	-6.65	1.06e-13	2.263e-12			Ythdf3	6681.9	1.15	0	4e-15			Irf2bpl	2561.3	1	0	0			Hint3	560.4	1.69	1e-15	1.8e-14			1110065P20Rik	594.4	-1.37	3.87048e-09	8.06014e-08
B230303O12Rik	80.7	-3.11	1.08239e-10	2.25237e-09			Med12l	901.8	3.28	1.07e-13	2.28e-12			Abhd12	2641.2	-1.6	0	4e-15			Slc9a5	409	5.03	0	0			Csf3r	268.4	-4.08	1e-15	1.8e-14			Arhgef9	192.4	-1.93	3.91151e-09	8.13955e-08
Unc119	860.2	2.02	1.08864e-10	2.26369e-09			AC131187.2	53.6	-5.39	1.07e-13	2.288e-12			C4bp-ps1	24.3	-5.08	0	4e-15			Gm340	1039.2	2.08	0	0			Spdl1	637.7	-1.75	1e-15	1.8e-14			Nup205	5130.3	1.09	3.91728e-09	8.14549e-08
Ttyh2	1750.6	2.66	1.09793e-10	2.28132e-09			Nhs	771.3	4.01	1.11e-13	2.367e-12			Setdb2	822.2	2.42	0	4e-15			Dnase2a	964.5	1.71	0	0			Ppie	972	1.09	1e-15	1.8e-14			Fnip1	3991	1.23	4.00316e-09	8.31791e-08
Espn	1424.2	2.72	1.1018e-10	2.28766e-09			Rhox8	33.1	7.81	1.11e-13	2.376e-12			Fmo4	23.4	-4.55	0	4e-15			Slc7a1	2543.8	1.77	0	0			D230025D16Rik	1238.8	1.26	1e-15	1.8e-14			Cdc25a	1203.7	0.76	4.01746e-09	8.34143e-08
Rpl37a	15773.6	1.3	1.11882e-10	2.32129e-09			Gm2044	130.1	6.81	1.12e-13	2.386e-12			Lzts1	655.7	4.31	0	5e-15			Gadd45g	449	1.99	0	0			Hist1h2aa	16.7	7.82	1e-15	1.8e-14			Rnf135	376	-1.67	4.05554e-09	8.41427e-08
Tex30	414.8	1.83	1.12567e-10	2.33376e-09			Mtss1	1687.4	-1.99	1.15e-13	2.453e-12			Polh	1431.1	1.9	0	5e-15			Gm43317	17.9	-8.7	0	0			Gm22058	29	3.15	1e-15	1.8e-14			Gm36955	69.7	2.36	4.0607e-09	8.41875e-08
Lonrf3	1051.3	-2.74	1.13318e-10	2.34759e-09			Gm37258	78.3	-4.42	1.16e-13	2.476e-12			Gucy1a3	3073.1	3.84	0	5e-15			4930505A04Rik	76.8	-6.18	0	0			Ier3	3112.6	-3.27	1e-15	1.8e-14			Coasy	1054.4	-0.7	4.32678e-09	8.96376e-08
Rasl11a	1129.7	3.54	1.15111e-10	2.38298e-09			Trmt2a	1823.2	0.68	1.17e-13	2.484e-12			Cpn1	327.1	-5.76	0	5e-15			Vash2	193.7	3.66	0	0			Gm24407	5804.4	2.01	1e-15	1.9e-14			Cfap54	3401	-3.95	4.34006e-09	8.98464e-08
Optn	565	2.46	1.18354e-10	2.44832e-09			Retsat	855.1	1.8	1.18e-13	2.518e-12			F11r	12240.8	2.29	0	5e-15			Mylk3	1578.3	-2.24	0	0			Cnmd	196.2	7.83	1e-15	1.9e-14			Nt5m	370.3	-1.07	4.35712e-09	9.00908e-08
Gm43317	17.9	-7.42	1.18657e-10	2.45278e-09			Zfp316	902.9	1.06	1.2e-13	2.538e-12			Gm24727	971.5	4.44	0	5e-15			Cks2	770.3	2.8	0	0			Pmepa1	4147.7	-3.58	1e-15	1.9e-14			Dcaf6	2570.3	0.9	4.3583e-09	9.00908e-08
Hspe1	3451.9	1.5	1.1912e-10	2.46053e-09			Kctd11	1554.6	-3.72	1.21e-13	2.567e-12			BC034090	1861.8	3.79	0	5e-15			Rfc4	827.7	2.01	0	0			Amz1	141.7	-3.45	1e-15	1.9e-14			Gm38248	282.4	2.1	4.37427e-09	9.03543e-08
Gm21149	391.2	-5.96	1.20068e-10	2.47828e-09			Rbm12b1	571.7	2.35	1.21e-13	2.568e-12			Mill2	167.1	-3.18	0	5e-15			S100a10	6837.8	2.37	0	0			Gm813	20.9	8.73	1e-15	1.9e-14			Eid2b	209.5	-1.14	4.40007e-09	9.08202e-08
Zfp607a	656.3	1	1.21044e-10	2.49659e-09			Lypla2	789.4	-1.1	1.21e-13	2.568e-12			L1td1	109.2	7.18	0	5e-15			Pitpnc1	1655.7	3.01	0	0			Adgre5	3225	-2.48	1e-15	2e-14			Zfp207	9322.6	0.88	4.53744e-09	9.35868e-08
Irf1	2933.4	1.27	1.21451e-10	2.50314e-09			Ube2q2	2079.9	-0.7	1.22e-13	2.581e-12			Lrrc42	1116.9	1.7	0	5e-15			Nphp1	1447.1	-2.33	0	0			Slco2a1	5953.6	-4.24	1e-15	2e-14			Rell1	1588.5	1.27	4.55034e-09	9.37838e-08
Gm21976	35.5	-5.4	1.22017e-10	2.51296e-09			Gm45776	79	6.48	1.22e-13	2.592e-12			Mapkbp1	1772	-1.8	0	5e-15			Nxpe2	60.5	-3.12	0	0			Pyurf	473	1.59	1e-15	2e-14			Gm42536	47.7	2.61	4.57163e-09	9.41534e-08
Gm37625	67.4	-2.8	1.22536e-10	2.52179e-09			Hoxb3os	62.8	-3.62	1.23e-13	2.593e-12			9130015G15Rik	247.1	-9.07	0	5e-15			Ccdc89	137.7	-5.32	0	0			Pomt2	1238.1	0.95	1e-15	2e-14			A730056A06Rik	30.3	-3.58	4.60387e-09	9.47477e-08
Rev3l	8152.2	-1.22	1.23886e-10	2.5477e-09			Zim1	321.5	5.37	1.25e-13	2.634e-12			H1f0	10167.3	3.1	0	5e-15			Lztfl1	2193.3	-1.25	0	0			Gm45262	39.6	6	1e-15	2.1e-14			Atp5l	2972.3	-0.79	4.69577e-09	9.65682e-08
Hhat	243.2	2.05	1.24575e-10	2.56001e-09			Col17a1	1279.8	-7.72	1.26e-13	2.652e-12			Tpd52l1	1016.3	-3.59	0	5e-15			Grem1	4486.2	9.09	0	0			Hint2	584.3	2.39	1e-15	2.1e-14			Gm44863	11.1	6.63	4.76352e-09	9.78896e-08
Itgb6	615.3	-2.92	1.26957e-10	2.60704e-09			Gm36210	12.5	6.88	1.27e-13	2.673e-12			Tmem158	260.1	-4.26	0	5e-15			Igsf23	52.4	-3.43	0	0			Vstm2b	82.2	4.17	1e-15	2.2e-14			Bod1	1501.2	-1.22	4.81712e-09	9.89186e-08
Ndufs4	1984.6	1.03	1.2934e-10	2.65382e-09			Far2os1	150.4	-6.44	1.3e-13	2.734e-12			Coasy	1054.4	-0.97	0	5e-15			Gm1673	127.2	-3.74	0	0			Ppp1r18	1872.8	-3.27	1e-15	2.2e-14			Mpnd	1459.3	-1.11	4.83767e-09	9.92678e-08
Cfap52	868.6	-5.84	1.29424e-10	2.65382e-09			Dsg1a	614.5	-9.48	1.33e-13	2.795e-12			A530020G20Rik	1254.2	5.06	0	6e-15			Slc8a2	85.2	-5.01	0	0			Fam216b	1444.8	8.13	1e-15	2.3e-14			Nts	49.7	-5.51	4.88915e-09	1.00251e-07
AC161825.2	13.2	-7.08	1.31498e-10	2.69437e-09			Gbp2	11729.6	3.86	1.36e-13	2.858e-12			Tm7sf2	194	-1.99	0	6e-15			Egr1	780	3.43	0	0			Krt1	3254.4	-10.18	1e-15	2.3e-14			Fancb	323.1	1.8	4.91678e-09	1.00744e-07
Serpinb9	2231.6	2.06	1.32904e-10	2.72119e-09			Rhoj	1620.3	-3.19	1.38e-13	2.898e-12			Rab25	697.3	-6.3	0	6e-15			Capza1	4102.2	1.17	0	0			Snora57	247.5	1.73	1e-15	2.3e-14			Bcl11a	138.1	-4.63	4.92635e-09	1.00866e-07
Gm22105	22.7	-3.92	1.33169e-10	2.72461e-09			Fbxw4	590	-1.83	1.38e-13	2.91e-12			1810020O05Rik	77.9	-8.4	0	6e-15			Sigmar1	909.3	1.4	0	0			Ift20	1449.3	1.15	1e-15	2.3e-14			Lrrc10b	686.2	-5.56	4.95877e-09	1.01456e-07
Meig1	187.6	-5.55	1.34004e-10	2.7397e-09			Krt79	579.7	-6.94	1.39e-13	2.919e-12			Arnt	3295.3	1.1	0	6e-15			Rhox7b	15.1	-8.41	0	0			Hmgb1-ps7	52.9	-3.13	1e-15	2.4e-14			Mdm1	1123.6	1.7	4.99137e-09	1.02048e-07
Vwa3a	1418.1	-3.42	1.34839e-10	2.75476e-09			Cnppd1	2071.8	1.17	1.41e-13	2.956e-12			Mir145a	38.8	-5.76	0	6e-15			Apol9b	399.3	4.32	0	0			Rpl6	18018	1.24	1e-15	2.4e-14			Cep131	882.8	1.15	5.04043e-09	1.02976e-07
9430087J23Rik	42.5	-3.01	1.36407e-10	2.78478e-09			Vegfc	400	-4.63	1.42e-13	2.978e-12			Tuba1a	10491.7	-3.74	0	6e-15			Ncald	2698.2	-4.82	0	0			Spag16	849.1	5.94	1e-15	2.4e-14			Nxnl2	181.5	-1.59	5.13525e-09	1.04837e-07
Gm42755	33.3	-6.15	1.38012e-10	2.81548e-09			Gm9930	91	-6.28	1.45e-13	3.031e-12			Gm29508	25.3	-8.88	0	6e-15			Cenpq	637.8	1.96	0	0			Card14	108.3	-4.59	1e-15	2.4e-14			Tmod2	315.1	-3.27	5.17385e-09	1.05548e-07
Gdap1l1	46.2	-4.06	1.43264e-10	2.92051e-09			Ap2b1	7578.3	-0.68	1.47e-13	3.071e-12			Pqlc1	2450.4	1.66	0	6e-15			Ankle1	295.3	3.29	0	0			Tcerg1	3083.5	-1.64	1e-15	2.5e-14			Ostc	2766.6	-1	5.21536e-09	1.06316e-07
Cep41	514	-1.74	1.45409e-10	2.96208e-09			Gm28231	66.7	-5.58	1.56e-13	3.256e-12			Fam185a	535.4	-2.29	0	6e-15			Hdc	4054.2	-5.25	0	0			D630036H23Rik	28.4	3.03	1e-15	2.5e-14			Cdh1	9815.3	-2.61	5.21907e-09	1.06316e-07
Osbpl3	3280.7	-1.26	1.46056e-10	2.9731e-09			Sptb	3584.7	4.41	1.57e-13	3.28e-12			Snn	1712.8	-1.69	0	6e-15			Crot	3482.1	-2.04	0	0			Slc47a2	62.8	7.73	1e-15	2.5e-14			Alms1	4142.8	1.35	5.23829e-09	1.0663e-07
Zp1	35.5	5.62	1.47496e-10	3.00022e-09			Muc5b	1391.1	-8.82	1.58e-13	3.295e-12			Tmem114	177.6	7.42	0	6e-15			Arhgap21	3850.7	1.49	0	0			Heatr5a	5413.6	-1.77	1e-15	2.6e-14			Pebp1	6131.7	-1.39	5.25993e-09	1.06993e-07
Tcte1	426.8	-5.94	1.49152e-10	3.0317e-09			Ccdc136	1144	1.76	1.59e-13	3.317e-12			Dis3	2164.7	1.77	0	6e-15			Krt17	1943	8.43	0	0			Ier2	932.6	-1.98	1e-15	2.6e-14			2610020C07Rik	170.5	1.49	5.36775e-09	1.09107e-07
D5Ertd579e	4309.7	-0.66	1.49395e-10	3.03445e-09			Tc2n	1091.6	-3.79	1.66e-13	3.474e-12			Gria1	330.4	-6.85	0	6e-15			Irx2	145.1	8.64	0	0			Laptm4b	6252	2.46	1e-15	2.8e-14			B4galt7	707.6	-1.5	5.38518e-09	1.09382e-07
Soat1	30013.2	2.88	1.49661e-10	3.03765e-09			Ctso	1525.5	1.51	1.68e-13	3.497e-12			Zfp664	4422.3	1.46	0	6e-15			Tef	7518.6	-2.35	0	0			Chd7	1680.3	-3.12	1e-15	2.8e-14			Csad	1247.4	-1.17	5.39316e-09	1.09464e-07
Sv2b	1022.6	-3.98	1.50016e-10	3.04266e-09			Ldlr	2922.4	-2.94	1.71e-13	3.556e-12			Trmt2a	1823.2	0.85	0	6e-15			1700012B09Rik	27.4	-5.93	0	0			Cpsf4l	48.7	3.78	1e-15	2.8e-14			Ccdc180	1719	-4.88	5.40961e-09	1.09719e-07
Slc26a9	128.5	-4.61	1.51229e-10	3.06504e-09			Gm16316	17.3	5.44	1.71e-13	3.556e-12			Pgr	1531	-6.83	0	6e-15			Plk3	451.6	3.1	0	0			Fnip2	1914.6	-2.16	1e-15	3e-14			C030032O16Rik	77.6	2.89	5.42184e-09	1.09887e-07
Nrarp	539.8	-2.15	1.51399e-10	3.06627e-09			Tpbg	1327.8	-2.36	1.81e-13	3.764e-12			Nup85	2370.7	1.25	0	6e-15			Zc3h12b	389.8	-2.79	0	0			Cdc25b	1215.3	-1.74	1e-15	3e-14			2700049A03Rik	1803	1.3	5.45931e-09	1.10525e-07
Fam83d	687.1	2.95	1.52434e-10	3.085e-09			Gfap	45.3	3.68	1.81e-13	3.764e-12			Rabl2	726.1	-2.65	0	6e-15			Gemin8	384.1	-1.51	0	0			Coa6	481.5	1.45	1e-15	3e-14			C330021F23Rik	46.6	4.62	5.46121e-09	1.10525e-07
[truncated: 51,074 more rows]

[truncated: 3 more sheets: Suppl Fig.10e, Suppl Fig.11, Suppl Fig.12]
